# Supplementary material for: Metabolomics combined with transcriptomics analysis on ginsenosides accumulation in root of American ginseng plants under foliar applications of brassinolide
Source: Front Plant Sci. 2026 Jul 3;17:1798852. doi: 10.3389/fpls.2026.1798852 (PMC13378128; doi:10.3389/fpls.2026.1798852)
Supplement: Supplementary file 1 [file Table1.xlsx]

## Sheet: Table S1
Table S1 All metabolites statistics
Index	Q1 (Da)	Q3 (Da)	Molecular weight (Da)	Formula	Ionization model	Compounds	物质	Class I	物质一级分类	Class II	物质二级分类	CAS	Level	CK-1	CK-2	CK-3	S1-1	S1-2	S1-3	S4-1	S4-2	S4-3	QC01	QC02	QC03	cpd_ID	kegg_map
Zmgn001448	175.06	115.04	176.069	C7H12O5	[M-H]-	2-Propylmalic Acid	2-丙基苹果酸	Organic acids	有机酸	Organic acids	有机酸	-	1	1.18649e+06	1.30443e+06	1.21161e+06	570023	502221	502967	136223	159803	178613	538898	538909	540636	C05994	ko00620
MW0010749	211.13	152.08	210.126	C12H18O3	[M+H]+	(+)-7-iso-Jasmonic acid	7-表茉莉酮酸	Organic acids	有机酸	Organic acids	有机酸	62653-85-4	3	2.75732e+07	3.14542e+07	3.22548e+07	1.86954e+07	2.35516e+07	2.6595e+07	1.52786e+07	1.52577e+07	1.61434e+07	1.93513e+07	1.92697e+07	1.93038e+07	-	-
MW0137938	229.09	175.04	228.079	C14H12O3	[M+H]+	Desmethoxyyangonin	4-甲氧基-6-[（E)-2-苯乙烯基]吡喃-2-酮	Others	其它类	Lactones	内酯类化合物	15345-89-8	3	5.20361e+06	5.97229e+06	5.81835e+06	4.71013e+06	4.48882e+06	4.54578e+06	18921.9	32470	16873.6	3.33044e+06	3.32869e+06	3.31702e+06	C09925	-
Wcjp001256	268.1	136.06	267.097	C10H13N5O4	[M+H]+	9-Alpha-Ribofuranosyladenine*	9-Alpha-核糖基腺嘌呤*	Nucleotides and derivatives	核苷酸及其衍生物	Nucleotides and derivatives	核苷酸及其衍生物	-	1	8.79828e+06	9.77362e+06	9.90967e+06	5.68909e+06	6.07467e+06	5.65332e+06	7.51306e+06	1.09162e+07	1.0062e+07	7.95251e+06	7.93752e+06	7.97464e+06	-	-
pme2598	167.03	123.05	168.042	C8H8O4	[M-H]-	3,4-Dihydroxybenzeneacetic acid*	3,4-二羟基苯乙酸*	Phenolic acids	酚酸类	Phenolic acids	酚酸类	102-32-9	3	6.53002e+06	6.77667e+06	7.12779e+06	5.85465e+06	6.1296e+06	6.13842e+06	6.09383e+06	7.14873e+06	6.54695e+06	6.10757e+06	6.08881e+06	6.05759e+06	C01161	ko00350,ko01100
HJN010	597.22	387.14	598.226	C28H38O14	[M-H]-	Ligraminol B	Ligraminol B	Lignans and Coumarins	木脂素和香豆素	Lignans	木脂素	1335126-25-4	3	6863.13	8236.12	12829.5	5898.44	5033.87	10295.2	4033.25	6401.2	8237.49	6799.29	6753.73	6732.27	-	-
Wcsp002246	344.13	147.04	343.121	C22H17NO3	[M+H]+	N-Phenylethylcrinasiadine	N-Phenylethylcrinasiadine	Alkaloids	生物碱	Alkaloids	生物碱	-	1	1.21142e+06	1.09053e+06	1.2337e+06	1.64467e+06	1.74534e+06	1.67123e+06	1.24759e+06	1.43615e+06	1.41272e+06	1.29798e+06	1.30181e+06	1.28856e+06	-	-
Lcsp013328	324.29	62.06	323.282	C20H37NO2	[M+H]+	linoleoyl ethanolamine	亚油酰乙醇胺	Lipids	脂质	LPE	溶血磷脂酰乙醇胺	68171-52-8	2	216312	227102	206321	253303	252051	255321	299173	296557	310505	248508	247786	250491	-	-
mws1337	220.12	90.05	219.111	C9H17NO5	[M+H]+	D-Pantothenic Acid*	D-泛酸(维生素B5)*	Others	其它类	Vitamin	维生素	79-83-4	1	387421	403308	394383	378770	372887	394161	429084	425751	463236	342419	345941	342700	C00864	ko00410,ko00770,ko01100,ko01110,ko01240
Wbmn008239	971.53	911.5	972.529	C49H80O19	[M-H]-	Methyl 10-[3-[4,5-dihydroxy-6-methyl-3-(3,4,5-trihydroxyoxan-2-yl)oxyoxan-2-yl]oxy-4,5-dihydroxy-6-(hydroxymethyl)oxan-2-yl]oxy-5-hydroxy-9-(hydroxymethyl)-13-methoxy-2,2,6a,6b,9,12a-hexamethyl-1,3,4,5,6,6a,7,8,8a,10,11,12,13,14b-tetradecahydropicene-4a-carboxylate	甲基10-[3-[4,5-二羟基-6-甲基-3-(3,4,5-三羟基氧杂-2-基)氧杂-2-基]氧基-4,5-二羟-6-(羟基甲基)氧杂2-基]氧基-5-羟基-9-(羟甲基)-13-甲氧基-2,2,6a,6b,9,12a-六甲基-1,3,4,5,6a,7,8,8a,10,11,12,13,14b-四十氢丙烷-4-羧酸	Terpenoids	萜类	Triterpene Saponin	三萜皂苷	-	2	125262	131456	123808	111762	119454	94782.2	71265.8	75565.6	82155	93441.4	92568.2	93632.1	-	-
Hmcp000220	142.12	84.08	141.115	C8H15NO	[M+H]+	Isopelletierine	异石榴皮碱	Alkaloids	生物碱	Piperidine alkaloids	哌啶类生物碱	-	3	1.28088e+06	1.13777e+06	1.24832e+06	1.30484e+06	1.22299e+06	1.22273e+06	1.15716e+06	1.25019e+06	1.19609e+06	1.21993e+06	1.23399e+06	1.22258e+06	-	-
pmb0789	332.13	152.07	331.127	C14H21NO8	[M+H]+	Pyridoxine-5'-O-glucoside*	吡哆醇-5'-O-葡萄糖苷*	Others	其它类	Vitamin	维生素	-	1	1.20361e+07	1.57232e+07	1.35876e+07	1.27516e+07	1.20794e+07	1.30367e+07	1.165e+07	9.69483e+06	9.79509e+06	1.08539e+07	1.09871e+07	1.09066e+07	C03996	-
Wcdp000380	104.11	60.08	103.1	C5H13NO	[M+H]+	L-Valinol	L-Valinol	Amino acids and derivatives	氨基酸及其衍生物	Amino acids and derivatives	氨基酸及其衍生物	2026-48-4	1	279220	270613	315773	342668	393715	372973	331147	374260	391686	352742	348388	350922	-	-
mws0889	135.03	75.01	136.037	C4H8O5	[M-H]-	D-Threonic Acid	D-苏糖酸	Others	其它类	Saccharides	糖类	3909-12-4	1	2.82571e+06	2.92248e+06	2.80228e+06	2.55042e+06	2.41559e+06	2.43708e+06	2.11581e+06	2.14653e+06	2.09298e+06	2.46225e+06	2.49311e+06	2.49006e+06	C21649	-
Wmzn000227	145.06	109.04	146.058	C6H10O4	[M-H]-	2,2-Dimethylsuccinic acid	2,2-二甲基琥珀酸	Organic acids	有机酸	Organic acids	有机酸	597-43-3	3	175161	173736	153018	125055	115239	118837	229490	175735	205521	166846	168869	168833	-	-
Lmgn000160	131.05	70.03	132.054	C4H8N2O3	[M-H]-	3-Ureidopropionic Acid	3-脲基丙酸	Organic acids	有机酸	Organic acids	有机酸	462-88-4	2	103707	109373	103112	75001.5	63229.1	69139.5	144183	127087	174994	107877	106367	107261	C02642	ko00240,ko00410,ko00770,ko01100
MEDN1837	259.17	128.06	236.178	C15H24O2	[M+Na]+	3,5-Di-tert-butyl-4-hydroxybenzyl alcohol	2,6-二叔丁基-4-(羟甲基)苯酚	Others	其它类	Others	其它	88-26-6	3	1.24826e+06	1.19327e+06	1.16412e+06	1.06647e+06	1.14324e+06	1.13232e+06	518451	620704	623525	991071	994588	980628	-	-
Zmjp000966	268.11	136.06	267.097	C10H13N5O4	[M+H]+	Vidarabine	阿糖腺苷	Nucleotides and derivatives	核苷酸及其衍生物	Nucleotides and derivatives	核苷酸及其衍生物	5536-17-4	3	1.0116e+07	1.06342e+07	1.00174e+07	6.02846e+06	5.79892e+06	6.45663e+06	7.80793e+06	1.07382e+07	9.55187e+06	8.22418e+06	8.32917e+06	8.34518e+06	-	-
Wcdp010432	280.26	245.23	279.256	C18H33NO	[M+H]+	Linoleamide	Linoleamide	Others	其它类	Others	其它	3999-01-7	1	1.78824e+07	1.9717e+07	1.98328e+07	1.33824e+07	1.57895e+07	1.71193e+07	1.38983e+07	1.96838e+07	1.87976e+07	1.53179e+07	1.55422e+07	1.534e+07	-	-
pmb0501	131.13	114.1	130.122	C5H14N4	[M+H]+	Agmatine	胍丁胺	Alkaloids	生物碱	Alkaloids	生物碱	306-60-5	3	19603.7	18189.6	17959.3	18235.3	10470.4	17370.4	20629.5	20300.6	11864.5	22393.2	22150	22014.1	C00179	ko00330,ko01100
MW0006078	131.05	103.05	108.058	C7H8O	[M+Na]+	Benzyl alcohol	苯甲醇	Others	其它类	Others	其它	100-51-6	3	2.17421e+06	2.19895e+06	2.19923e+06	1.25685e+06	1.17874e+06	1.11121e+06	1.362e+06	1.37061e+06	1.56948e+06	1.44959e+06	1.43849e+06	1.4659e+06	C03485	-
pmd0136	524.37	184.07	523.364	C26H54NO7P	[M+H]+	LysoPC 18:0(2n isomer)	溶血磷脂酰胆碱 18:0(2n异构)	Lipids	脂质	LPC	溶血磷脂酰胆碱	-	2	91914.3	101826	95169.9	86109.9	76120.1	86021.9	66181.4	72757.9	79486.7	77524.7	78628.8	79043.6	-	-
MW0108730	310.24	70.04	309.23	C18H31NO3	[M+H]+	(S,Z)-N-(2-Oxotetrahydrofuran-3-yl)tetradec-9-enamide	N-顺式十四烷基-9Z-烯酰基-L-高丝氨酸内酯	Others	其它类	Lactones	内酯类化合物	-	3	1.24935e+06	1.34775e+06	1.27755e+06	305944	297723	296470	277081	342481	350694	664375	660468	673629	-	-
pmb0865	518.32	184.07	517.317	C26H48NO7P	[M+H]+	LysoPC 18:3(2n isomer)	溶血磷脂酰胆碱 18:3(2n异构)	Lipids	脂质	LPC	溶血磷脂酰胆碱	-	1	1.95226e+07	1.45351e+07	1.44533e+07	9.04747e+06	7.10714e+06	8.72322e+06	2.75379e+06	4.18387e+06	3.99037e+06	8.96484e+06	9.14862e+06	9.034e+06	-	-
mws0256	118.09	72.08	117.079	C5H11NO2	[M+H]+	L-Valine*	L-缬氨酸*	Amino acids and derivatives	氨基酸及其衍生物	Amino acids and derivatives	氨基酸及其衍生物	72-18-4	1	3.70617e+06	4.44048e+06	4.03248e+06	2.37064e+06	3.21401e+06	2.45186e+06	2.45728e+06	3.0618e+06	2.5416e+06	2.91399e+06	2.85687e+06	2.90222e+06	C00183	ko00280,ko00290,ko00311,ko00460,ko00770,ko00966,ko00970,ko01100,ko01110,ko01210,ko01230,ko01240,ko02010
MW0138459	323.13	293.08	324.136	C20H20O4	[M-H]-	Isobavachalcone	补骨脂乙素	Flavonoids	黄酮	Chalcones	查耳酮	20784-50-3	3	303973	326759	312164	151537	165494	133560	182791	236200	255940	233628	232814	229089	C08648	-
Lmbp000668	124.04	78.03	123.032	C6H5NO2	[M+H]+	Isonicotinic acid	异烟酸	Others	其它类	Vitamin	维生素	55-22-1	2	709645	750047	708615	694126	679769	612703	572456	535592	576718	614535	619115	627385	C07446	-
pmc0960	544.34	184.07	543.332	C28H50NO7P	[M+H]+	LysoPC 20:4	溶血磷脂酰胆碱 20:4	Lipids	脂质	LPC	溶血磷脂酰胆碱	-	3	406775	415270	411510	227007	190425	252567	141713	175114	163674	259691	264837	264037	-	-
mws0254	156.08	110.07	155.07	C6H9N3O2	[M+H]+	L-Histidine	L-组氨酸	Amino acids and derivatives	氨基酸及其衍生物	Amino acids and derivatives	氨基酸及其衍生物	71-00-1	3	2.89233e+07	2.87812e+07	2.9017e+07	2.32146e+07	2.36848e+07	2.48381e+07	2.75083e+07	2.66138e+07	2.70874e+07	2.66726e+07	2.64072e+07	2.61152e+07	C00135	ko00340,ko00410,ko00470,ko00970,ko01100,ko01110,ko01230,ko02010
HX1256	327.16	151.08	326.152	C20H22O4	[M+H]+	Machilin A*	桢楠素 A*	Lignans and Coumarins	木脂素和香豆素	Lignans	木脂素	-	1	171415	128884	147015	49687.6	66185.8	49368.5	40817.8	49051.1	52894.3	77844.1	77958.5	76487.6	-	-
MWS1777	128.03	93.06	127.019	C6H6ClN	[M+H]+	3-Chloroaniline	3-氯苯胺	Alkaloids	生物碱	Alkaloids	生物碱	108-42-9	1	5.56539e+06	6.16026e+06	6.20228e+06	6.30224e+06	6.56215e+06	6.16502e+06	6.51291e+06	6.61517e+06	6.86442e+06	5.83763e+06	5.73762e+06	5.71895e+06	-	-
Wcsn009520	357.2	275.2	358.214	C22H30O4	[M-H]-	Cystomexicone A*	Cystomexicone A*	Others	其它类	Others	其它	-	1	58846.3	59048	62342.4	51251.3	45900.7	43199.4	40378.3	44983	45404.6	50023.3	49094.1	50094	-	-
Walp007190	362.33	300.29	361.319	C20H43NO4	[M+H]+	2-AminoicoSane-1,5,7,19-tetraol	2-氨基二十烷-1,5,7,19-四醇	Lipids	脂质	Sphingolipids	鞘脂	-	2	3.53894e+06	4.21014e+06	3.94614e+06	3.63142e+06	5.37167e+06	3.54917e+06	3.09806e+06	2.59293e+06	2.84736e+06	3.92517e+06	3.83829e+06	3.87319e+06	-	-
pme0075	188.06	128.04	189.064	C7H11NO5	[M-H]-	N-Acetyl-L-glutamic acid	N-乙酰-L-谷氨酸	Amino acids and derivatives	氨基酸及其衍生物	Amino acids and derivatives	氨基酸及其衍生物	1188-37-0	1	1.16053e+06	1.14495e+06	1.15398e+06	909725	892029	932356	1.04301e+06	986724	1.04845e+06	1.03235e+06	1.01899e+06	1.04227e+06	C00624	ko00220,ko01100,ko01110,ko01210,ko01230
Wbkp008219	699.36	699.36	698.343	C38H46N6O7	[M+H]+	(3S,3'S)-N,N'-((1R,2R)-5-((3,4,5-trihydroxy-6-methyltetrahydro-2H-pyran-2-yl)oxy)cyclohex-3-ene-1,2-diyl)bis(2-methyl-2,3,4,9-tetrahydro-1H-pyrido[3,4-b]indole-3-carboxamide)	(3S,3'S)-N,N'-((1R,2R)-5-((3,4,5-三羟基-6-甲基四氢-2H-吡喃-2-基)氧基)环己-3-烯-1,2-基)双(2-甲基-2,3,4,9-四氢-1H-吡啶并[3,4-b]吲哚-3-甲酰胺)	Alkaloids	生物碱	Alkaloids	生物碱	-	1	2.84137e+06	3.15206e+06	2.74166e+06	1.46798e+06	1.79684e+06	1.78166e+06	1.38963e+06	2.5523e+06	2.62757e+06	2.73664e+06	2.68588e+06	2.68153e+06	-	-
Qmqp101720	217.16	133.1	216.151	C15H20O	[M+H]+	Isofuranodiene	异呋喃醇二烯	Terpenoids	萜类	Sesquiterpenoids	倍半萜	-	2	398051	408289	413192	359683	359041	353570	222448	181208	266678	322067	326960	319699	-	-
pme0014	148.06	84.04	147.053	C5H9NO4	[M+H]+	L-Glutamic acid	L-谷氨酸	Amino acids and derivatives	氨基酸及其衍生物	Amino acids and derivatives	氨基酸及其衍生物	56-86-0	1	2.04015e+06	1.81338e+06	1.84341e+06	1.78445e+06	1.92221e+06	1.76067e+06	1.2976e+06	1.23741e+06	1.21506e+06	1.86155e+06	1.86935e+06	1.90316e+06	C00025	ko00220,ko00250,ko00330,ko00332,ko00340,ko00430,ko00470,ko00480,ko00524,ko00630,ko00650,ko00660,ko00860,ko00910,ko00970,ko01100,ko01110,ko01200,ko01210,ko01230,ko01240,ko02010
Lmyp001747	344.1	164.03	343.09	C14H17NO9	[M+H]+	2-O-Glucosyl-7-hydroxy-1,4(2H)-benzoxazin-3-one (DHBOA glucoside)	2-O-葡萄糖基-7-羟基-1,4(2H)-苯并噁嗪-3-酮 (DHBOA 葡萄糖苷)	Alkaloids	生物碱	Alkaloids	生物碱	28512-70-1	3	316627	310741	365540	253019	228283	225834	193426	223408	225120	234367	239329	239301	-	-
pma3649	132.07	86.06	131.058	C5H9NO3	[M+H]+	5-Aminolevulinic Acid*	5-氨基酮戊酸*	Alkaloids	生物碱	Alkaloids	生物碱	106-60-5	2	5.77075e+06	7.48024e+06	5.61673e+06	3.87649e+06	3.86096e+06	3.90404e+06	4.69585e+06	4.87673e+06	5.30193e+06	4.68963e+06	4.57988e+06	4.65234e+06	C00430	ko00260,ko00860,ko01100,ko01110,ko01240,ko02010
Zmpn000095	261.04	78.96	262.045	C6H15O9P	[M-H]-	Sorbitol-6-phosphate	山梨糖醇-6-磷酸	Others	其它类	Saccharides	糖类	20479-58-7	3	155429	98921.7	150645	147409	58174.5	86438	27086.9	19730.7	22573.2	132348	133900	130718	C01096	ko00051,ko01100
Walp004391	309.1	147.04	308.09	C15H16O7	[M+H]+	7-C-Glucosylcoumarin	7-C-葡萄糖基香豆素	Lignans and Coumarins	木脂素和香豆素	Coumarins	香豆素	-	2	523383	525469	550119	546981	533787	579255	500200	591743	536445	541383	546358	533403	-	-
MWS5235	299.26	253.25	300.266	C18H36O3	[M-H]-	12-Hydroxyoctadecanoic acid	12-羟基硬脂酸	Lipids	脂质	Free fatty acids	游离脂肪酸	106-14-9	2	32350.3	38039.7	31658.8	32981.4	34273.8	36212	37331.6	32489.2	36096	35467.9	34657.3	34839.6	-	-
mws0236	124.01	79.96	125.015	C2H7NO3S	[M-H]-	2-Aminoethanesulfonic acid	2-氨基乙烷磺酸	Organic acids	有机酸	Organic acids	有机酸	107-35-7	3	151886	135732	105103	80458	88585.5	78574.5	96014.3	70404.7	78570	103710	106292	104825	C00245	ko00430,ko00920,ko01100,ko02010
Cmjn004337	401.14	269.1	402.153	C18H26O10	[M-H]-	Benzyl-(2''-O-xylosyl)glucoside*	苄基-(2''-O-木糖基)葡萄糖苷*	Phenolic acids	酚酸类	Phenolic acids	酚酸类	-	2	711930	687433	562669	431243	442012	466192	556646	528993	484348	522164	509652	513928	-	-
Zmjp000182	189.13	70.07	188.127	C7H16N4O2	[M+H]+	N-Monomethyl-L-arginine*	N-单甲基-L-精氨酸*	Amino acids and derivatives	氨基酸及其衍生物	Amino acids and derivatives	氨基酸及其衍生物	17035-90-4	1	4.7439e+07	4.60442e+07	4.69015e+07	4.37315e+07	4.48241e+07	4.65002e+07	3.55195e+07	3.08886e+07	3.81302e+07	3.98388e+07	3.91612e+07	4.01282e+07	C03884	-
Zbqp000676	203.15	116.07	202.143	C8H18N4O2	[M+H]+	3-(triazan-2-yl)propyl L-prolinate	3-(三氮杂-2-基)丙基L-脯氨酸	Amino acids and derivatives	氨基酸及其衍生物	Amino acids and derivatives	氨基酸及其衍生物	-	2	721956	858570	874154	824473	905251	836300	731729	720746	788036	741287	730375	749050	-	-
Lmqp002784	138.06	77.04	137.048	C7H7NO2	[M+H]+	Salicylamide	水杨酰胺	Alkaloids	生物碱	Phenolamine	酚胺	65-45-2	1	729640	749109	777826	1.34132e+06	1.34097e+06	1.36942e+06	591186	646918	552426	857705	880211	866627	-	-
MWS04412	175.12	70.07	174.137	C8H18N2O2	[M+H]+	N(6),N(6)-Dimethyl-L-lysine	N(6),N(6)-二甲基-L-赖氨酸	Amino acids and derivatives	氨基酸及其衍生物	Amino acids and derivatives	氨基酸及其衍生物	2259-86-1	2	5.2979e+06	5.23926e+06	5.68123e+06	5.04913e+06	5.17286e+06	4.96733e+06	6.42649e+06	6.21896e+06	5.97842e+06	5.41148e+06	5.42698e+06	5.29772e+06	-	-
pmp001251	520.34	184.07	519.332	C26H50NO7P	[M+H]+	LysoPC 18:2(2n isomer)	溶血磷脂酰胆碱 18:2(2n异构)	Lipids	脂质	LPC	溶血磷脂酰胆碱	-	1	4.62755e+06	4.6334e+06	4.4961e+06	3.20356e+06	2.9687e+06	3.0985e+06	1.60062e+06	2.0062e+06	2.029e+06	3.38768e+06	3.35732e+06	3.29808e+06	-	-
Zjrp081012	767.49	423.36	766.487	C42H70O12	[M+H]+	ISO-Ginsenoside F4*	ISO-人参皂苷 F4*	Terpenoids	萜类	Triterpene Saponin	三萜皂苷	-	2	2.35749e+06	2.3651e+06	2.03773e+06	1.83947e+06	2.11055e+06	1875376	2.23649e+06	2.18334e+06	2.3156e+06	2.09183e+06	2.1498e+06	2.12805e+06	-	-
Wafn003633	391.2	161.05	392.205	C18H32O9	[M-H]-	1-O-Acetyl-Glucopyranose 6-Hydroxydecanoate	1-O-乙酰基-吡喃葡萄糖 6-羟基癸酸酯	Others	其它类	Saccharides	糖类	-	2	1.23791e+06	1.21954e+06	1.17682e+06	437626	440651	525163	663116	641280	767782	726455	742350	722218	-	-
Wbmp010544	699.35	699.35	698.341	C37H50N2O11	[M+H]+	10-Hydroxymethyllycaconitine	10-羟甲基乌头碱	Alkaloids	生物碱	Alkaloids	生物碱	-	1	3.71486e+06	5.29898e+06	4.48754e+06	2.32353e+06	2.56142e+06	2.60618e+06	2.28108e+06	3.47435e+06	3.34185e+06	4.65269e+06	4.54837e+06	4.52576e+06	-	-
mws0126	524.37	184.07	523.364	C26H54NO7P	[M+H]+	LysoPC 18:0	溶血磷脂酰胆碱 18:0	Lipids	脂质	LPC	溶血磷脂酰胆碱	19420-57-6	2	940891	1.01338e+06	984750	696172	666950	696727	594552	713956	775282	814334	826046	838811	-	-
Lmxp001668	151.08	91.05	150.068	C9H10O2	[M+H]+	2-Methoxy-4-ethenylphenol	2-甲氧基-4-乙烯基苯酚	Phenolic acids	酚酸类	Phenolic acids	酚酸类	7786-61-0	3	867437	876356	949740	639162	599964	335031	374784	464663	735296	734637	748523	756999	C17883	-
Wbkp012886	425.21	365.19	424.21	C22H32O8	[M+H]+	(1S,3R,3a1S,8R,10S,11aS)-1,5,10-trihydroxy-3,3a1,8,11a-tetramethyl-2,11-dioxohexadecahydrodibenzo[de,g]chromen-4-yl acetate*	(1S,3R,3a1S,8R,10S,11aS)-1,5,10-三羟基-3,3a1,8,11-四甲基-2,11-二氧六六氢二苯并[de,g]色烯-4-基乙酸酯*	Terpenoids	萜类	Ditepenoids	二萜	-	3	2.26424e+07	2.08318e+07	2.2262e+07	1.99071e+07	2.07389e+07	2.14018e+07	2.12026e+07	2.3107e+07	2.01955e+07	2.11916e+07	2.11473e+07	2.06175e+07	-	-
Lskp211459	439.36	203.18	438.35	C30H46O2	[M+H]+	Olean-12-ene-3,16-dione (Maniladione)	齐墩果-12-烯-3,16-二酮 (Maniladione)	Terpenoids	萜类	Triterpene	三萜	-	1	1.62953e+07	1.58942e+07	1.44101e+07	2.57074e+07	2.52147e+07	2.63133e+07	2.40597e+07	2.33864e+07	2.39236e+07	1.99273e+07	2.02965e+07	1.96917e+07	-	-
Zmbp000490	158.12	112.08	157.11	C8H15NO2	[M+H]+	Valerine	缬草碱	Alkaloids	生物碱	Alkaloids	生物碱	-	2	1.36191e+07	1.27599e+07	1.39793e+07	1.34864e+07	1.5091e+07	1.40487e+07	1.80626e+07	1.64473e+07	1.69067e+07	1.3844e+07	1.41285e+07	1.37118e+07	-	-
Lmhp002501	281.15	177.05	280.142	C14H20N2O4	[M+H]+	N-Feruloylhydroxyputrescine	N-阿魏酰羟基腐胺	Alkaloids	生物碱	Phenolamine	酚胺	-	2	7.72554e+06	7.97014e+06	7.70296e+06	5.11099e+06	5.20392e+06	5.93454e+06	7.28208e+06	8.20047e+06	7.63147e+06	6.63973e+06	6.48377e+06	6.4518e+06	-	-
Yamp007135	475.34	205.16	474.334	C29H46O5	[M+H]+	2α,3β,20α-trihydroxy-30-norolean-12-en-28-oic acid	2α,3β,20α-trihydroxy-30-norolean-12-en-28-oic acid	Terpenoids	萜类	Triterpene	三萜	-	2	470069	460539	465070	470972	442658	495710	688116	708148	685210	567147	550935	564509	-	-
pmb2804	311.22	171.14	312.23	C18H32O4	[M-H]-	13S-Hydroperoxy-9Z,11E-octadecadienoic acid	13-氢过氧化-9,11-十八碳二烯酸	Lipids	脂质	Free fatty acids	游离脂肪酸	33964-75-9	3	162867	187491	178916	60548.1	49887.9	55110.2	51188.8	65680	62359.1	97555.1	94528.5	96093.1	C04717	ko00591,ko01100
pmb0876	454.29	313.27	453.286	C21H44NO7P	[M+H]+	LysoPE 16:0	溶血磷脂酰乙醇胺 16:0	Lipids	脂质	LPE	溶血磷脂酰乙醇胺	53862-35-4	1	1.0796e+07	1.09395e+07	1.08307e+07	7.18022e+06	6.46009e+06	7.42282e+06	7.86582e+06	8.14799e+06	9.50791e+06	9.82005e+06	9.68088e+06	9.51555e+06	-	-
Waln011009	578.34	279.23	579.354	C28H54NO9P	[M-H]-	2-(2,3-dihydroxypropoxy)-3-(((2-(dimethylamino)ethoxy)(hydroxy)phosphoryl)oxy)propyl (11Z,14Z)-octadeca-11,14-dienoate	2-(2,3-二羟基丙氧基)-3-(((2-(二甲基氨基)乙氧基)(羟基)磷酰基)氧基)丙基 (11Z,14Z)-十八碳-11,14-二烯酸	Lipids	脂质	LPE	溶血磷脂酰乙醇胺	-	1	8.7627e+06	8.49315e+06	7.87394e+06	4.29446e+06	5.55535e+06	5.49711e+06	2.72297e+06	2.76101e+06	3.06941e+06	5.99809e+06	5.85433e+06	6.03576e+06	-	-
pme0008	176.1	113.07	175.096	C6H13N3O3	[M+H]+	L-Citrulline	L-瓜氨酸	Amino acids and derivatives	氨基酸及其衍生物	Amino acids and derivatives	氨基酸及其衍生物	372-75-8	3	1.27018e+07	1.3043e+07	1.3013e+07	1.23606e+07	1.37818e+07	1.43866e+07	1.72856e+07	1.66573e+07	17208856	1.41588e+07	1.3963e+07	1.37078e+07	C00327	ko00220,ko01100,ko01110,ko01230
Lmhp010757	506.32	365.31	505.317	C25H48NO7P	[M+H]+	LysoPE 20:2	溶血磷脂酰乙醇胺 20:2	Lipids	脂质	LPE	溶血磷脂酰乙醇胺	-	3	454782	483386	424408	338075	270204	280713	239358	284066	257805	369171	363616	376315	-	-
Wayn000504	457.12	341.11	458.127	C16H26O15	[M-H]-	Malic acid-1-O-diglucoside	苹果酸 1-O-二葡萄糖苷	Organic acids	有机酸	Organic acids	有机酸	-	2	120933	99825.1	111075	90217.1	67080.1	93803.2	63252.8	33005.8	52000.5	60785.8	62873.2	61462.7	-	-
pmf0139	179.06	59.01	180.063	C6H12O6	[M-H]-	D-Galactose*	D-半乳糖*	Others	其它类	Saccharides	糖类	59-23-4	1	2.85064e+06	2.65298e+06	2.74089e+06	3.33815e+06	2.87712e+06	3.44091e+06	2.61392e+06	2.59837e+06	2.80168e+06	2.56528e+06	2.57156e+06	2.64784e+06	C00124	ko00052,ko01100
MW0005687	185.04	167.03	184.037	C8H8O5	[M+H]+	4-O-Methylgallic acid	4-O-甲基没食子酸	Phenolic acids	酚酸类	Phenolic acids	酚酸类	-	3	1.58318e+07	1.5579e+07	1.58813e+07	1.99352e+07	1.90688e+07	1.93506e+07	1.54546e+07	1.5951e+07	1.76817e+07	1.55408e+07	1.6091e+07	1.59154e+07	-	-
MW0052870	261.19	91.05	260.178	C17H24O2	[M+H]+	1,9-Heptadecadiene-4,6-diyne-3,8-diol	1,9-Heptadecadiene-4,6-diyne-3,8-diol	Others	其它类	Others	其它	55297-87-5	3	3.15766e+06	3.11359e+06	3.23464e+06	2.95727e+06	2.9084e+06	3.03331e+06	2.68193e+06	2.7985e+06	2.79968e+06	2.89476e+06	2.90355e+06	2.98919e+06	-	-
Zahp006071	278.24	67.05	277.241	C18H31NO	[M+H]+	N-(sec-butyl)tetradeca-2,4,8-trienamide	N-(sec-butyl)tetradeca-2,4,8-trienamide	Alkaloids	生物碱	Alkaloids	生物碱	-	2	953864	1.22162e+06	1.19164e+06	807525	918192	1.12123e+06	753751	1.29316e+06	1.07624e+06	883985	870283	902106	-	-
pmb0819	157.08	130.07	156.069	C10H8N2	[M+H]+	3-Indoleacetonitrile	3-吲哚乙腈	Alkaloids	生物碱	Plumerane	吲哚类生物碱	771-51-7	3	358863	388793	414771	214086	253442	231315	307828	329722	321822	285900	296273	292626	C02938	ko00380,ko01100
Lmhp010588	385.2	259.1	384.194	C23H28O5	[M+H]+	Monasfluore B	Monasfluore B	Others	其它类	Others	其它	-	1	53718.2	61548.5	49934	41589.3	31422.6	37421.5	39402	42358.9	50233.8	43494.5	42030.5	42342	-	-
Zmcp102605	219.17	149.1	218.167	C15H22O	[M+H]+	Nootkatone*	圆柚酮*	Terpenoids	萜类	Sesquiterpenoids	倍半萜	4674-50-4	1	5.85779e+06	6.20158e+06	6.35244e+06	5.34827e+06	5.32603e+06	5.19408e+06	3.14839e+06	2.53499e+06	4.21397e+06	4.64523e+06	4.74898e+06	4.8167e+06	C17914	-
WaYp007695	334.3	242.25	333.288	C18H39NO4	[M+H]+	2-Aminooctadecane-1,16,18,18-tetraol	2-氨基十八烷-1,16,18,18-四醇	Lipids	脂质	Sphingolipids	鞘脂	-	2	259158	284082	274815	613231	581778	438943	373566	232231	139002	308709	297605	303262	-	-
MEDN0441	211.06	96.96	212.068	C10H12O5	[M-H]-	Eudesmic acid	3,4,5-三甲氧基苯甲酸	Phenolic acids	酚酸类	Phenolic acids	酚酸类	118-41-2	3	2.31566e+07	2.30581e+07	2.21364e+07	2.0837e+07	2.06149e+07	2.11935e+07	1.44551e+07	1.71564e+07	2.26491e+07	1.93546e+07	1.89712e+07	1.86448e+07	-	-
MWSmce200	203.03	147.04	202.027	C11H6O4	[M+H]+	Bergaptol	佛手酚	Lignans and Coumarins	木脂素和香豆素	Coumarins	香豆素	486-60-2	3	4.08516e+06	4.09467e+06	3.92929e+06	3.33434e+06	2.97005e+06	2.52985e+06	2.84031e+06	2.73819e+06	2.63943e+06	3.01718e+06	2.97652e+06	3.08854e+06	C00758	ko00999,ko01110
MWS201469	304.16	175.12	303.154	C11H21N5O5	[M+H]+	Glu-Arg	L-谷氨酸-L-精氨酸	Amino acids and derivatives	氨基酸及其衍生物	Amino acids and derivatives	氨基酸及其衍生物	7219-59-2	2	2.50142e+06	2.79076e+06	2.53391e+06	1.30154e+06	1.36839e+06	1.1727e+06	2.53817e+06	2.36527e+06	2.6561e+06	2.28693e+06	2.23513e+06	2.20369e+06	-	-
Zmtn001464	204.03	160.04	205.037	C10H7NO4	[M-H]-	4,8-Dihydroxyquinoline-2-carboxylic acid	4,8-二羟基喹啉-2-羧酸	Organic acids	有机酸	Organic acids	有机酸	59-00-7	2	432297	516045	459720	229547	226094	245707	366384	401332	388288	312203	323931	315952	C02470	ko00380
Lmmp002080	193.13	105.03	192.126	C11H16N2O	[M+H]+	N-(4-Aminobutyl)benzamide	N-(4-氨基丁基)苯甲酰胺	Alkaloids	生物碱	Alkaloids	生物碱	5692-23-9	3	318316	320012	348220	222625	219050	241014	295283	412608	383765	285210	274682	281018	-	-
MWS04559g	182.08	136.08	181.074	C9H11NO3	[M+H]+	3-Hydroxy-L-phenylalanine*	3-羟基-L-苯丙氨酸*	Amino acids and derivatives	氨基酸及其衍生物	Amino acids and derivatives	氨基酸及其衍生物	587-33-7	1	2.32977e+07	2.50915e+07	2.42758e+07	1.59809e+07	1.7581e+07	1.55119e+07	1.69619e+07	1.78198e+07	2.08778e+07	1.90438e+07	1.92398e+07	1.97663e+07	-	-
pma6460	337.09	163.04	338.1	C16H18O8	[M-H]-	4-O-p-Coumaroylquinic acid	4-O-对香豆酰奎宁酸	Phenolic acids	酚酸类	Phenolic acids	酚酸类	32451-86-8	3	142935	146917	170717	114971	112132	103957	78912.9	77283.4	58580.7	93304.8	94780.7	96982.1	C10441	-
MW0168536	219.17	149.09	196.183	C13H24O	[M+Na]+	2-Tridecenal	2-十三烯醛	Others	其它类	Others	其它	7774-82-5	3	7.2296e+06	7.53389e+06	7.4703e+06	6.45468e+06	6.19809e+06	6.45056e+06	3.84396e+06	3.19659e+06	4.93626e+06	5.84665e+06	5.84874e+06	6.04737e+06	-	-
pme3732	244.09	112.05	243.085	C9H13N3O5	[M+H]+	Cytidine	胞苷	Nucleotides and derivatives	核苷酸及其衍生物	Nucleotides and derivatives	核苷酸及其衍生物	65-46-3	3	266254	287948	235638	193382	243525	180861	174736	224315	214820	215005	208311	207507	C00475	ko00240,ko01100,ko01232,ko02010
pmf0297	297.32	183.21	298.324	C20H42O	[M-H]-	1-Eicosanol	正二十醇	Lipids	脂质	Free fatty acids	游离脂肪酸	629-96-9	3	1.82933e+06	2.02345e+06	2.26179e+06	1.21357e+06	1.25151e+06	1.36007e+06	716867	772523	917486	1.30246e+06	1.28174e+06	1.25259e+06	-	-
Wbsp002656	276.2	276.2	275.188	C17H25NO2	[M+H]+	dihydrolycopoclavamine A	dihydrolycopoclavamine A	Alkaloids	生物碱	Alkaloids	生物碱	-	1	2.28892e+06	2.97976e+06	2.42312e+06	1.08208e+06	954957	1.16454e+06	1.20131e+06	1.7429e+06	1.71715e+06	1.54949e+06	1.52623e+06	1.49012e+06	-	-
Walp007182	274.27	88.08	273.267	C16H35NO2	[M+H]+	2-Aminohexadecane-1,15-diol	2-氨基十六烷-1,15-二醇	Lipids	脂质	Sphingolipids	鞘脂	-	2	6.22884e+06	6.55463e+06	6.44772e+06	6.58216e+06	1.25377e+07	6.08063e+06	6.26043e+06	5.09579e+06	5.26392e+06	7.52635e+06	7.81547e+06	7.75156e+06	-	-
Wafn011571	295.23	195.14	296.235	C18H32O3	[M-H]-	alpha-Hydroxylinoleic acid*	α-羟基亚油酸*	Lipids	脂质	Free fatty acids	游离脂肪酸	57818-44-7	1	91881.3	104888	95330	66957.9	67404	64727.1	59072.7	67979.2	61296.5	75216.8	77824.8	77882.9	-	-
MWSslk126	255.1	121.03	254.094	C16H14O3	[M+H]+	2'-Hydroxy-2-methoxychalcone	2'-羟基-2-甲氧基查耳酮	Flavonoids	黄酮	Chalcones	查耳酮	42220-77-9	3	62517.8	79602.8	65976.4	43807.2	53369.5	49918.5	33633.9	50496	50916.6	53703.1	55306.1	53243.3	-	-
Lmhp002153	251.14	147.04	250.132	C13H18N2O3	[M+H]+	N-p-Coumaroylhydroxyputrescine	N-对香豆酰羟基腐胺	Alkaloids	生物碱	Phenolamine	酚胺	-	2	2.63108e+06	2.74539e+06	2.72776e+06	1.51231e+06	1.3862e+06	1.50218e+06	2.33416e+06	2.61795e+06	2.59733e+06	2.04381e+06	2.12392e+06	2.10514e+06	-	-
Lmzn106284	471.35	471.35	472.355	C30H48O4	[M-H]-	2,3-Dihydroxylup-20(29)-en-28-oic acid (Alphitolic acid)*	2,3-二羟基羽扇豆-20(29)-烯-28-酸 (麦珠子酸)*	Terpenoids	萜类	Triterpene	三萜	19533-92-7	3	92669.5	160034	169100	112646	178518	79593	120696	107233	177454	117594	115038	112964	C16912	-
Zmpn008194	471.35	471.35	472.355	C30H48O4	[M-H]-	2,3-Dihydroxyurs-12-en-28-oic acid (Corosolic acid)*	2,3-二羟基熊果-12-烯-28-酸 (科罗索酸)*	Terpenoids	萜类	Triterpene	三萜	4547-24-4	3	92669.5	160034	169100	112646	178518	79593	120696	107233	177454	117594	115038	112964	-	-
Wcdp007560	522.35	184.07	521.348	C26H52NO7P	[M+H]+	1-Vaccenoyl-Glycero-3-Phosphocholine*	1-Vaccenoyl-Glycero-3-Phosphocholine*	Others	其它类	Others	其它	-	1	4.99651e+07	5.29927e+07	5.10518e+07	3.54096e+07	3.40455e+07	3.48497e+07	1.94807e+07	2.54635e+07	2.5207e+07	3.70646e+07	3.81985e+07	3.85248e+07	-	-
mws0147	117.06	59.01	118.063	C5H10O3	[M-H]-	β-Hydroxyisovaleric acid	β-羟基异戊酸	Organic acids	有机酸	Organic acids	有机酸	625-08-1	3	241461	248591	211290	213886	242390	234329	195006	197965	235227	184202	191867	188156	C20827	ko00280,ko01100
Zmhp004830	345.12	183.07	344.111	C15H20O9	[M+H]+	domesticoside	domesticoside	Phenolic acids	酚酸类	Phenolic acids	酚酸类	-	2	159193	243836	262940	140699	135572	177537	213341	223701	204006	195274	201914	202689	-	-
pme1210	150.06	61.01	149.051	C5H11NO2S	[M+H]+	L-Methionine	L-甲硫氨酸	Amino acids and derivatives	氨基酸及其衍生物	Amino acids and derivatives	氨基酸及其衍生物	63-68-3	1	3.24226e+06	3.66937e+06	3.45641e+06	2.02921e+06	1.86309e+06	1.90933e+06	3.67605e+06	3.45256e+06	3.75239e+06	2.8346e+06	2.82693e+06	2.93258e+06	C00073	ko00270,ko00470,ko00966,ko00970,ko00999,ko01100,ko01110,ko01210,ko01230,ko01240
pme3207	141.02	59.01	142.027	C6H6O4	[M-H]-	Muconic acid	己二烯二酸	Organic acids	有机酸	Organic acids	有机酸	1119-72-8	3	3.41643e+06	3.19556e+06	3.01282e+06	3.20105e+06	2.99323e+06	2.97114e+06	3.05062e+06	2.81181e+06	2.94111e+06	3.28044e+06	3.20279e+06	3.14664e+06	C02480	ko01100
pmp000438	443.39	425.38	442.381	C30H50O2	[M+H]+	3,28-Dihydroxylup-20(29)-ene (Betulin)	3,28-二羟基羽扇豆-20(29)-烯 (白桦脂醇)	Terpenoids	萜类	Triterpene	三萜	473-98-3	2	204085	253492	246199	175317	179587	189448	141668	192841	186851	169281	168485	162848	C08618	-
MWS20645	239.1	136.08	238.095	C11H14N2O4	[M+H]+	Gly-Tyr	甘氨酸-酪氨酸	Amino acids and derivatives	氨基酸及其衍生物	Amino acids and derivatives	氨基酸及其衍生物	658-79-7	3	182628	177101	200930	171907	184540	206014	163738	229389	243916	181337	184333	176675	-	-
mws0576	103.04	59.01	104.047	C4H8O3	[M-H]-	3-Hydroxybutyric acid	3-羟基丁酸	Organic acids	有机酸	Organic acids	有机酸	300-85-6	2	2.73538e+06	2.72293e+06	2.77606e+06	2.05576e+06	2.56213e+06	2.54136e+06	1.67101e+06	1.57389e+06	1.52414e+06	2.38739e+06	2.31686e+06	2.29126e+06	C01089	ko00650,ko01100
Zmjp003597	389.21	191.15	388.21	C19H32O8	[M+H]+	Ampelopsisionoside	蛇葡萄紫罗兰酮糖苷	Others	其它类	Ketone compounds	酮类化合物	-	1	268835	169774	300152	185070	278463	269303	152471	128624	191245	216876	208554	209638	-	-
Zjyp110109	181.12	121.1	180.115	C11H16O2	[M+H]+	oxyphyllone F	oxyphyllone F	Terpenoids	萜类	Sesquiterpenoids	倍半萜	-	3	85846	88813.9	81627.4	56574.9	57412.6	48697.7	46492.4	9884.91	34416.5	57458	57523.5	55360.5	-	-
mws0675	335.06	123.06	334.057	C11H15N2O8P	[M+H]+	β-Nicotinamide mononucleotide	β-烟酰胺单核苷酸	Nucleotides and derivatives	核苷酸及其衍生物	Nucleotides and derivatives	核苷酸及其衍生物	1094-61-7	3	4.71448e+06	5.17516e+06	5.03047e+06	5.50783e+06	4.82185e+06	4.97983e+06	3.58629e+06	3.94496e+06	4.01535e+06	4.57909e+06	4.78213e+06	4.66793e+06	C00455	ko00760,ko01100
MW0110913	348.29	206.1	347.282	C22H37NO2	[M+H]+	Anandamide	花生四烯酰乙醇胺	Others	其它类	Others	其它	94421-68-8	3	121443	136478	181609	159623	145527	148108	123018	130924	132437	150050	146010	152457	C11695	-
Lakn002165	447.12	152.01	448.122	C18H24O13	[M-H]-	Protocatechuic acid glucosyl xyloside	原儿茶酸葡萄糖基木糖苷	Phenolic acids	酚酸类	Phenolic acids	酚酸类	-	1	2.42945e+06	2.4245e+06	2.4006e+06	2.4732e+06	2.51905e+06	2.41878e+06	2.25589e+06	3.04119e+06	2.70379e+06	2.26426e+06	2.16851e+06	2.2301e+06	-	-
Hmcp009386	271.1	147.05	270.089	C16H14O4	[M+H]+	Alloimperatorin*	别欧前胡素*	Lignans and Coumarins	木脂素和香豆素	Coumarins	香豆素	642-05-7	3	145686	168259	215469	199097	175993	201409	76960.1	87155.5	107318	166744	166048	160194	C09053	-
MW0114174	165.04	75.01	166.048	C5H10O6	[M-H]-	Arabinonic acid*	D-阿拉伯酸*	Organic acids	有机酸	Organic acids	有机酸	488-30-2	1	8.24755e+06	8.48071e+06	7.89343e+06	5.70021e+06	5.47433e+06	5.99383e+06	4.56803e+06	3.8974e+06	4.54559e+06	6.41981e+06	6.67391e+06	6.66567e+06	C00878	ko00053,ko01100
pme0152	129.07	84.04	128.059	C5H8N2O2	[M+H]+	5,6-Dihydro-5-methyluracil	5,6-二氢胸腺嘧啶	Nucleotides and derivatives	核苷酸及其衍生物	Nucleotides and derivatives	核苷酸及其衍生物	696-04-8	3	361849	340956	378389	311860	294661	346289	373733	467439	396259	311591	308046	298554	C00906	-
MWSslk132	285.21	223.21	286.214	C16H30O4	[M-H]-	Hexadecanedioic acid	十六烷基二酸	Lipids	脂质	Free fatty acids	游离脂肪酸	505-54-4	3	56117.6	54565.5	54353	60419.3	57001.1	56144.6	66661.5	62458.3	59341.4	54145.3	52177.4	54292	C19615	ko00073,ko01100
Cmzp002057	315.12	255.1	314.1	C14H18O8	[M+H]+	6-O-Acetylarbutin	6-O-乙酰熊果苷	Phenolic acids	酚酸类	Phenolic acids	酚酸类	10338-88-2	3	149716	144689	165684	199725	186350	202147	126176	164029	128559	146956	140762	145151	-	-
pmb0854	518.32	184.07	517.317	C26H48NO7P	[M+H]+	LysoPC 18:3	溶血磷脂酰胆碱 18:3	Lipids	脂质	LPC	溶血磷脂酰胆碱	-	2	2.01773e+07	1.94925e+07	2.05619e+07	1.29101e+07	1.18419e+07	1.25618e+07	5.00292e+06	5.969e+06	6.2825e+06	1.28699e+07	1.29279e+07	1.24136e+07	-	-
pmb1650	279.23	149.13	278.225	C18H30O2	[M+H]+	Octadeca-11E,13E,15Z-trienoic acid	十八碳-9E,13E,15Z-三烯酸	Lipids	脂质	Free fatty acids	游离脂肪酸	25575-00-2	3	1.98846e+07	2.36466e+07	1.97538e+07	2.51709e+07	2.89884e+07	1.99816e+07	2.16548e+07	1.65044e+07	2.44511e+07	2.50916e+07	2.53639e+07	2.61783e+07	-	-
WaYn010298	291.2	165.13	292.204	C18H28O3	[M-H]-	9-Hydroxyoctadeca-6,10,12,15-Tetraenoic Acid*	9-羟基十八烷-6,10,12,15-四烯酸*	Lipids	脂质	Free fatty acids	游离脂肪酸	326492-79-9	1	69042.7	61667.8	56208.7	42199.3	41682.4	43339.6	47515.7	58461.6	50164.7	50347.4	49075.8	51296.4	-	-
Zmzp005934	284.3	102.09	283.288	C18H37NO	[M+H]+	Stearamide	硬脂酰胺	Alkaloids	生物碱	Alkaloids	生物碱	124-26-5	1	4.89094e+06	5.38243e+06	4.3257e+06	3.89931e+06	3.31236e+06	4.01014e+06	3.9234e+06	4.91162e+06	4.83749e+06	5.30407e+06	5.36518e+06	5.13885e+06	C13846	-
MW0105654	304.15	185.09	303.154	C11H21N5O5	[M+H]+	Arg-Glu	L-精氨酰-L-谷氨酸	Amino acids and derivatives	氨基酸及其衍生物	Amino acids and derivatives	氨基酸及其衍生物	15706-89-5	3	1.6217e+07	1.61952e+07	1.95861e+07	1.26602e+07	1.44292e+07	1.42512e+07	1.35125e+07	7.86065e+06	8.99878e+06	1.33692e+07	1.27862e+07	1.31361e+07	-	-
Cmdp003077	407.14	177.05	406.126	C20H22O9	[M+H]+	Salviifoside A	Salviifoside A	Phenolic acids	酚酸类	Phenolic acids	酚酸类	1175539-71-5	3	70683	33702.3	51810.2	17561.8	35926.4	32590.2	16593.4	33336	44267.8	29127.8	30050.9	30434.9	-	-
pmf0138	179.06	59.01	180.063	C6H12O6	[M-H]-	D-Mannose*	甘露糖*	Others	其它类	Saccharides	糖类	3458-28-4	1	1.52778e+06	1.61708e+06	333030	1.79104e+06	1.41273e+06	1.37482e+06	1.4339e+06	1.60008e+06	1.52071e+06	1.55981e+06	1.61528e+06	1.54853e+06	C00159	ko00051,ko00052,ko00520,ko01100,ko01250,ko02010
Wbmp011352	701.37	701.37	700.357	C37H52N2O11	[M+H]+	Puberaconitidine	牛扁替定碱	Alkaloids	生物碱	Alkaloids	生物碱	83685-21-6	1	8.36295e+06	8.02061e+06	8.90363e+06	5.60531e+06	6.24895e+06	6.50751e+06	5.17805e+06	8.08657e+06	8.10958e+06	8.07856e+06	8.15366e+06	8.43361e+06	-	-
pme3184	332.08	136.06	331.068	C10H14N5O6P	[M+H]+	2'-Deoxyadenosine-5'-monophosphate	2'-脱氧腺苷-5'-单磷酸	Nucleotides and derivatives	核苷酸及其衍生物	Nucleotides and derivatives	核苷酸及其衍生物	653-63-4	3	5.28954e+06	4.47007e+06	4.95864e+06	4.86029e+06	4.43104e+06	4.74178e+06	3.32632e+06	3.76926e+06	3.76553e+06	3.75512e+06	3.92871e+06	3.82427e+06	C00360	ko00230,ko01100,ko01232
Lcrp000359	327.16	188.08	326.152	C20H22O4	[M+H]+	Otobaphenol*	奥托肉豆寇酚脂素*	Lignans and Coumarins	木脂素和香豆素	Lignans	木脂素	10240-16-1	1	1.51685e+06	1.4335e+06	1.3705e+06	387235	457969	399958	315312	728920	748023	862049	896506	897685	-	-
Wbmn011269	377.23	295.23	378.241	C22H34O5	[M-H]-	Vitexilactone*	牡荆内酯*	Terpenoids	萜类	Ditepenoids	二萜	61263-49-8	3	246529	277200	247241	171012	183730	176153	123008	174146	153562	185032	177042	183054	-	-
MWS5164	203.15	70.07	202.143	C8H18N4O2	[M+H]+	N,N'-Dimethylarginine;SDMA*	N,N'-二甲基精氨酸*	Amino acids and derivatives	氨基酸及其衍生物	Amino acids and derivatives	氨基酸及其衍生物	30344-00-4	2	3.63696e+06	3.69171e+06	3.80445e+06	4.30825e+06	4.33249e+06	4.35086e+06	2.87656e+06	3.44712e+06	3.21289e+06	3.61982e+06	3.71326e+06	3.79211e+06	-	-
MWStz040	116.07	70.07	115.063	C5H9NO2	[M+H]+	Pterolactam*	蕨内酰胺*	Alkaloids	生物碱	Pyrrole alkaloids	吡咯类生物碱	38072-88-7	1	2.05398e+06	2.38954e+06	2.20862e+06	1.98243e+06	1.94797e+06	2.20641e+06	2.65425e+06	2.31465e+06	2.53358e+06	2.27989e+06	2.20089e+06	2.18196e+06	-	-
pme2527	133.1	116.07	132.09	C5H12N2O2	[M+H]+	L-Ornithine	L-鸟氨酸	Amino acids and derivatives	氨基酸及其衍生物	Amino acids and derivatives	氨基酸及其衍生物	70-26-8	3	3.53838e+06	1.74303e+06	2.95638e+06	3.20227e+06	1.77046e+06	2.88559e+06	1.40972e+06	2.80813e+06	3.07293e+06	3.12735e+06	3.23809e+06	3.09814e+06	C00077	ko00220,ko00330,ko00470,ko00480,ko01100,ko01110,ko01210,ko01230,ko02010
Zmhn001926	299.08	137.02	300.084	C13H16O8	[M-H]-	1-O-Salicyloyl-β-D-glucose	1-O-水杨酰-β-D-葡萄糖	Phenolic acids	酚酸类	Phenolic acids	酚酸类	60517-74-0	1	285645	308535	281684	197771	198013	208446	334627	354609	347281	251521	242902	240610	-	-
Lmqp008175	163.08	103.05	162.068	C10H10O2	[M+H]+	Methyl Cinnamate	肉桂酸甲酯	Phenolic acids	酚酸类	Phenolic acids	酚酸类	103-26-4	3	2.69024e+06	3.05177e+06	2.78978e+06	1.97946e+06	2.16033e+06	2.02582e+06	707083	920718	916253	1.57606e+06	1.50717e+06	1.52308e+06	C06358	-
pme0057	136.04	118.03	135.035	C4H9NO2S	[M+H]+	L-Homocysteine	L-高半胱氨酸	Amino acids and derivatives	氨基酸及其衍生物	Amino acids and derivatives	氨基酸及其衍生物	6027-13-0	3	133689	127916	134060	25675.8	129194	98582.8	107755	119629	127054	109834	113020	115097	C00155	ko00270,ko00920,ko01100,ko01110,ko01230
HX1227	219.17	149.1	218.167	C15H22O	[M+H]+	Selina-3,7(11)-dien-8-one*	桉叶-3,7(11)-二烯-8-酮*	Terpenoids	萜类	Monoterpenoids	倍萜	-	1	6.91681e+06	6.98507e+06	7.39248e+06	6.55882e+06	6.19753e+06	5.83459e+06	3.56526e+06	3.20283e+06	5.17857e+06	5.79418e+06	5.66266e+06	5.52754e+06	-	-
MWS0933	170.09	124.09	169.085	C7H11N3O2	[M+H]+	1-Methylhistidine	1-甲基组氨酸	Amino acids and derivatives	氨基酸及其衍生物	Amino acids and derivatives	氨基酸及其衍生物	332-80-9	3	1.7674e+06	1.57102e+06	1.72394e+06	1.7049e+06	1.78239e+06	1.86219e+06	1.20619e+06	1.09646e+06	1.03318e+06	1.42257e+06	1.43735e+06	1.37314e+06	-	-
pmb3074	337.09	191.06	338.1	C16H18O8	[M-H]-	5-O-p-Coumaroylquinic acid	5-O-对香豆酰奎宁酸	Phenolic acids	酚酸类	Phenolic acids	酚酸类	1899-30-5	2	986221	782605	964926	856174	721590	697653	555680	601816	607004	639974	620716	650727	C12208	ko00940,ko00941,ko00945,ko01110
Hmcp000480	276.11	114.05	275.101	C11H17NO7	[M+H]+	Sarmentosin	垂盆草苷	Alkaloids	生物碱	Alkaloids	生物碱	71933-54-5	3	717506	505509	626787	413210	534290	576555	431825	351298	494539	712964	686158	682525	C08340	-
Wcdp006912	274.28	88.08	273.267	C16H35NO2	[M+H]+	Lauryldiethanolamine*	N-十二烷基乙醇胺*	Others	其它类	Others	其它	1541-67-9	1	6.32759e+06	6.75199e+06	6.46721e+06	6.62683e+06	1.3301e+07	6.37911e+06	6.89611e+06	5.53143e+06	5.9457e+06	8.08385e+06	8.34736e+06	8.47431e+06	-	-
Wbkp003824	399.12	237.07	398.111	C20H18N2O7	[M+H]+	11-[3,4,5-Trihydroxy-6-(hydroxymethyl)oxan-2-yl]oxy-1,6-diazatetracyclo[7.6.1.05,16.010,15]hexadeca-3,5(16),6,8,10,12,14-heptaen-2-one	11-[3,4,5-三羟基-6-(羟甲基)氧杂-2-基]氧基-1,6-二氮杂四环[7.6.1.05,16.010,15]十六碳-3,5(16),6,8,10,12,14庚烯-2-酮	Alkaloids	生物碱	Alkaloids	生物碱	-	2	58669.1	135781	81034.4	82659.3	103975	56887.9	85241.7	72895.7	60210.8	65658.7	62582.5	63943.5	-	-
pme0490	124.04	78.03	123.032	C6H5NO2	[M+H]+	Nicotinic acid (Vitamin B3)	烟酸 (维生素 B3)	Others	其它类	Vitamin	维生素	59-67-6	2	9.11536e+06	6.93511e+06	6.86621e+06	6.76111e+06	8.02985e+06	7.14328e+06	7.13395e+06	5.34129e+06	5.23929e+06	7.34942e+06	7.40623e+06	7.68589e+06	C00253	ko00760,ko00960,ko01100,ko01110,ko01240
Wafn005994	447.23	315.18	448.231	C21H36O10	[M-H]-	Geranyl 6-O-xylopyranosyl-glucopyranoside*	香叶基 6-O-吡喃木糖基-吡喃葡萄糖苷*	Others	其它类	Others	其它	124044-06-0	2	1.11222e+07	1.48609e+07	1.15978e+07	8.52749e+06	1.11313e+07	8.39656e+06	1.27039e+07	1.22638e+07	1.53222e+07	1.02963e+07	9.87629e+06	9.8762e+06	-	-
Wcfp007836	302.3	88.08	301.298	C18H39NO2	[M+H]+	Tetradecyldiethanolamine	十四烷基二乙醇胺	Alkaloids	生物碱	Alkaloids	生物碱	18924-66-8	2	322794	311784	286350	394084	4.70615e+06	368502	523496	347061	278104	1.51995e+06	1.48725e+06	1.56127e+06	-	-
Wcdn005416	535.21	355.12	536.226	C27H36O11	[M-H]-	Lyoniresinol-3-O-Alpha-L-Rhamnoside	Lyoniresinol-3-O-Alpha-L-Rhamnoside	Lignans and Coumarins	木脂素和香豆素	Lignans	木脂素	-	2	42923.6	51345.5	28692.2	33066.8	22416.2	32795.8	50190.2	46057.7	44525	43254.3	45408.1	44521.5	-	-
Zmdp001647	247.13	184.1	246.122	C10H18N2O5	[M+H]+	γ-Glutamyl-L-valine	γ-谷氨酰胺缬氨酸	Amino acids and derivatives	氨基酸及其衍生物	Amino acids and derivatives	氨基酸及其衍生物	-	3	125151	114439	114337	63762.7	79408.5	65895.8	101357	113857	97404.2	79054.1	81059.8	83023.2	-	-
Zmyn005026	283.26	283.26	284.272	C18H36O2	[M-H]-	16-Methylheptadecanoic acid	16-甲基十七烷酸	Lipids	脂质	Free fatty acids	游离脂肪酸	2724-58-5	2	2.82015e+06	2.90062e+06	2.96179e+06	2.34535e+06	2.20084e+06	2.22233e+06	2.60452e+06	2.07062e+06	2.32927e+06	2.34469e+06	2.43862e+06	2.45716e+06	C20356	-
MW0114092	325.09	119.05	326.1	C15H18O8	[M-H]-	cis-coumarinic acid-beta-D-glucoside	顺-β-D-葡萄糖基-2-羟基肉桂酸酯	Others	其它类	Others	其它	2446-60-8	3	973939	1.10781e+06	1.01109e+06	1.15842e+06	1.34346e+06	1.26704e+06	912098	1.07342e+06	1.06397e+06	1.0281e+06	1.00857e+06	978148	C05839	ko00999,ko01110
Lmbn006152	279.23	59.01	280.24	C18H32O2	[M-H]-	(9Z,11E)-Octadecadienoic acid	(9Z,11E)-十八碳二烯酸	Lipids	脂质	Free fatty acids	游离脂肪酸	2540-56-9	1	29710.5	24549.2	30342.3	23883.4	20858.8	28215.7	25274.6	24424.8	26559.4	24508.2	25717.5	25436.5	C04056	ko00591
MWSmce448	127.05	81.04	126.043	C5H6N2O2	[M+H]+	Imidazol-1-yl-acetic acid	咪唑-1-乙酸	Alkaloids	生物碱	Alkaloids	生物碱	22884-10-2	3	1.14787e+06	1.24817e+06	1.1364e+06	1.17721e+06	1.25301e+06	1.16679e+06	746219	747357	763556	1.13607e+06	1.08128e+06	1.12103e+06	-	-
pmb2406	510.36	184.07	509.348	C25H52NO7P	[M+H]+	LysoPC 17:0*	溶血磷脂酰胆碱 17:0*	Lipids	脂质	LPC	溶血磷脂酰胆碱	50930-23-9	3	544313	486405	494509	367989	335971	411015	324907	394107	308799	347483	363964	349449	-	-
Wbsp004755	179.07	119.05	178.063	C10H10O3	[M+H]+	Methyl Hydroxycinnamate	羟基肉桂酸甲酯	Phenolic acids	酚酸类	Phenolic acids	酚酸类	80540-55-2	3	320859	316029	317673	265589	215292	265437	208537	319949	309412	322119	306811	318874	-	-
MW0012982	540.33	466.29	481.317	C23H48NO7P	[M+CH3COO]-	1-Pentadecanoyl-sn-glycero-3-phosphocholine	1-十五烷酰基-sn-甘油-3-磷酸胆碱	Lipids	脂质	Glycerol ester	甘油酯	-	3	9732.98	12706.2	10957.7	5011.24	5242.52	8519.43	8191.15	4918.96	10458.9	8575.5	8962.59	8575.58	C04230	ko00564
Zjyp101810	491.37	135.12	490.366	C30H50O5	[M+H]+	22,23-Epoxy-21-hydroiridal	22,23-环氧-21-氢化鸢尾醛	Terpenoids	萜类	Triterpene	三萜	-	3	25797.5	22572.1	32359.6	15224.2	14795.3	9615.9	10949.3	10955.3	8571.89	18328.4	18610.5	17690	-	-
MW0105931	231.09	116.07	230.09	C9H14N2O5	[M+H]+	Aspartyl-L-proline	天冬氨酰-L-脯氨酸	Amino acids and derivatives	氨基酸及其衍生物	Amino acids and derivatives	氨基酸及其衍生物	42155-95-3	3	475191	542360	486398	467849	444601	430569	507077	454626	450287	453957	452299	433012	-	-
Yaap009385	415.21	119.09	414.204	C24H30O6	[M+H]+	Myrtucommulone B	Myrtucommulone B	Others	其它类	Others	其它	54247-23-3	1	1.09959e+06	1.29627e+06	1.15031e+06	1.23806e+06	1.07527e+06	1.04405e+06	1.20664e+06	1.20056e+06	1.13282e+06	891739	876788	846941	-	-
WaYp005219	309.1	147.04	308.09	C15H16O7	[M+H]+	1-O-(p-coumaroyl) 3-Hydroxy-3-methylglutaric acid	1-O-(对香豆酰基) 3-羟基-3-甲基戊二酸	Phenolic acids	酚酸类	Phenolic acids	酚酸类	-	2	264440	230519	239768	232144	253073	263237	245044	241556	247054	216504	220078	208958	-	-
pme1261	206.14	76.08	205.131	C9H19NO4	[M+H]+	D-Panthenol	D-泛酰醇	Others	其它类	Alcohol compounds	醇类化合物	81-13-0	1	1.27822e+06	1.39781e+06	1.49126e+06	1.17523e+06	2.13267e+06	1.36613e+06	728689	1.27163e+06	947146	997553	955848	950224	C05944	ko00770
Hmhp009670	294.24	95.08	293.236	C18H31NO2	[M+H]+	Dihydrobungeanool	双氢花椒素	Alkaloids	生物碱	Alkaloids	生物碱	-	2	143315	141218	143979	1.02233e+06	894702	1.1668e+06	1.19083e+06	774859	266429	219132	228982	230261	-	-
NK10251888	203.15	70.07	202.143	C8H18N4O2	[M+H]+	NG,NG-Dimethyl-L-arginine*	NG,NG-二甲基-L-精氨酸*	Amino acids and derivatives	氨基酸及其衍生物	Amino acids and derivatives	氨基酸及其衍生物	30315-93-6	2	3.49112e+06	3.63226e+06	3.72681e+06	4.36404e+06	3.80572e+06	4.03111e+06	3.34483e+06	2.92626e+06	3.00244e+06	3.34145e+06	3.52045e+06	3.39205e+06	C03626	-
MWS0811	130.09	84.08	129.079	C6H11NO2	[M+H]+	L-Pipecolic Acid	L-哌啶酸	Organic acids	有机酸	Organic acids	有机酸	3105-95-1	2	4.40433e+07	4.70451e+07	4.46091e+07	4.24536e+07	4.19519e+07	4.0426e+07	4.68995e+07	4.2509e+07	4.5457e+07	4.35074e+07	4.5672e+07	4.55366e+07	C00408	ko00310,ko00960,ko01100,ko01110
WaYn011395	580.36	281.25	581.369	C28H56NO9P	[M-H]-	2-(2,3-dihydroxypropoxy)-3-(((2-(dimethylamino)ethoxy)(hydroxy)phosphoryl)oxy)propan-2-yl (Z)-14-Octadecenoic Acid	2-(2,3-二羟基丙氧基)-3-(((2-(二甲基氨基)乙氧基)(羟基)磷酰基)氧基)丙-2-基 (Z)-14-十八碳烯酸	Lipids	脂质	LPE	溶血磷脂酰乙醇胺	-	1	627444	603350	705113	434481	368970	416813	231489	377154	335609	451433	442358	466702	-	-
MWS4471	173.06	58.03	174.064	C6H10N2O4	[M-H]-	N-Alpha-Acetyl-L-Asparagine	N-α-乙酰基-L-天冬酰胺	Amino acids and derivatives	氨基酸及其衍生物	Amino acids and derivatives	氨基酸及其衍生物	4033-40-3	3	998099	887578	900531	860244	941314	946485	1.19651e+06	1.13407e+06	1.18773e+06	1.01675e+06	980195	964418	-	-
Wcdp006741	520.34	184.08	519.332	C26H50NO7P	[M+H]+	1-(9Z,12Z-Octadecadienoyl)-Sn-Glycero-3-Phosphocholine	1-(9Z,12Z-Octadecadienoyl)-Sn-Glycero-3-Phosphocholine	Others	其它类	Others	其它	22252-07-9	1	4.75679e+06	4.98962e+06	4.79829e+06	3.1682e+06	3.196e+06	3.38761e+06	1.82667e+06	2.13871e+06	2.10077e+06	3.44327e+06	3.54327e+06	3.63594e+06	-	-
Hahp000801	118.08	72.08	117.079	C5H11NO2	[M+H]+	alanine betaine*	丙氨酸甜菜碱*	Alkaloids	生物碱	Alkaloids	生物碱	-	1	7.10005e+06	6.44725e+06	6.74962e+06	3.60211e+06	4.85869e+06	4.30655e+06	4.78981e+06	4.21537e+06	5.16236e+06	5.37812e+06	5.63095e+06	5.64855e+06	-	-
Lcsp003090	332.22	173.13	331.211	C15H29N3O5	[M+H]+	Ser-Leu-Leu	丝氨酰-亮氨酰-亮氨酸	Amino acids and derivatives	氨基酸及其衍生物	Amino acids and derivatives	氨基酸及其衍生物	10329-74-5	2	127469	145098	162121	144065	118924	147889	305655	266818	364236	193775	193647	203024	-	-
pme3961	252.11	136.06	251.102	C10H13N5O3	[M+H]+	2'-Deoxyadenosine*	2'-脱氧腺苷*	Nucleotides and derivatives	核苷酸及其衍生物	Nucleotides and derivatives	核苷酸及其衍生物	958-09-8	3	156642	184185	164510	113214	104151	110676	99101.1	138241	117767	121726	117393	123920	C00559	ko00230,ko01100,ko01232,ko02010
Zmsp000758	158.12	70.07	158.117	C8H15NO2	[M+H]+	1-(Hydroxymethyl)hexahydro-1h-pyrrolizin-2-ol	1-(羟甲基)六氢-1h-吡咯嗪-2-醇	Alkaloids	生物碱	Pyrrole alkaloids	吡咯类生物碱	-	2	4.45609e+07	4.66054e+07	4.64896e+07	4.73769e+07	4.79282e+07	4.5789e+07	5.82799e+07	5.37357e+07	5.63164e+07	4.48366e+07	4.58271e+07	4.73655e+07	-	-
Zbqn002253	218.1	88.04	219.111	C9H17NO5	[M-H]-	6-(((S)-1-carboxyethyl)amino)-4-hydroxyhexanoicacid	6-(((S)-1-羧乙基)氨基)-4-羟基己酸	Amino acids and derivatives	氨基酸及其衍生物	Amino acids and derivatives	氨基酸及其衍生物	-	1	2.09508e+06	2.08019e+06	2.24158e+06	1.96581e+06	1.79163e+06	1.96341e+06	1.94033e+06	2.47866e+06	2.43156e+06	1.8885e+06	1.79324e+06	1.87439e+06	-	-
Zamn00402	179.06	59.01	180.063	C6H12O6	[M-H]-	sorbose*	山梨糖*	Others	其它类	Saccharides	糖类	3615-56-3	1	2.09074e+06	1.9163e+06	2.05119e+06	2.21217e+06	2.27272e+06	2.26579e+06	1.66472e+06	2.04835e+06	2.10242e+06	1.80402e+06	1.90135e+06	1.88296e+06	C01452	-
Lmsn004321	493.1	169.01	494.106	C22H22O13	[M-H]-	1-O-Caffeoyl-3-O-galloyl-β-D-glucose	1-O-咖啡酰-3-O-没食子酰-β-D-葡萄糖	Phenolic acids	酚酸类	Phenolic acids	酚酸类	-	3	99994.5	53341.9	68885.6	49265.8	30105.6	45585.3	42890.8	47333.1	46070.1	50213.6	48366.5	51078.2	-	-
pme0066	116.05	74.02	117.054	C3H7N3O2	[M-H]-	Guanidinoacetate	乙酸胍	Alkaloids	生物碱	Alkaloids	生物碱	352-97-6	3	23246.9	21718.7	18359.6	19248.9	6527.02	33299.1	24105.9	14452.9	24678.7	23381.8	24629.9	24438.3	C00581	ko00260,ko00330,ko01100
MWSHC20163	255.24	255.24	256.24	C16H32O2	[M-H]-	Cetostearic acid	十六烷酸	Lipids	脂质	Free fatty acids	游离脂肪酸	-	1	9.06371e+06	1.01844e+07	8.54854e+06	8.34949e+06	7.61184e+06	9.45844e+06	7.85747e+06	9.82477e+06	9.47088e+06	9.33706e+06	9.71029e+06	9.85834e+06	-	-
Wbmn002637	385.08	191.06	386.1	C20H18O8	[M-H]-	4β-hydroxypaulownin	4β-hydroxypaulownin	Lignans and Coumarins	木脂素和香豆素	Lignans	木脂素	-	2	133272	207374	165933	136814	101954	122368	81484.6	138405	124457	108595	114851	111756	-	-
Zmhn002422	355.1	193.05	356.111	C16H20O9	[M-H]-	1-O-Feruloyl-β-D-glucose	1-O-阿魏酰-β-D-葡萄糖	Phenolic acids	酚酸类	Phenolic acids	酚酸类	7196-71-6	3	144205	82763.4	60050.7	98703.7	123918	84295.6	60586.9	69233.5	69502	91792.1	97082.2	94978	C17759	-
Wcdp011133	265.25	69.07	264.245	C18H32O	[M+H]+	Linolenyl Alcohol	次亞麻醇	Others	其它类	Others	其它	506-44-5	1	1.80872e+06	1.98512e+06	2.05448e+06	1.70931e+06	1.75912e+06	2.16634e+06	1.87503e+06	1.98016e+06	1.68499e+06	1.71088e+06	1.7217e+06	1.6342e+06	-	-
MWSmce676	149.05	59.01	150.053	C5H10O5	[M-H]-	D-Arabinose*	D-阿拉伯糖*	Others	其它类	Saccharides	糖类	10323-20-3	3	101320	142287	157254	121525	125107	145800	131414	147548	145900	137021	133475	129480	C00216	ko00040,ko00053,ko00520,ko01100,ko01250
mws0216	132.07	86.06	131.058	C5H9NO3	[M+H]+	Trans-4-Hydroxy-L-proline*	反-4-羟基-L-脯氨酸*	Amino acids and derivatives	氨基酸及其衍生物	Amino acids and derivatives	氨基酸及其衍生物	51-35-4	2	430696	409880	501364	344229	394891	507782	379846	343683	348965	426740	404448	409340	C01157	ko00330,ko00470,ko01100,ko02010
Lmhp007840	534.36	184.07	533.348	C27H52NO7P	[M+H]+	LysoPC 19:2	溶血磷脂酰胆碱 19:2	Lipids	脂质	LPC	溶血磷脂酰胆碱	-	3	100658	110605	116542	69919.4	68675.7	71125.6	52681.7	35796.8	35583.9	75305.5	74399	78536.4	-	-
Lmhp001732	263.14	70.06	262.132	C14H18N2O3	[M+H]+	L-Prolyl-L-Phenylalanine	L-脯氨酰-L-苯丙氨酸	Amino acids and derivatives	氨基酸及其衍生物	Amino acids and derivatives	氨基酸及其衍生物	13589-02-1	3	108728	126390	114994	102542	101456	105715	112684	115676	123276	110369	104497	109133	-	-
pmc0281	400.15	136.06	399.139	C15H21N5O8	[M+H]+	Ribosyladenosine	核糖腺苷	Nucleotides and derivatives	核苷酸及其衍生物	Nucleotides and derivatives	核苷酸及其衍生物	-	3	248941	267063	233547	208697	210682	208439	239423	246026	262194	207732	207622	218197	-	-
Hmcp009963	180.14	123.07	180.138	C11H18NO+	[M]+	Candicine	N-甲基大麦芽碱	Alkaloids	生物碱	Phenolamine	酚胺	6656-13-9	1	654806	686761	768257	546752	500526	495696	300712	399922	307677	499698	529308	514817	C10575	-
pmc0066	333.06	137.05	332.052	C10H13N4O7P	[M+H]+	2'-Deoxyinosine-5'-monophosphate	2'-脱氧肌苷-5'-单磷酸	Nucleotides and derivatives	核苷酸及其衍生物	Nucleotides and derivatives	核苷酸及其衍生物	3393-18-8	3	3.84885e+07	3.5498e+07	3.53395e+07	3.44179e+07	3.28476e+07	3.33486e+07	1.79623e+07	1.92944e+07	1.65046e+07	2.96896e+07	3.05911e+07	28838187	C06196	ko00230,ko01232
Lmln010291	391.28	345.28	392.293	C24H40O4	[M-H]-	Chenodeoxycholic acid	鹅去氧胆酸	Organic acids	有机酸	Organic acids	有机酸	474-25-9	1	12547.9	3632.96	6518.09	3030.97	5499.63	11606	13194.5	3332.45	6723.21	8079.43	7805.18	8279.24	C02528	ko01100
Lmjp006197	147.08	115.05	146.073	C10H10O	[M+H]+	Dihydronaphthalenone	二氢萘酮	Others	其它类	Ketone compounds	酮类化合物	530-93-8	2	592807	629716	602222	605818	643083	595016	301536	577258	515261	579240	595517	614462	-	-
Zajp000573	144.1	84.08	143.095	C7H13NO2	[M+H]+	N-(4-oxopentyl)-acetamide*	N-(4-氧代戊基)-乙酰胺*	Alkaloids	生物碱	Alkaloids	生物碱	-	2	2.95742e+06	3.0883e+06	3.24022e+06	1.93075e+06	1.70612e+06	1.88334e+06	4.5866e+06	5.65476e+06	5.28513e+06	3.66049e+06	3.45025e+06	3.55104e+06	-	-
Jmbn003306	507.19	327.12	508.195	C25H32O11	[M-H]-	Clemastanin A	Clemastanin A	Lignans and Coumarins	木脂素和香豆素	Lignans	木脂素	172670-47-2	3	586541	545339	487357	803182	801376	808161	332757	458258	461667	517505	541629	547380	-	-
Lmqp012453	441.37	191.18	440.365	C30H48O2	[M+H]+	3-Hydroxyurs-12-en-28-aldehyde (Ursolaldehyde)	3-羟基熊果-12-烯-28-醛 (熊果醛)	Terpenoids	萜类	Triterpene	三萜	-	3	9885.55	10229	9192.14	8169.15	8358.71	7583.19	7697.51	11329.7	9071.61	11197.1	10610.2	11155	-	-
Zmzn000113	146.05	102.06	147.053	C5H9NO4	[M-H]-	L-threo-3-Methylaspartate	L-苏式-3-甲基天冬氨酸	Amino acids and derivatives	氨基酸及其衍生物	Amino acids and derivatives	氨基酸及其衍生物	6061-13-8	1	3.98186e+06	3.46448e+06	3.54037e+06	3.32458e+06	3.15517e+06	3.86164e+06	2.89681e+06	2.36133e+06	2.73923e+06	3.81336e+06	3.72243e+06	3.59259e+06	C03618	ko00630,ko00660,ko01100,ko01200
pmd0132	496.34	184.07	495.332	C24H50NO7P	[M+H]+	LysoPC 16:0(2n isomer)	溶血磷脂酰胆碱 16:0(2n异构)	Lipids	脂质	LPC	溶血磷脂酰胆碱	-	1	1.82187e+06	1.94913e+06	1.95951e+06	1.43466e+06	1.36627e+06	1.54108e+06	1.10518e+06	1.23039e+06	1.25291e+06	1.54055e+06	1.59658e+06	1.63539e+06	-	-
Lmcp000611	144.08	84.06	143.07	C5H9N3O2	[M+H]+	2-Amino-4,5-dihydro-1H-imidazole-4-acetic acid	2-氨基-4,5-二氢-1H-咪唑-4-乙酸	Alkaloids	生物碱	Alkaloids	生物碱	69098-41-5	2	2.90934e+06	3.28529e+06	3.39968e+06	1.75091e+06	1.82514e+06	1.87383e+06	4.4359e+06	3.9364e+06	4.30618e+06	2.97997e+06	3.05972e+06	2.88143e+06	-	-
Zmdp000917	160.11	114.04	159.101	C6H13N3O2	[M+H]+	δ-Guanidinovaleric acid	δ-胍基新戊酸	Organic acids	有机酸	Organic acids	有机酸	462-93-1	2	631349	600911	569881	629767	638282	512983	366511	412187	395804	519294	511719	489930	-	-
MW0105879	320.13	188.07	319.117	C15H17N3O5	[M+H]+	Asp-Trp	天冬氨酸-色氨酸	Amino acids and derivatives	氨基酸及其衍生物	Amino acids and derivatives	氨基酸及其衍生物	71835-79-5	3	57922.2	50010.9	82572.7	61446.7	60646.2	40733.8	66930	47793.3	72432	52913.3	53332.2	50424.8	-	-
Lmhp011562	353.27	261.22	352.261	C21H36O4	[M+H]+	1-α-Linolenoyl-glycerol*	1-α-亚麻酸甘油酯*	Lipids	脂质	Glycerol ester	甘油酯	-	3	195138	187710	191182	174270	149376	148116	130911	173941	153583	208390	221300	215818	-	-
Wbjp001169	221.09	130.06	220.085	C11H12N2O3	[M+H]+	o-Carboxy-5-hydroxytryptamine	邻羧基-5-羟色胺	Alkaloids	生物碱	Alkaloids	生物碱	-	1	1.09138e+06	1.02727e+06	1.0779e+06	1.06037e+06	1.10704e+06	1.07362e+06	699268	867497	926503	866829	906212	918571	-	-
Zmdp000376	130.09	84.08	129.09	C5H11N3O	[M+H]+	4-Guanidinobutanal	4-胍基丁醛	Others	其它类	Aldehyde compounds	醛类化合物	-	2	4.45767e+07	4.39078e+07	4.22884e+07	3.80225e+07	4.02062e+07	3.89402e+07	4.32244e+07	9.39322e+06	4.46731e+07	4.2097e+07	4.45867e+07	4.40651e+07	-	-
HX1245	329.17	165.09	328.168	C20H24O4	[M+H]+	Macelignan; Anwulignan	肉豆蔻木酚素; 安五脂素	Lignans and Coumarins	木脂素和香豆素	Lignans	木脂素	107534-93-0	2	218742	242304	218561	235229	335354	329507	304962	362231	354336	306794	289791	303843	-	-
mws0018	203.22	84.08	202.216	C10H26N4	[M+H]+	Spermine	精胺	Alkaloids	生物碱	Alkaloids	生物碱	71-44-3	3	555052	468430	601586	619868	495805	581681	538378	519338	581510	558623	593392	579380	C00750	ko00330,ko00410,ko00480,ko00770,ko01100,ko01240
Ysjp000315	130.1	56.05	129.079	C6H11NO2	[M+H]+	Pipecolic acid	2-哌啶甲酸	Alkaloids	生物碱	Piperidine alkaloids	哌啶类生物碱	535-75-1	2	1.40304e+07	1.3344e+07	1.29595e+07	1.21869e+07	1.16498e+07	1.15492e+07	1.19359e+07	1.14414e+07	1.21863e+07	1.23396e+07	1.29944e+07	1.30274e+07	-	-
Zblp001009	272.11	110.06	271.106	C12H17NO6	[M+H]+	3-pyridine-methanol-O-β-D-glucopyranosyl*	3-吡啶-甲醇-O-β-D-吡喃葡萄糖基*	Alkaloids	生物碱	Pyridine alkaloids	吡啶类生物碱	-	1	493292	507566	472953	293613	258483	285640	324396	372368	305745	327975	330051	346518	-	-
MWS04447	130.09	70.07	129.079	C6H11NO2	[M+H]+	Homoproline	高脯氨酸	Amino acids and derivatives	氨基酸及其衍生物	Amino acids and derivatives	氨基酸及其衍生物	56879-46-0	2	1.85824e+07	1.84332e+07	1.90241e+07	1.77431e+07	1.904e+07	1.94022e+07	2.33792e+07	2.24059e+07	2.35106e+07	2.02485e+07	1.90794e+07	1.9458e+07	-	-
Zbzn008048	293.18	221.15	294.183	C17H26O4	[M-H]-	Embelin	酸藤子酚	Quinones	醌类	Quinones	醌类	550-24-3	1	306090	299529	325608	343539	339949	348829	333118	319154	309864	292929	304577	311151	-	-
Lmhp002031	245.19	86.1	244.179	C12H24N2O3	[M+H]+	L-Leucyl-L-Leucine	L-亮氨酰-L-亮氨酸	Amino acids and derivatives	氨基酸及其衍生物	Amino acids and derivatives	氨基酸及其衍生物	3303-31-9	3	97950	100938	91548.2	93792.6	91223.8	109688	109321	105087	108851	82852.4	82104.8	78240.5	-	-
pme2589	159.03	87.04	160.037	C6H8O5	[M-H]-	2-Oxoadipic acid	2-氧代己二酸	Organic acids	有机酸	Organic acids	有机酸	3184-35-8	3	87959.1	73380.9	143302	94172.7	137842	134994	144118	133834	155696	74668.4	78558.1	78975	C00322	ko00300,ko00310,ko00380,ko01100,ko01110,ko01210,ko01230,ko01240
MWS04555g	132.1	86.1	131.095	C6H13NO2	[M+H]+	D-Allo-Isoleucine*	别异亮氨酸*	Amino acids and derivatives	氨基酸及其衍生物	Amino acids and derivatives	氨基酸及其衍生物	1509-35-9	1	7.23421e+06	7.11159e+06	7.65979e+06	5.16703e+06	4.84394e+06	5.22942e+06	6.64924e+06	8.00597e+06	6.2325e+06	5.98596e+06	5.6337e+06	5.7617e+06	-	-
pmp000673	361.16	163.08	360.157	C20H24O6	[M+H]+	Lariciresinol	落叶松脂醇	Lignans and Coumarins	木脂素和香豆素	Lignans	木脂素	27003-73-2	3	100322	86699	101445	124925	115105	103324	102324	81527.3	99411	106989	100703	105086	C10646	ko00999,ko01100,ko01110
Zmdp000292	189.14	70.07	188.127	C7H16N4O2	[M+H]+	Arginine methyl ester*	精氨酸甲酯*	Amino acids and derivatives	氨基酸及其衍生物	Amino acids and derivatives	氨基酸及其衍生物	-	1	4.50061e+07	4.51237e+07	4.55257e+07	4.37244e+07	4.55401e+07	5.04456e+07	3.81206e+07	3.36036e+07	3.77394e+07	3.9514e+07	4.17189e+07	3.957e+07	-	-
pmp000966	144.1	84.08	143.095	C7H13NO2	[M+H]+	Stachydrine*	水苏碱*	Alkaloids	生物碱	Pyrrole alkaloids	吡咯类生物碱	471-87-4	2	2.78663e+06	3.07407e+06	2.64897e+06	1.47427e+06	1.41055e+06	1.52276e+06	5.15273e+06	5.84428e+06	5.01426e+06	2.97488e+06	3.12562e+06	2.95181e+06	C10172	-
Lmhp008801	476.28	335.26	475.27	C23H42NO7P	[M+H]+	LysoPE 18:3	溶血磷脂酰乙醇胺 18:3	Lipids	脂质	LPE	溶血磷脂酰乙醇胺	-	1	2.31949e+06	2.65052e+06	3.18756e+06	1.91172e+06	1.8319e+06	1.89701e+06	868243	979217	1.03115e+06	1.87509e+06	1.84787e+06	1765190	-	-
MWS1837	158.12	95.09	157.11	C8H15NO2	[M+H]+	Tranexamic Acid	反式-4-(氨甲基)环己烷甲酸	Organic acids	有机酸	Organic acids	有机酸	1197-18-8	3	1.75183e+06	1.62885e+06	1.75902e+06	1.72631e+06	1.7295e+06	1.75971e+06	2.27744e+06	2.07066e+06	2.22626e+06	1.64981e+06	1.60229e+06	1.70573e+06	-	-
pmd0160	454.29	313.27	453.286	C21H44NO7P	[M+H]+	LysoPE 16:0(2n isomer)	溶血磷脂酰乙醇胺 16:0(2n异构)	Lipids	脂质	LPE	溶血磷脂酰乙醇胺	-	3	1.14655e+07	1.13444e+07	1.11074e+07	8.81944e+06	6.86036e+06	8.26321e+06	8.21138e+06	9.29285e+06	8.52912e+06	1.00813e+07	9.57018e+06	9.53536e+06	-	-
MWSmce331	102.05	56.05	101.048	C4H7NO2	[M+H]+	Azetidine-2-carboxylic acid*	氮杂环丁烷-2-羧酸*	Alkaloids	生物碱	Alkaloids	生物碱	2517-04-6	3	2.54283e+06	2.47369e+06	2.30049e+06	2.13814e+06	2.18584e+06	2.10926e+06	1.71621e+06	1.72511e+06	1.719e+06	2.17911e+06	2.13966e+06	2.27497e+06	C08267	-
Lmcp006840	221.19	135.12	220.183	C15H24O	[M+H]+	Spathulenol	匙叶桉油烯醇	Terpenoids	萜类	Sesquiterpenoids	倍半萜	6750-60-3	1	91065.2	93341.5	108699	96778.6	51870.8	114523	35542.9	39719.6	52592.9	107832	111766	104904	-	-
Jmzp009202	359.19	151.07	358.178	C21H26O5	[M+H]+	Aristolignin*	aristolignin*	Lignans and Coumarins	木脂素和香豆素	Lignans	木脂素	110268-34-3	1	168747	189148	220491	81590	78402.6	90228.5	65646.2	72963.3	101485	110738	110623	116899	-	-
Hmln007772	293.18	221.16	294.183	C17H26O4	[M-H]-	Nordihydrocapsiate	降二氢辣椒酯	Phenolic acids	酚酸类	Phenolic acids	酚酸类	220012-53-3	1	409051	405109	395240	429682	413488	446778	405703	396075	392835	416563	395545	419665	-	-
Wcdp000839	111.04	55.05	110.037	C6H6O2	[M+H]+	5-methylfurfural	5-甲基呋喃醛	Others	其它类	Others	其它	620-02-0	2	708343	767158	552112	840271	827164	765358	933731	821486	1.07438e+06	694531	740210	721770	-	-
Lmxp004495	163.04	89.04	162.032	C9H6O3	[M+H]+	8-Hydroxycoumarin	8-羟基香豆素	Lignans and Coumarins	木脂素和香豆素	Coumarins	香豆素	2442-31-1	2	2.41151e+06	2.70406e+06	2.8062e+06	2.8623e+06	2.40245e+06	2.94284e+06	4.72123e+06	5.68231e+06	2.89384e+06	2.8277e+06	2.99852e+06	2.981e+06	-	-
Ladp002110	206.04	160.04	205.037	C10H7NO4	[M+H]+	4-hydroxy-2-oxo-1,2-dihydroquinoline-3-carboxylic acid	4-羟基-2-氧代-1,2-二氢喹啉-3-羧酸	Alkaloids	生物碱	Quinoline alkaloids	喹啉类生物碱	73776-24-6	1	1.54562e+07	1.6405e+07	1.78497e+07	7.51392e+06	8.49453e+06	9.01492e+06	1.39961e+07	1.37165e+07	1.38346e+07	1.20891e+07	1.13404e+07	1.17794e+07	-	-
pma0675	153.05	135.04	152.047	C8H8O3	[M+H]+	o-Anisic acid	茴香酸(邻甲氧基苯甲酸 )	Phenolic acids	酚酸类	Phenolic acids	酚酸类	579-75-9	3	186788	258401	199727	112792	189565	149283	164234	223292	147932	194186	202037	189615	-	-
Walp006011	246.24	88.08	245.236	C14H31NO2	[M+H]+	2-Aminotetradecane-1,4-diol	2-氨基十四烷-1,4-二醇	Lipids	脂质	Sphingolipids	鞘脂	-	2	170534	160270	163750	212612	1.21146e+06	195798	344348	199332	157564	535428	559232	525358	-	-
Lmxp000429	198.12	95.06	197.116	C9H15N3O2	[M+H]+	Hercynine	组氨酸甜菜碱	Alkaloids	生物碱	Alkaloids	生物碱	534-30-5	3	9.19794e+06	8.29073e+06	1.05506e+07	6.29687e+06	6.7388e+06	6.87308e+06	1.66665e+06	1.77958e+06	1.53556e+06	4.8281e+06	4.97377e+06	5.14907e+06	-	-
Lmbn009444	297.24	183.14	298.251	C18H34O3	[M-H]-	Ricinoleic acid	蓖麻油酸	Lipids	脂质	Free fatty acids	游离脂肪酸	141-22-0	1	2.07295e+06	1.98458e+06	2.24774e+06	1.38321e+06	1.40055e+06	1.4324e+06	733613	758220	933279	1.24754e+06	1.17582e+06	1.18475e+06	C08365	-
Wbkp008793	701.37	539.32	700.358	C38H48N6O7	[M+H]+	(3S,3'S)-N,N'-((1R,2R)-4-((3,4,5-trihydroxy-6-methyltetrahydro-2H-pyran-2-yl)oxy)cyclohexane-1,2-diyl)bis(2-methyl-2,3,4,9-tetrahydro-1H-pyrido[3,4-b]indole-3-carboxamide)	(3S,3'S)-N,N'-((1R,2R)-4-((3,4,5-三羟基-6-甲基四氢-2H-吡喃-2-基)氧基)环己烷-1,2-二基)双(2-甲基-2,3,4,9-四氢-1H-吡啶并[3,4-b]吲哚-3-甲酰胺)	Alkaloids	生物碱	Alkaloids	生物碱	-	2	215744	205089	193279	125874	143242	184284	135386	187722	177024	183948	186099	195490	-	-
Lmbn014696	301.22	301.22	302.225	C20H30O2	[M-H]-	Pimaric acid*	海松酸*	Terpenoids	萜类	Ditepenoids	二萜	127-27-5	1	59995.6	27101.6	30239.5	34910	60334	34967.9	63536.3	46102.7	55807.1	47587.9	46616.1	49674	C09159	-
Lmhp008233	474.26	333.24	473.254	C23H40NO7P	[M+H]+	LysoPE 18:4	溶血磷脂酰乙醇胺 18:4	Lipids	脂质	LPE	溶血磷脂酰乙醇胺	-	1	367168	417792	459692	381541	373826	400273	138429	148255	164458	286402	296302	305881	-	-
pme1975	103	59.01	104.011	C3H4O4	[M-H]-	Malonic acid	丙二酸	Organic acids	有机酸	Organic acids	有机酸	141-82-2	3	2.76979e+06	2.63616e+06	2.65547e+06	2.24616e+06	2.33005e+06	2.40861e+06	1.47738e+06	2.2641e+06	1.36687e+06	2.23414e+06	2307668	2.16067e+06	C00383	ko00061,ko00240,ko00410,ko01100,ko01212
Lahp003147	219.15	131.05	218.142	C13H18N2O	[M+H]+	N,N-cinnamoylbutanediamine*	N,N-桂皮酰基丁二胺*	Alkaloids	生物碱	Phenolamine	酚胺	-	2	695222	305665	388161	224125	228396	286514	226910	406843	237935	265821	249326	254126	-	-
Qagp003587	219.15	131.05	218.142	C13H18N2O	[M+H]+	N-Monocinnamoylputrescine*	N-单肉桂酰基腐胺*	Alkaloids	生物碱	Phenolamine	酚胺	-	2	695222	305665	388161	224125	228396	286514	226910	406843	237935	265821	249326	254126	-	-
MWSmce116	252.1	136.06	251.102	C10H13N5O3	[M+H]+	5'-Deoxyadenosine*	5-脱氧腺嘌呤核苷*	Nucleotides and derivatives	核苷酸及其衍生物	Nucleotides and derivatives	核苷酸及其衍生物	4754-39-6	3	121793	135790	163499	71119.8	93864.6	85168.2	81922.6	99756.1	89921.6	82609.8	88279.2	85193.5	C05198	-
Lamp000484	116.07	70.06	115.063	C5H9NO2	[M+H]+	4-Methylazetidine-2-Carboxylic acid*	4-甲基吖啶-2-羧酸*	Alkaloids	生物碱	Alkaloids	生物碱	1779725-63-1	1	2.4191e+06	2.49632e+06	2.29387e+06	2.053e+06	2.2726e+06	2.21579e+06	2.59379e+06	2.57527e+06	2.50177e+06	2.28997e+06	2.22183e+06	2.37469e+06	-	-
Wagp010326	429.12	385.09	428.111	C22H20O9	[M+H]+	3,5-Diacetyltambulin	3,5-二乙酰坦布林	Flavonoids	黄酮	Flavones	黄酮	-	2	406565	455539	426444	286709	251380	249203	231255	323280	318731	362909	342934	342471	-	-
MW0012222	303.2	243.17	280.204	C17H28O3	[M+Na]+	12S-HHT	12S-HHT	Lipids	脂质	Free fatty acids	游离脂肪酸	54397-84-1	3	248114	126054	156825	184025	259070	199707	97858.8	171661	158989	235156	247618	250540	C20388	-
Yhhn000821	431.1	88.99	432.106	C21H20O10	[M-H]-	kwanzoquinone C	kwanzoquinone C	Quinones	醌类	Anthraquinone	蒽醌	-	1	907219	577595	910442	856624	555083	857301	888856	882684	1.00951e+06	894260	857912	916977	-	-
mws0458	151.04	136.02	152.047	C8H8O3	[M-H]-	Vanillin; 4-Hydroxy-3-Methoxybenzaldehyde*	香草醛; 4-羟基-3-甲氧基苯甲醛*	Others	其它类	Aldehyde compounds	醛类化合物	121-33-5	3	832451	894577	800364	743965	647823	649654	811470	1.13422e+06	1.1074e+06	820523	870122	821879	C00755	ko00996,ko01100,ko01110
MW0004191	239.12	195.14	180.115	C11H16O2	[M+CH3COO]-	3-tert-Butyl-4-hydroxyanisole	3-叔丁基-4-羟基茴香醚	Phenolic acids	酚酸类	Phenolic acids	酚酸类	121-00-6	3	25935.1	30357.1	23485.1	28270.3	29596.9	27825.8	28892.2	30682.3	27359.8	23305.7	21802	22366.2	-	-
mws0262	149.01	87.01	150.016	C4H6O6	[M-H]-	L-Tartaric acid	L-酒石酸	Organic acids	有机酸	Organic acids	有机酸	87-69-4	3	338856	323464	343497	351074	235182	369692	269984	321798	295658	297477	318248	306929	C00898	ko00630,ko01100
Lmmn001643	163.04	119.05	164.047	C9H8O3	[M-H]-	2-Hydroxycinnamic acid*	2-羟基肉桂酸*	Phenolic acids	酚酸类	Phenolic acids	酚酸类	583-17-5	2	2.9832e+06	2.61401e+06	2.60745e+06	2.30015e+06	2.1853e+06	2.07865e+06	2.12864e+06	2.34418e+06	2.00689e+06	2.36383e+06	2.22947e+06	2.23117e+06	C01772	ko00360,ko00999,ko01100,ko01110
pmb1912	474.17	327.12	473.166	C20H23N7O7	[M+H]+	10-Formyltetrahydrofolic Acid*	10-甲酰四氢叶酸*	Alkaloids	生物碱	Alkaloids	生物碱	2800-34-2	1	106996	134766	89540.5	90770	102775	129989	114793	138632	122773	98420.1	91991.5	95878.2	C00234	ko00670,ko00970,ko01100,ko01200,ko01240
MW0149263	474.17	327.12	473.166	C20H23N7O7	[M+H]+	Levoleucovorin*	亚叶酸;叶绿素; 5-甲酰基四氢叶酸; L（-)-5-甲酰基-5,6,7,8-四氢叶酸*	Organic acids	有机酸	Organic acids	有机酸	68538-85-2	1	106996	134766	89540.5	90770	102775	129989	114793	138632	122773	98420.1	91991.5	95878.2	C03479	ko00670,ko01100
Lmbn001364	131.03	87.05	132.042	C5H8O4	[M-H]-	4-Hydroxy-2-Oxopentanoic Acid*	4-羟基-2-氧代戊酸*	Organic acids	有机酸	Organic acids	有机酸	3318-73-8	3	86184	77113.1	88251.2	93690.1	87965.4	81993.4	76880.3	91731.2	93780.9	81380.7	76261.7	80332.5	C03589	ko00360,ko01100
Labn005411	521.2	89.02	522.21	C26H34O11	[M-H]-	Urolignoside	(7S,8R)-川素馨木脂苷	Lignans and Coumarins	木脂素和香豆素	Lignans	木脂素	131723-83-6	1	149834	137909	138786	175306	186630	208057	133060	161341	174488	143203	150688	141296	-	-
pma0461	277.22	93.07	276.209	C18H28O2	[M+H]+	14,15-Dehydrocrepenynic acid	14,15-脱氢还阳参油酸	Lipids	脂质	Free fatty acids	游离脂肪酸	4154-44-3	3	123083	103413	198700	281458	308874	330551	248754	158924	106395	134385	142705	134724	-	-
mws0001	133.06	74.02	132.054	C4H8N2O3	[M+H]+	L-Asparagine	L-天冬酰胺	Amino acids and derivatives	氨基酸及其衍生物	Amino acids and derivatives	氨基酸及其衍生物	70-47-3	3	1.00352e+06	850090	617681	527995	481038	873030	508434	436246	1.41557e+06	1.00152e+06	957686	936393	C00152	ko00250,ko00460,ko00970,ko01100,ko01110,ko01230
Lmsp010763	353.27	261.22	352.261	C21H36O4	[M+H]+	Monolinolenin*	单亚麻酸甘油酸*	Lipids	脂质	Glycerol ester	甘油酯	75685-85-7	3	140687	102995	168661	197347	121829	109106	173889	161072	154280	248047	253625	236964	-	-
Lcyn000106	551.18	193.05	552.184	C26H32O13	[M-H]-	Dichotomoside A	银柴胡新木质素-β-D-葡萄糖苷A	Lignans and Coumarins	木脂素和香豆素	Lignans	木脂素	-	1	1.13285e+06	1.07639e+06	1.14932e+06	1.18191e+06	1.27565e+06	1.46615e+06	788974	1.02471e+06	954482	1.02961e+06	1.0058e+06	1.07612e+06	-	-
Lmzp009151	298.27	141.13	297.267	C18H35NO2	[M+H]+	Lepadin D	Lepadin D	Alkaloids	生物碱	Quinoline alkaloids	喹啉类生物碱	-	1	1.41733e+06	1.68156e+06	1.71042e+06	3.16303e+06	2.41508e+06	3.36688e+06	4.4814e+06	2.03172e+06	1.59271e+06	1.19613e+06	1.27142e+06	1.20082e+06	-	-
MWS20172	127.04	53.04	126.032	C6H6O3	[M+H]+	5-Hydroxymethylfurfural*	5-羟甲基糠醛*	Others	其它类	Aldehyde compounds	醛类化合物	67-47-0	2	943929	1.22009e+06	1.04872e+06	746588	723472	601488	798198	709779	661579	793642	834071	780896	C11101	-
Hmfn000531	175.02	87.01	176.032	C6H8O6	[M-H]-	L-Ascorbic acid (Vitamin C)	抗坏血酸 (维生素 C)	Others	其它类	Vitamin	维生素	50-81-7	2	92340.3	83134.4	85700.7	126318	115085	153176	103889	100261	126332	83349.7	81609.2	77862.2	C00072	ko00053,ko00480,ko01100,ko01110,ko01240
mws2108	353.09	191.06	354.095	C16H18O9	[M-H]-	Cryptochlorogenic acid (4-O-Caffeoylquinic acid)	隐绿原酸 (4-O-咖啡酰奎宁酸)	Phenolic acids	酚酸类	Phenolic acids	酚酸类	905-99-7	3	1.93371e+06	2.05207e+06	1.96171e+06	1.62047e+06	1.66274e+06	1.71222e+06	1.04882e+06	1.33001e+06	1.17755e+06	1.52496e+06	1.61784e+06	1.52394e+06	-	-
mws1553	799.48	637.43	800.492	C42H72O14	[M-H]-	Ginsenoside Rg1*	人参皂苷 Rg1*	Terpenoids	萜类	Triterpene Saponin	三萜皂苷	22427-39-0	1	1.1661e+06	2.00045e+06	1.66342e+06	1.38863e+06	1.19109e+06	873406	1.02802e+06	843101	1.0727e+06	1.12995e+06	1.07476e+06	1.14953e+06	C08946	-
Lmhp005550	441.2	177.05	440.195	C24H28N2O6	[M+H]+	N,N'-Diferuloylputrescine	N,N'-二阿魏酰腐胺	Alkaloids	生物碱	Phenolamine	酚胺	42369-86-8	3	1.07016e+06	1.07771e+06	988282	838237	807807	871965	238647	305657	297267	693290	713619	665842	-	-
pmb0855	496.34	184.07	495.332	C24H50NO7P	[M+H]+	LysoPC 16:0	溶血磷脂酰胆碱 16:0	Lipids	脂质	LPC	溶血磷脂酰胆碱	17364-16-8	1	2.07462e+07	2.07582e+07	2.34278e+07	1.58396e+07	1.34021e+07	1.67014e+07	1.43997e+07	1.73542e+07	1.73991e+07	1.80374e+07	1.93266e+07	1.85633e+07	-	-
mws4516	130.05	84.05	129.043	C5H7NO3	[M+H]+	Pyroglutamic acid	L-焦谷氨酸	Amino acids and derivatives	氨基酸及其衍生物	Amino acids and derivatives	氨基酸及其衍生物	4042-36-8	1	543960	606644	626731	417443	517944	420229	521924	466398	607912	534397	540744	506111	-	-
Lmhp010940	485.33	449.31	484.319	C30H44O5	[M+H]+	Kadcoccitone C	Kadcoccitone C	Terpenoids	萜类	Triterpene	三萜	1415976-59-8	3	1.06639e+06	973967	1.19755e+06	988819	819745	942199	827339	871795	844318	948053	995727	1.01557e+06	-	-
WaYp006462	290.27	228.23	289.262	C16H35NO3	[M+H]+	2-Aminohexadecane-1,5,15-triol	2-氨基十六烷-1,5,15-三醇	Lipids	脂质	Sphingolipids	鞘脂	-	2	132659	127983	131413	178762	2.09215e+06	199415	196204	162655	116687	695128	670692	719736	-	-
pmb0889	279.23	95.09	278.225	C18H30O2	[M+H]+	Punicic acid (9Z,11E,13Z-octadecatrienoic acid)	石榴酸 (9Z,11E,13Z-十八碳三烯酸)	Lipids	脂质	Free fatty acids	游离脂肪酸	544-72-9	3	341880	375002	368918	2.99055e+06	2.13276e+06	2.75353e+06	3.71667e+06	1.37202e+06	371500	433536	456472	426773	C08364	-
Zbfn008434	515.32	279.23	516.33	C27H48O9	[M-H]-	1-O-Linoleoyl-3-O-galactopyranosyl-L-glycerol	1-O-亚麻酰基-3-O-吡喃半乳糖基-L-甘油	Lipids	脂质	Glycerol ester	甘油酯	-	1	93303.8	129334	151565	99655	136469	72339.1	72149.6	155373	92695.3	121068	129834	127051	-	-
YC512118	282.28	247.24	281.272	C18H35NO	[M+H]+	Oleamide (9-Octadecenamide)	油酸酰胺 (9-十八碳烯酰胺)	Lipids	脂质	Free fatty acids	游离脂肪酸	301-02-0	1	6.83361e+06	6.84054e+06	7.14999e+06	6.73175e+06	6.62229e+06	7.16393e+06	6.80706e+06	7.0991e+06	7.15874e+06	6.25755e+06	6.4145e+06	5.97673e+06	C19670	-
MW0009430	147.04	91.05	146.037	C9H6O2	[M+H]+	Phenylpropiolic acid	苯丙酸	Others	其它类	Others	其它	637-44-5	3	9.4638e+06	9.47576e+06	1.15083e+07	6.41781e+06	5.87385e+06	5.02326e+06	7.67959e+06	9.5773e+06	1.05681e+07	7.08268e+06	7.59681e+06	7.44583e+06	-	-
Hamp011640	256.26	102.09	255.256	C16H33NO	[M+H]+	Hexadecanamide	十六碳酰胺	Alkaloids	生物碱	Alkaloids	生物碱	629-54-9	1	2.74028e+07	2.83283e+07	2.80327e+07	2.75808e+07	2.52356e+07	2.79161e+07	2.84938e+07	2.87301e+07	2.6961e+07	2.8503e+07	3.03802e+07	2.86362e+07	-	-
mws1346	162.08	98.06	161.069	C6H11NO4	[M+H]+	DL-2-Aminoadipic acid	DL-2-氨基己二酸	Alkaloids	生物碱	Alkaloids	生物碱	542-32-5	3	542460	537294	534282	579296	573290	552092	546125	567404	556301	551694	513475	530397	C00956	ko00300,ko00310,ko00311,ko01100,ko01110,ko01210,ko01230
pme0230	268.1	136.06	267.097	C10H13N5O4	[M+H]+	Adenosine*	腺苷*	Nucleotides and derivatives	核苷酸及其衍生物	Nucleotides and derivatives	核苷酸及其衍生物	58-61-7	1	9.48974e+06	1.05618e+07	9.65867e+06	6.51221e+06	6.58964e+06	6.2775e+06	8.6742e+06	1.13656e+07	9.92885e+06	7.61815e+06	8.15084e+06	8.06874e+06	C00212	ko00230,ko01100,ko01232,ko02010
Walp008158	346.33	88.08	345.324	C20H43NO3	[M+H]+	2-AminoicoSane-1,5,19-triol	2-氨基二十烷-1,5,19-三醇	Lipids	脂质	Sphingolipids	鞘脂	-	3	25463.3	29388.1	26878.8	19433.6	975566	31695.6	42411.6	20585.6	18034.9	206569	220053	206952	-	-
Wccp011838	282.28	69.07	281.272	C18H35NO	[M+H]+	Octadec-8-enamide	十八碳-8-烯酰胺	Alkaloids	生物碱	Alkaloids	生物碱	-	1	3.87043e+07	4.00255e+07	4.0736e+07	3.82225e+07	3.74338e+07	4.16568e+07	4.14548e+07	4.43708e+07	4.15202e+07	3.71986e+07	3.58416e+07	3.45843e+07	-	-
MWSslk040	585.32	567.31	584.31	C32H44N2O8	[M+H]+	Lannaconitine	高乌甲素	Alkaloids	生物碱	Terpenoid alkaloids	萜类生物碱	32854-75-4	2	2.10615e+06	2.36592e+06	2.32919e+06	1.74213e+06	1.95613e+06	1.94984e+06	1.72056e+06	1.81714e+06	1.87745e+06	2.05043e+06	1.90614e+06	1.97801e+06	C08694	-
mws0663	181.07	124.05	180.065	C7H8N4O2	[M+H]+	1,7-Dimethylxanthine	1,7-二甲基黄嘌呤	Nucleotides and derivatives	核苷酸及其衍生物	Nucleotides and derivatives	核苷酸及其衍生物	611-59-6	3	50553.6	54450.2	47617.9	35355.9	42289	38488.6	41344.6	37369	43340.6	35401.6	33054	35026.9	C13747	ko00232,ko01100,ko01110
Lmhp007598	534.36	184.07	533.348	C27H52NO7P	[M+H]+	LysoPC 19:2(2n isomer)	溶血磷脂酰胆碱 19:2(2n异构)	Lipids	脂质	LPC	溶血磷脂酰胆碱	-	3	123540	132960	127433	79860.8	76236.2	90292.2	34695.6	62218.5	62428.9	85143.7	88892.4	82611.5	-	-
Lahp002608	188.07	118.07	187.063	C11H9NO2	[M+H]+	3,5-Dihydro-2H-Furo[3,2-C]Quinolin-4-One*	3,5-二氢-2H-呋喃[3,2-C]喹啉-4-酮*	Alkaloids	生物碱	Quinoline alkaloids	喹啉类生物碱	-	1	1.23156e+07	1.27776e+07	1.34253e+07	6.8705e+06	6.90174e+06	7.1894e+06	1.09885e+07	1.18118e+07	1.15847e+07	10169091	9.50221e+06	9.59146e+06	-	-
mws0133	123.06	80.05	122.048	C6H6N2O	[M+H]+	Nicotinamide	烟酰胺	Others	其它类	Vitamin	维生素	98-92-0	2	6.36447e+06	6.61752e+06	6.25397e+06	6.85562e+06	6.87891e+06	7.22262e+06	6.24692e+06	7.13385e+06	7.67584e+06	6.09e+06	6.39967e+06	5.95428e+06	C00153	ko00760,ko01100,ko01240
Zmzp000145	189.16	84.08	188.153	C9H20N2O2	[M+H]+	Trimethyllysine	三甲基赖氨酸	Amino acids and derivatives	氨基酸及其衍生物	Amino acids and derivatives	氨基酸及其衍生物	23284-33-5	2	7.81929e+06	7.55945e+06	7.74639e+06	6.40703e+06	6.36481e+06	6.51711e+06	7.47864e+06	6.93598e+06	7.32062e+06	6.45859e+06	6.95535e+06	6.74929e+06	C03793	ko00310,ko01100
Lcmp122918	345.17	177.09	344.162	C20H24O5	[M+H]+	shonanin	shonanin	Lignans and Coumarins	木脂素和香豆素	Lignans	木脂素	-	2	402165	264957	352129	156981	399293	163987	369706	241234	273780	287414	267879	283783	-	-
MWSmce709	130.06	103.05	129.058	C9H7N	[M+H]+	Isoquinoline	异喹啉	Alkaloids	生物碱	Isoquinoline alkaloids	异喹啉类生物碱	119-65-3	3	651032	770815	680775	410178	393747	380819	603701	613903	581760	514586	550538	518944	C06323	-
Lmmn006932	357.26	297.24	358.272	C20H38O5	[M-H]-	2-Hydroxy-4-methyl-3-tridecanoyloxypentanoic acid methyl ester	2-羟基-4-甲基-3-十三烷氧基戊酸甲酯	Lipids	脂质	Free fatty acids	游离脂肪酸	-	3	58621.2	48708.8	58115.4	41846.3	35787	47617.4	36132.8	44303.2	30034.3	43272.9	40326.4	40937.9	-	-
MWSmce706	129.07	56.05	128.059	C5H8N2O2	[M+H]+	Cyclo(Ala-Gly)	环(甘氨酰-L-丙氨酰)	Amino acids and derivatives	氨基酸及其衍生物	Amino acids and derivatives	氨基酸及其衍生物	4526-77-6	3	1.88924e+07	1.75771e+07	1.92419e+07	1.97034e+07	1.87499e+07	2.01666e+07	2.09328e+07	1.87304e+07	1.71967e+07	2.01671e+07	1.89849e+07	1.8843e+07	-	-
MW0107019	245.12	227.01	244.106	C10H16N2O5	[M+H]+	Glutamylproline	Glu-Pro	Amino acids and derivatives	氨基酸及其衍生物	Amino acids and derivatives	氨基酸及其衍生物	41745-47-5	3	4.79029e+06	5.40764e+06	4.78371e+06	5.21289e+06	5.28464e+06	5.7749e+06	5.11811e+06	5.54238e+06	6.11478e+06	5.38794e+06	5.26181e+06	5.6621e+06	-	-
mws1189	193.04	72.99	194.043	C6H10O7	[M-H]-	D-Galacturonic acid*	D-半乳糖醛酸*	Others	其它类	Saccharides	糖类	685-73-4	3	2.33015e+06	2.27732e+06	2.07506e+06	2.26129e+06	2.54051e+06	2.26719e+06	1.69734e+06	1.80477e+06	1.53268e+06	2.12584e+06	2.04462e+06	2.20517e+06	C00333	ko00040,ko00053,ko00520,ko01100,ko01240,ko01250,ko02010
mws0154	173.05	93.03	174.053	C7H10O5	[M-H]-	Shikimic acid	莽草酸	Organic acids	有机酸	Organic acids	有机酸	138-59-0	3	863695	965196	822031	1.01097e+06	897755	972620	834674	643833	697874	894687	943739	963199	C00493	ko00400,ko00996,ko00999,ko01100,ko01110,ko01230,ko01240
mws2623	281.25	281.25	282.256	C18H34O2	[M-H]-	11-Octadecanoic acid(Vaccenic acid)*	11-十八碳烯酸*	Lipids	脂质	Free fatty acids	游离脂肪酸	506-17-2	1	444344	541857	575310	399645	486798	446789	450837	554210	380720	453367	470341	489116	C21944	-
pmp001230	279.16	121.03	278.152	C16H22O4	[M+H]+	Senkyunolide M	洋川芎内酯 M	Others	其它类	Lactones	内酯类化合物	146986-60-9	1	1.05734e+06	608812	1.20979e+06	1.02497e+06	499301	831446	931916	630262	1.0635e+06	1.2443e+06	1.20633e+06	1.15342e+06	-	-
WaYp007721	290.27	242.25	289.262	C16H35NO3	[M+H]+	2-Aminohexadecane-1,16,16-triol	2-氨基十六烷-1,16,16-三醇	Lipids	脂质	Sphingolipids	鞘脂	-	2	631087	610148	706767	2.36065e+06	1.78218e+06	1.63196e+06	2.64128e+06	1.41685e+06	860123	762048	813877	815309	-	-
Zbqp002511	146.12	55.05	145.11	C7H15NO2	[M+H]+	N-Methylisoleucine	N-甲基异亮氨酸	Amino acids and derivatives	氨基酸及其衍生物	Amino acids and derivatives	氨基酸及其衍生物	39554-61-5	2	95526.2	77195.1	105230	89004.1	84545.1	87671.7	114399	182941	138891	107410	99614.9	102453	-	-
pmn001681	165.09	149.06	166.099	C10H14O2	[M-H]-	1-(4-Methoxyphenyl)-1-propanol	1-(4-甲氧苯基)-1-丙醇	Phenolic acids	酚酸类	Phenolic acids	酚酸类	5349-60-0	3	364121	490615	328836	398859	374763	453294	580393	223620	475360	371338	400742	384187	-	-
mws0260	175.12	116.07	174.112	C6H14N4O2	[M+H]+	L-Arginine	L-精氨酸	Amino acids and derivatives	氨基酸及其衍生物	Amino acids and derivatives	氨基酸及其衍生物	74-79-3	1	6.89972e+06	6.8355e+06	7.12017e+06	6.41819e+06	7.23061e+06	6.76042e+06	7.9798e+06	7.68951e+06	7.97015e+06	6.85417e+06	7.231e+06	7.38835e+06	C00062	ko00220,ko00261,ko00330,ko00470,ko00970,ko01100,ko01110,ko01230,ko02010
MW0118844	177.05	89.04	176.047	C10H8O3	[M+H]+	3,4-Methylenedioxycinnamaldehyde	3,4-亚甲基二氧肉桂醛	Others	其它类	Aldehyde compounds	醛类化合物	14756-00-4	3	1.90496e+06	2.42346e+06	2.09621e+06	1.87386e+06	1.5693e+06	1.80415e+06	2.06958e+06	2.31267e+06	2.20823e+06	1.75771e+06	1.87296e+06	1.74979e+06	-	-
Wcsn010254	277.22	277.22	278.225	C18H30O2	[M-H]-	4-[3-(4,8-dimethylnona-3,7-dienyl)-3-methyloxiran-2-yl]butan-2-one	4-[3-(4,8-二甲基壬-3,7-二苯基)-3-甲基环氧乙烷-2-基]丁-2-酮	Others	其它类	Others	其它	-	1	325886	277400	308934	211703	253200	228559	205482	224345	214959	286376	302853	281500	-	-
Wayn001528	205.03	111.01	206.043	C7H10O7	[M-H]-	Homocitrate	高柠檬酸	Organic acids	有机酸	Organic acids	有机酸	13052-73-8	2	280849	307450	294681	295886	302438	318301	455204	629656	619943	337482	363908	345740	C01251	ko00300,ko00620,ko01100,ko01110,ko01210,ko01230,ko01240
Lmqn008288	299.26	299.26	300.266	C18H36O3	[M-H]-	3-Hydroxyoctadecanoic Acid	3-羟基十八烷酸	Lipids	脂质	Free fatty acids	游离脂肪酸	45261-96-9	3	2.18777e+06	2.44107e+06	2.02245e+06	2.15809e+06	2.23166e+06	2.46443e+06	2.28991e+06	2.32043e+06	2.277e+06	2.42063e+06	2.36199e+06	2.2424e+06	-	-
mws0752	185.15	185.16	186.162	C11H22O2	[M-H]-	Undecylic Acid	十一烷酸	Lipids	脂质	Free fatty acids	游离脂肪酸	112-37-8	1	694768	778310	915936	862442	823062	728848	754755	901139	872209	790613	791490	845489	C17715	-
Lmrj002087	247.13	86.09	246.122	C10H18N2O5	[M+H]+	L-Isoleucyl-L-Aspartate	L-异亮氨酰-L-天冬氨酸	Amino acids and derivatives	氨基酸及其衍生物	Amino acids and derivatives	氨基酸及其衍生物	-	2	339026	186170	157763	794466	183601	298924	403855	261217	230613	777813	836134	828512	-	-
pme0021	166.09	120.08	165.079	C9H11NO2	[M+H]+	L-Phenylalanine	L-苯丙氨酸	Amino acids and derivatives	氨基酸及其衍生物	Amino acids and derivatives	氨基酸及其衍生物	63-91-2	1	9.02611e+06	8.7881e+06	9.85333e+06	5.76689e+06	5.41864e+06	5.28414e+06	5.57277e+06	6.00827e+06	6.76185e+06	6.86776e+06	6.39384e+06	6.46257e+06	C00079	ko00360,ko00400,ko00460,ko00470,ko00940,ko00960,ko00966,ko00970,ko00996,ko00999,ko01100,ko01110,ko01210,ko01230,ko02010
Yacp000453	116.07	70.06	115.063	C5H9NO2	[M+H]+	3-hydroxy-1-methylpyrrolidin-2-one*	3-羟基-1-甲基吡咯烷-2-酮*	Alkaloids	生物碱	Pyrrole alkaloids	吡咯类生物碱	132996-63-5	1	2.34815e+06	2.44423e+06	2.35758e+06	2.10568e+06	2.33728e+06	2.38823e+06	2.3755e+06	2.52724e+06	2.53543e+06	2.30284e+06	2.404e+06	2.22415e+06	-	-
Lcmp123017	167.11	79.05	166.099	C10H14O2	[M+H]+	Dihydrohinokitiol	Dihydrohinokitiol	Terpenoids	萜类	Monoterpenoids	倍萜	-	3	233907	314849	298099	52068.5	150261	379667	492636	238611	144735	200113	200903	214389	-	-
Lmcp007199	143.09	128.06	142.078	C11H10	[M+H]+	2-Methylnaphthalene	2-甲基萘	Others	其它类	Others	其它	91-57-6	2	764875	836905	728759	532170	560728	567870	456244	343370	355134	573660	538096	534983	C14098	-
pme3011	104.07	69.03	103.063	C4H9NO2	[M+H]+	γ-Aminobutyric acid	γ-氨基丁酸	Organic acids	有机酸	Organic acids	有机酸	56-12-2	3	863666	946786	938826	514398	522349	544660	743844	728488	667892	697502	754318	731966	C00334	ko00250,ko00330,ko00410,ko00650,ko00760,ko01100
Lmhp003140	457.13	163.04	456.127	C20H24O12	[M+H]+	Apiosylskimmin (Adicardin)	芹菜糖基茵芋苷	Lignans and Coumarins	木脂素和香豆素	Coumarins	香豆素	103529-94-8	2	504690	647436	734488	474674	381798	439133	549486	494295	612102	523799	505808	547068	-	-
Zahp011321	228.23	228.24	227.225	C14H29NO	[M+H]+	N-Isobutyl Decanamide	N-异丁基癸酰胺	Alkaloids	生物碱	Alkaloids	生物碱	73785-31-6	1	334262	315801	310391	251847	246096	272389	240864	244477	263703	280151	296781	275457	-	-
Lmhp010254	487.23	359.15	486.225	C27H34O8	[M+H]+	Kadsuralignan J	日本南五味子木脂素 J	Lignans and Coumarins	木脂素和香豆素	Lignans	木脂素	-	3	179548	161642	171941	140108	132692	146324	122224	121038	125834	141549	153124	146516	-	-
Zmmp002106	120.08	77.04	119.07	C3H9N3O2	[M+H]+	4-methyl-1,5,2,3-dioxadiazinan-2-amine	4-甲基-1,5,2,3-二恶二嗪-2-胺	Nucleotides and derivatives	核苷酸及其衍生物	Nucleotides and derivatives	核苷酸及其衍生物	-	2	3.31254e+06	3.76495e+06	3.57817e+06	2.2234e+06	1.90504e+06	2.07189e+06	2.30505e+06	2.41178e+06	2.33069e+06	2.46795e+06	2.54571e+06	2.35285e+06	-	-
Wayn006579	343.15	328.13	344.162	C20H24O5	[M-H]-	16-Demethylmyricanol	16-去甲基杨梅醇	Others	其它类	Others	其它	-	2	74740.8	76204.1	87390.5	47292.7	59095.5	54694.3	87682	93040.5	75865	70876.5	66087.5	70842.3	-	-
mws0376	115	71.01	116.011	C4H4O4	[M-H]-	Fumaric acid	延胡索酸(富马酸,反丁烯二酸)	Organic acids	有机酸	Organic acids	有机酸	110-17-8	3	3.74857e+06	4.08806e+06	4.0597e+06	3.42298e+06	3.74144e+06	3.78005e+06	3.13491e+06	3.6335e+06	3.69351e+06	3.43925e+06	3.46631e+06	3.69624e+06	C00122	ko00020,ko00190,ko00220,ko00250,ko00350,ko00360,ko00620,ko00650,ko00760,ko01100,ko01110,ko01200
pmp001198	132.1	57.03	131.095	C6H13NO2	[M+H]+	6-Deoxyfagomine	6-脱氧荞麦碱	Alkaloids	生物碱	Piperidine alkaloids	哌啶类生物碱	197449-09-5	1	1.88085e+06	2.04214e+06	1.9498e+06	1.39482e+06	1.29351e+06	1.38983e+06	1.67905e+06	1.52149e+06	1.72304e+06	1.59567e+06	1.60873e+06	1.71605e+06	-	-
Lhhp120807	329.16	167.1	328.152	C16H24O7	[M+H]+	Dehydroxyillicinolide A*	脱氧八角内酯A*	Terpenoids	萜类	Sesquiterpenoids	倍半萜	-	1	435977	361112	388134	125603	151874	184992	252252	380515	287636	256171	266735	277679	-	-
MWS4296	223.11	120.08	222.1	C11H14N2O3	[M+H]+	Glycylphenylalanine	甘氨酰苯基丙氨酸	Amino acids and derivatives	氨基酸及其衍生物	Amino acids and derivatives	氨基酸及其衍生物	3321-03-7	2	433541	445523	481514	463948	486775	438180	564310	665925	676251	460184	494786	463202	-	-
Lcsp001306	334.16	173.13	333.154	C13H23N3O7	[M+H]+	Ser-Ile-Asp	丝氨酰-异亮氨酰-天冬氨酸	Amino acids and derivatives	氨基酸及其衍生物	Amino acids and derivatives	氨基酸及其衍生物	-	2	31579.5	9977.34	28424.1	20994.6	21834.9	22506.1	24182.5	32100.4	25574.1	24309.5	25604.1	23641	-	-
Zmdp000972	136.04	91.05	135.035	C4H9NO2S	[M+H]+	S-Methyl-L-cysteine	S-甲基-L-半胱氨酸	Amino acids and derivatives	氨基酸及其衍生物	Amino acids and derivatives	氨基酸及其衍生物	1187-84-4	2	1.02606e+07	1.16166e+07	1.06337e+07	7.72994e+06	8.03171e+06	7.25245e+06	7.79442e+06	7.56372e+06	9.35893e+06	7.71676e+06	7.47591e+06	7.11378e+06	C22040	ko02010
Zmyn004732	293.21	185.12	294.219	C18H30O3	[M-H]-	2R-hydroxy-9Z,12Z,15Z-octadecatrienoic acid	2R-羟基-9Z,12Z,15Z-十八碳三烯酸	Lipids	脂质	Free fatty acids	游离脂肪酸	-	1	115080	131400	132629	51710.6	53523.1	49422.1	36061.9	56440	47881.3	71044.6	76564.9	76066.1	C16342	ko00592
MWSprf004	355.1	163.04	354.095	C16H18O9	[M+H]+	Neochlorogenic acid (5-O-Caffeoylquinic acid)*	新绿原酸 (5-O-咖啡酰奎宁酸)*	Phenolic acids	酚酸类	Phenolic acids	酚酸类	906-33-2	1	2.81441e+06	3.65952e+06	2.29464e+06	1.99532e+06	2.56575e+06	3.02876e+06	3.62507e+06	3.33637e+06	2.8903e+06	3.35318e+06	3.16449e+06	3.42801e+06	C17147	-
Lmsp010393	359.11	298.09	358.105	C19H18O7	[M+H]+	Eupatorin-5-methylether (3'-hydroxy-5,6,7,4'-tetramethoxyflavone)	泽兰黄素-5-甲醚	Flavonoids	黄酮	Flavones	黄酮	21764-09-0	3	520841	502861	540286	614401	540283	536775	541329	518474	499204	484919	520934	521633	-	-
Zasp102439	118.06	91.05	117.058	C8H7N	[M+H]+	m-Aminophenylacetylene	间氨基苯乙炔	Alkaloids	生物碱	Alkaloids	生物碱	54060-30-9	2	411592	203503	372082	216227	231247	255703	355363	350674	311106	322512	317590	298103	-	-
Wcfp005519	163.04	133.03	162.032	C9H6O3	[M+H]+	5-hydroxyindene-1,3-dione	5-羟基茚-1,3-二酮	Terpenoids	萜类	Sesquiterpenoids	倍半萜	131977-61-2	2	2.64076e+06	2.55117e+06	2.83561e+06	2.73969e+06	2.82988e+06	2.9719e+06	2.8795e+06	2.90334e+06	2.88715e+06	2.61405e+06	2.79787e+06	2.82066e+06	-	-
Zahp012577	280.26	81.07	279.256	C18H33NO	[M+H]+	Octadecadienamide	十八碳二烯酰胺	Alkaloids	生物碱	Alkaloids	生物碱	-	1	5.79656e+06	6.86992e+06	6.58417e+06	4.61811e+06	5.39378e+06	5.8074e+06	4379724	6.81568e+06	6.10544e+06	5.08753e+06	5.50808e+06	5.19583e+06	-	-
MWSmce040	153.05	65.04	152.047	C8H8O3	[M+H]+	Isovanillin	异香草醛	Others	其它类	Aldehyde compounds	醛类化合物	621-59-0	3	928030	877425	914014	670686	604629	630297	883671	1.1569e+06	1.02209e+06	832471	880482	812413	-	-
MW0053732	502.29	459.25	479.301	C23H46NO7P	[M+Na]+	2,3-Dihydroxypropyl 2-[(octadec-9-enoyl)amino]ethyl hydrogen phosphate	2,3-二羟丙基 2-[(octadec-9-enoyl)amino]ethyl 磷酸氢盐	Lipids	脂质	Glycerol ester	甘油酯	-	3	1.11303e+06	1.12239e+06	1.12548e+06	965806	857609	930702	836286	941701	941719	1.03794e+06	1.12237e+06	1.05456e+06	-	-
Lmyn006011	677.38	397.13	678.383	C33H58O14	[M-H]-	Gingerglycolipid B	姜糖脂 B	Lipids	脂质	Glycerol ester	甘油酯	88168-90-5	1	193469	291244	305334	161743	241912	211909	156158	286562	186758	261686	261778	243248	-	-
Lhxp102718	637.43	439.36	636.424	C36H60O9	[M+H]+	Curculigosaponin A	Curculigosaponin A	Terpenoids	萜类	Triterpene Saponin	三萜皂苷	-	2	1.51894e+06	1.47013e+06	1.67025e+06	1.38462e+06	1.24339e+06	1.37824e+06	906121	889134	898282	1.18553e+06	1.23058e+06	1.28869e+06	-	-
MW0008785	321.1	147.05	320.094	C14H16N4O3S	[M+H]+	N(4)-Acetylsulfamethazine	N4-乙酰基磺胺嘧啶	Others	其它类	Others	其它	-	3	649684	680720	664237	466902	553951	538438	396751	557186	450826	513803	540750	497747	-	-
Zbqp000579	156.08	110.07	155.07	C6H9N3O2	[M+H]+	2-amino-3-(1H-pyrazol-1-yl)propanoic acid	L-2-氨基-3-(1-吡唑基)丙酸	Organic acids	有机酸	Organic acids	有机酸	2734-48-7	3	6.93536e+06	6.79836e+06	6.50241e+06	5.54092e+06	5.3197e+06	6.63058e+06	6.71278e+06	6.24578e+06	6.72104e+06	5.87956e+06	6.33134e+06	6.32917e+06	-	-
mws0396	281.25	281.25	282.256	C18H34O2	[M-H]-	Elaidic Acid*	反油酸*	Lipids	脂质	Free fatty acids	游离脂肪酸	112-79-8	1	2.25588e+06	2.00738e+06	2.49403e+06	1.7282e+06	2.05434e+06	1.82171e+06	1.83174e+06	2.26488e+06	1.92461e+06	1.7701e+06	1.89519e+06	1.91479e+06	C01712	-
MWS5173	112.05	70.03	111.043	C4H5N3O	[M+H]+	Isocytosine	异胞嘧啶	Nucleotides and derivatives	核苷酸及其衍生物	Nucleotides and derivatives	核苷酸及其衍生物	108-53-2	3	1.51594e+06	1.60228e+06	1.64242e+06	1.69414e+06	1.73499e+06	1.75891e+06	2.01546e+06	1.81047e+06	1.98604e+06	1.61275e+06	1.75473e+06	1.67538e+06	-	-
pmb0998	364.07	152.06	363.058	C10H14N5O8P	[M+H]+	Guanosine 5'-monophosphate	鸟苷 5'-单磷酸	Nucleotides and derivatives	核苷酸及其衍生物	Nucleotides and derivatives	核苷酸及其衍生物	85-32-5	3	127155	121580	92684.4	108421	78961.3	96716.3	50015.2	70309.3	59640.5	84204.8	84456.5	90699.5	C00144	ko00230,ko01100,ko01232
pmp001045	331.14	151.11	330.132	C15H22O8	[M+H]+	Bartsioside	巴斯苷	Terpenoids	萜类	Monoterpenoids	倍萜	62133-72-6	2	1.31015e+06	534340	759106	918232	362011	1.6307e+06	1.77379e+06	1.8505e+06	1.82186e+06	1.43391e+06	1.55946e+06	1.51889e+06	-	-
Wbjp001317	203.08	130.07	202.074	C11H10N2O2	[M+H]+	vasicinone	鸭嘴花碱酮	Alkaloids	生物碱	Alkaloids	生物碱	486-64-6	1	2.64488e+06	2.38254e+06	2.75963e+06	1.68683e+06	1.62593e+06	1.4903e+06	1.64283e+06	1.9636e+06	1.93639e+06	1.88292e+06	1.77018e+06	1.92313e+06	-	-
Lmmn006022	461.11	315.05	462.116	C22H22O11	[M-H]-	Rhamnetin-3-O-rhamnoside	鼠李素-3-O-鼠李糖苷	Flavonoids	黄酮	Flavonols	黄酮醇	20188-83-4	3	62253.5	29740.7	35737.2	7293.55	11145.6	7667.79	28124.6	12257.9	24746	31324.9	28752.8	30047.5	-	-
pmb1096	118.07	91.05	117.058	C8H7N	[M+H]+	Indole	吲哚	Alkaloids	生物碱	Plumerane	吲哚类生物碱	120-72-9	1	1.12107e+07	1.17747e+07	1.16159e+07	1.07457e+07	1.08715e+07	1.12614e+07	1.13443e+07	1.1913e+07	1.16757e+07	1.03712e+07	1.08074e+07	1.13002e+07	C00463	ko00380,ko00400,ko00402,ko01100,ko01110
Cmsn000131	175.04	103.06	176.043	C5H8N2O5	[M-H]-	Dencichin	三七素	Amino acids and derivatives	氨基酸及其衍生物	Amino acids and derivatives	氨基酸及其衍生物	5302-45-4	1	1.08943e+06	1.20071e+06	1.29907e+06	1.06579e+06	1.13116e+06	997219	1.02043e+06	1.27717e+06	1.3098e+06	1.03895e+06	1123457	1.04942e+06	C04209	-
MW0144202	327.09	208.03	326.075	C13H14N2O8	[M+H]+	Abu-Asp-OH	Abu-Asp-OH	Amino acids and derivatives	氨基酸及其衍生物	Amino acids and derivatives	氨基酸及其衍生物	-	3	1.48662e+06	1.55745e+06	1.61422e+06	1.31117e+06	1.48994e+06	1.58441e+06	1.21325e+06	1.17789e+06	1.28162e+06	1.23456e+06	1.30887e+06	1.34421e+06	-	-
pme0033	137.05	119.04	136.038	C5H4N4O	[M+H]+	Hypoxanthine	次黄嘌呤	Nucleotides and derivatives	核苷酸及其衍生物	Nucleotides and derivatives	核苷酸及其衍生物	68-94-0	3	267134	302381	255121	281929	305332	295671	199568	270317	272987	259224	282219	275027	C00262	ko00230,ko01100,ko01232
pme3967	312.13	180.09	311.123	C12H17N5O5	[M+H]+	2-(Dimethylamino)guanosine*	2-(二甲基氨基)鸟苷*	Nucleotides and derivatives	核苷酸及其衍生物	Nucleotides and derivatives	核苷酸及其衍生物	2140-67-2	3	247258	272836	259394	263644	302220	307866	334494	541719	325696	287307	264231	270907	-	-
mws0255	112.05	95.02	111.043	C4H5N3O	[M+H]+	Cytosine	胞嘧啶	Nucleotides and derivatives	核苷酸及其衍生物	Nucleotides and derivatives	核苷酸及其衍生物	71-30-7	3	235468	257708	270893	165225	215329	210329	190649	194561	171098	191936	178739	193652	C00380	ko00240,ko01100,ko01232
MWSHY0202	237.09	135.05	236.084	C16H12O2	[M+H]+	6-Methylflavone	6-甲基黄酮	Flavonoids	黄酮	Flavones	黄酮	29976-75-8	3	41149.7	52373.9	42896.8	15754.8	33643.8	62471	33640.1	31579.4	130241	37895.3	35806.5	39026.5	-	-
mws1587	132.1	86.1	131.095	C6H13NO2	[M+H]+	L-Norleucine*	L-正亮氨酸*	Amino acids and derivatives	氨基酸及其衍生物	Amino acids and derivatives	氨基酸及其衍生物	327-57-1	1	8.16385e+06	8.08245e+06	8.54097e+06	5.77945e+06	5.80822e+06	5.66704e+06	7.10833e+06	7.53914e+06	8.54818e+06	7.23272e+06	6.69579e+06	7.22312e+06	C01933	-
Lmhp008589	476.28	335.26	475.27	C23H42NO7P	[M+H]+	LysoPE 18:3(2n isomer)	溶血磷脂酰乙醇胺 18:3(2n异构)	Lipids	脂质	LPE	溶血磷脂酰乙醇胺	-	1	480209	1.90635e+06	528835	297953	1.24761e+06	292165	162066	283644	164752	257696	281248	269588	-	-
MW0005298	163.04	77.04	162.025	C8H6N2S	[M+H]+	4-Phenyl-1,2,3-thiadiazole	4-苯基-1,2,3-噻二唑	Others	其它类	Others	其它	25445-77-6	3	1.51622e+07	1.55273e+07	1.36524e+07	1.55607e+07	1.40864e+07	1.58889e+07	1.60011e+07	1.59747e+07	1.6004e+07	1.63318e+07	1.55032e+07	1.49794e+07	-	-
mws0219	132.03	88.04	133.037	C4H7NO4	[M-H]-	L-Aspartic Acid	L-天冬氨酸	Amino acids and derivatives	氨基酸及其衍生物	Amino acids and derivatives	氨基酸及其衍生物	56-84-8	1	1.46756e+07	1.48675e+07	1.43731e+07	1.34895e+07	1.26303e+07	16304416	1.24101e+07	9.61231e+06	1.0367e+07	1.52655e+07	1.50611e+07	1.40542e+07	C00049	ko00220,ko00250,ko00260,ko00261,ko00270,ko00300,ko00340,ko00410,ko00460,ko00470,ko00710,ko00760,ko00770,ko00970,ko00999,ko01100,ko01110,ko01200,ko01210,ko01230,ko01240,ko02010
pmb0034	277.1	148.06	276.096	C10H16N2O7	[M+H]+	L-α-Glutamyl-L-Glutamic Acid	L-谷氨酰-L-谷氨酸	Amino acids and derivatives	氨基酸及其衍生物	Amino acids and derivatives	氨基酸及其衍生物	3929-61-1	3	293107	296043	283871	202935	218645	225309	329358	419336	423302	296742	275676	298639	C01425	-
Zmhn002301	325.09	163.04	326.1	C15H18O8	[M-H]-	p-Coumaric acid-4-O-glucoside	对香豆酸-4-O-葡萄糖苷	Phenolic acids	酚酸类	Phenolic acids	酚酸类	117405-48-8	1	2.01021e+06	2.05841e+06	1.91983e+06	1.75106e+06	2.05262e+06	2.72759e+06	2.01426e+06	1.96981e+06	2.09596e+06	1.83288e+06	1.68909e+06	1.71481e+06	C06739	-
MWS0552	239.2	223.03	240.209	C15H28O2	[M-H]-	Cis-10-Pentadecenoic Acid(C15:1)	顺-10-十五碳烯酸	Lipids	脂质	Free fatty acids	游离脂肪酸	84743-29-3	1	237981	194217	196802	285082	426082	273145	322502	236408	264547	236889	258125	243781	-	-
Wdtp010604	383.2	267.12	382.199	C20H30O7	[M+H]+	3,4,5-trihydroxy-6-(4-octylphenoxy)oxane-2-carboxylic acid	3,4,5-三羟基-6-(4-辛基苯氧基)氧烷-2-羧酸	Phenolic acids	酚酸类	Phenolic acids	酚酸类	-	1	165545	165500	176918	168018	178764	148761	171408	180300	176195	177258	166955	162813	-	-
Zmyn004676	293.21	113.1	294.219	C18H30O3	[M-H]-	17-Hydroxylinolenic acid	17-羟基亚麻酸	Lipids	脂质	Free fatty acids	游离脂肪酸	-	1	42892.1	41257.4	37274.3	30426.6	30042.5	30326.9	25163.9	32201	31772.8	35483.2	32633.6	33309.6	C16346	ko00592
MWSmce199	149.05	59.02	150.053	C5H10O5	[M-H]-	L-Xylose*	L-木糖*	Others	其它类	Saccharides	糖类	609-06-3	3	136948	157748	158204	139263	135145	139142	75865.5	110423	185281	133512	137379	145556	C01510	-
Wcgp011192	249.18	193.12	248.178	C16H24O2	[M+H]+	5-Hydroxy-8,8-dimethyl-1,3,4,4a,4b,5,6,7,8a,9-decahydrophenanthren-2-one	5-Hydroxy-8,8-dimethyl-1,3,4,4a,4b,5,6,7,8a,9-decahydrophenanthren-2-one	Others	其它类	Others	其它	-	1	475488	449686	474473	540927	516544	496983	500431	529227	538129	457078	497925	468626	-	-
MWSmce195	327.15	188.08	326.152	C20H22O4	[M+H]+	Dehydrodiisoeugenol*	去氢二异丁香酚*	Lignans and Coumarins	木脂素和香豆素	Lignans	木脂素	2680-81-1	1	1.539e+06	1.51367e+06	1.45893e+06	388063	494273	408263	287562	740222	836328	862356	817904	894122	C10650	-
Jmcn005752	411.2	163.07	412.21	C21H32O8	[M-H]-	pterodontoside B	臭灵丹苷 B	Terpenoids	萜类	Sesquiterpenoids	倍半萜	-	1	38342.4	40464	39215.1	53126.9	45948.1	46385.8	49314.2	47057.5	63399.7	48800	46601.1	44635.2	-	-
MWSmce388	203.03	147.05	202.027	C11H6O4	[M+H]+	Xanthotoxol; 8-Hydroxypsoralen	花椒毒酚; 8-羟基补骨脂素	Lignans and Coumarins	木脂素和香豆素	Coumarins	香豆素	2009-24-7	3	2.45231e+06	2.45759e+06	2.5743e+06	2.11914e+06	1.99422e+06	1.90269e+06	1.53619e+06	397619	481058	2.10179e+06	2.26159e+06	2.28353e+06	C00841	ko00999,ko01110
pmp001264	274.27	256.27	273.267	C16H35NO2	[M+H]+	Hexadecylsphingosine	十六烷基鞘胺醇	Lipids	脂质	Sphingolipids	鞘脂	-	2	7.18018e+06	7.1716e+06	7.07853e+06	7.29601e+06	1.39035e+07	6.72989e+06	7.13311e+06	5.84761e+06	6.06646e+06	8.56761e+06	8.58992e+06	9.26352e+06	-	-
mws0208	145.05	101.06	146.058	C6H10O4	[M-H]-	Adipic Acid	己二酸	Organic acids	有机酸	Organic acids	有机酸	124-04-9	1	139174	148156	151624	133189	149461	162688	119859	152640	113753	125371	128079	117360	C06104	ko01100
Wchn003984	337.1	191.06	338.1	C16H18O8	[M-H]-	1,4,8-Trihydroxynaphthalene-1-O-glucoside*	1,4,8-三羟基萘-1-O-葡萄糖苷*	Quinones	醌类	Naphthol	萘酚类	39015-63-9	1	851715	918056	1.01461e+06	696639	550100	755587	530631	553861	588950	615621	653119	597975	-	-
ML10176345	171.03	109.03	172.037	C7H8O5	[M-H]-	3-Dehydroshikimic acid	3-脱氢莽草酸	Organic acids	有机酸	Organic acids	有机酸	2922-42-1	3	526724	473968	552448	617648	573389	599234	505912	438749	543921	524508	500169	547656	C02637	ko00400,ko00999,ko01100,ko01110,ko01230,ko01240
pme3009	175.02	98.98	174.016	C6H6O6	[M+H]+	trans-Aconitic acid	反式乌头酸	Organic acids	有机酸	Organic acids	有机酸	4023-65-8	3	1.65372e+06	1.72095e+06	1.69946e+06	1.58877e+06	1.70848e+06	1.73636e+06	2.01999e+06	1.82802e+06	1.90434e+06	1.62826e+06	1.766e+06	1.76051e+06	C02341	ko00660,ko01100
pmb0964	366.18	204.12	365.17	C16H23N5O5	[M+H]+	Isopentenyladenine-7-N-glucoside	异戊烯基腺苷-7-N-葡萄糖苷	Nucleotides and derivatives	核苷酸及其衍生物	Nucleotides and derivatives	核苷酸及其衍生物	-	3	1.0998e+06	1.29281e+06	1.15941e+06	1.18724e+06	1.0469e+06	1.08694e+06	689935	1.0028e+06	1.04965e+06	1.12075e+06	1.02883e+06	1.10554e+06	-	-
pmb0197	298.11	166.07	297.107	C11H15N5O5	[M+H]+	N7-Methylguanosine	N7-甲基鸟苷	Nucleotides and derivatives	核苷酸及其衍生物	Nucleotides and derivatives	核苷酸及其衍生物	20244-86-4	3	78880	65734.5	81101.4	61747.3	38002.7	67146.1	32954.5	51127.8	48101.9	56713.9	62027.3	58554.7	C20674	-
Wcsn011122	279.23	279.24	280.24	C18H32O2	[M-H]-	(5Z,10E,14S)-14-hydroxy-2,6,10-trimethylpentadeca-5,10-dien-4-one	(5Z,10E,14S)-14-hydroxy-2,6,10-trimethylpentadeca-5,10-dien-4-one	Others	其它类	Others	其它	-	1	2.63257e+06	3.42057e+06	2.75619e+06	1.91604e+06	2.43904e+06	1.99762e+06	2.05002e+06	2.35615e+06	2.40579e+06	2.19441e+06	2.3558e+06	2.39394e+06	-	-
Wasn002933	373.11	211.06	374.121	C16H22O10	[M-H]-	1-O-(3,4,5-Trimethoxybenzoyl)-B-D-Glucopyranoside	1-O-(3,4,5-三甲氧基苯甲酰基)-B-D-吡喃葡萄糖苷	Phenolic acids	酚酸类	Phenolic acids	酚酸类	-	2	165816	160361	145881	176109	172099	179532	102869	126196	134539	123000	131577	120668	-	-
pme2828	140.03	98.96	139.027	C6H5NO3	[M+H]+	4-Nitrophenol	4-硝基苯酚	Phenolic acids	酚酸类	Phenolic acids	酚酸类	100-02-7	3	8.59131e+06	8.25069e+06	8.13325e+06	9.18516e+06	8.31534e+06	8.42508e+06	8.88796e+06	8.87865e+06	8.30131e+06	1.02995e+07	1.0242e+07	9475984	C00870	-
MWStz290	355.2	337.19	354.194	C21H26N2O3	[M+H]+	Isorauhimbine	异柯楠碱	Alkaloids	生物碱	Plumerane	吲哚类生物碱	483-09-0	3	425019	493734	404891	376435	353586	416465	336151	400077	307795	387800	395051	422827	-	-
pme3337	384.12	252.07	383.108	C14H17N5O8	[M+H]+	Succinyladenosine	琥珀酰腺苷	Nucleotides and derivatives	核苷酸及其衍生物	Nucleotides and derivatives	核苷酸及其衍生物	4542-23-8	1	1.96484e+06	2.22682e+06	1.92009e+06	1.93887e+06	2.04611e+06	2.37265e+06	2.41979e+06	2.96247e+06	3.00758e+06	2.12909e+06	2.29332e+06	2.11084e+06	-	-
Lmhp010908	536.37	184.07	535.364	C27H54NO7P	[M+H]+	LysoPC 19:1	溶血磷脂酰胆碱 19:1	Lipids	脂质	LPC	溶血磷脂酰胆碱	-	3	273098	272968	281915	208668	174135	238459	95531.4	139814	154041	185261	201143	186486	-	-
MWSmce190	148.09	74.02	147.089	C6H13NO3	[M+H]+	4-Hydroxy-L-Isoleucine	4-羟基-L-异亮氨酸	Amino acids and derivatives	氨基酸及其衍生物	Amino acids and derivatives	氨基酸及其衍生物	781658-23-9	2	596191	608519	572096	544651	511261	503460	593222	603799	656429	576510	601586	632489	-	-
mws0344	165.04	75.01	166.048	C5H10O6	[M-H]-	D-Xylonic acid*	D-木糖酸*	Others	其它类	Saccharides	糖类	526-91-0	1	1.40872e+07	1.90583e+07	1.81433e+07	1.31618e+07	1.30724e+07	1.40606e+07	1.07068e+07	9.70042e+06	9.49663e+06	1.41145e+07	1.50025e+07	1.54839e+07	C00502	ko00040,ko01100
MWSmce158	157.15	55.05	156.151	C10H20O	[M+H]+	(R)-Citronellol	香茅醇	Others	其它类	Alcohol compounds	醇类化合物	1117-61-9	3	105048	110494	96793.2	118361	119661	113720	118232	100004	129390	109870	107083	117162	-	-
mws0242	173.08	111.08	174.089	C8H14O4	[M-H]-	Suberic Acid	辛二酸	Organic acids	有机酸	Organic acids	有机酸	505-48-6	3	101050	105836	98758.8	130096	102706	104028	163878	77490.1	81987.8	96153.4	95425.7	88260.2	C08278	-
pme2601	89.02	59.01	90.0317	C3H6O3	[M-H]-	3-Hydroxypropanoic acid	3-羟基丙酸	Organic acids	有机酸	Organic acids	有机酸	503-66-2	3	72500.6	86268.3	71016.8	72035	75906.4	62677.4	65830.3	67853.8	67245.8	67287.1	62099.4	67542.8	C01013	ko00240,ko00410,ko00640,ko01100,ko01200
Lacp005577	457.2	133.1	456.199	C22H32O10	[M+H]+	3-(3'-Hydroxybutyl)-2,4,4-trimethylcyclohexa-2,5-dienone malonyl glucoside	3-(3'-羟基丁基)-2,4,4-三甲基环己烷-2,5-二烯酮丙二酰葡萄糖苷	Terpenoids	萜类	Sesquiterpenoids	倍半萜	-	2	664680	809579	688463	359155	559366	336992	843091	854030	794964	658272	641940	600696	-	-
Cmsn001914	525.2	179.07	526.205	C25H34O12	[M-H]-	7R,8S-erythro-3',4,9,9'-tetrahydroxy-3-methoxy-8-O-4'-neolignan-7-O-glucopyr-anoside,	7R,8S-赤式-3',4,9,9'-四羟基-3-甲氧基-8-O-4'-新木脂素-7-O-葡萄糖苷	Lignans and Coumarins	木脂素和香豆素	Lignans	木脂素	-	3	54383.8	47592.3	52241.4	48074.4	50554.8	42164.9	33814	40494.7	28829	46376	42218.5	44299.1	-	-
Lmhp010190	522.36	184.07	521.348	C26H52NO7P	[M+H]+	LysoPC 18:1(2n isomer)*	溶血磷脂酰胆碱 18:1(2n异构)*	Lipids	脂质	LPC	溶血磷脂酰胆碱	-	1	5.40526e+07	5.30391e+07	5.50928e+07	3.94424e+07	3.69037e+07	3.50387e+07	2.16932e+07	2.65682e+07	2.66844e+07	3.85118e+07	4.23082e+07	4.03249e+07	-	-
Yalp008047	291.23	93.07	290.225	C19H30O2	[M+H]+	Methyl 12-phenyldodecanoate	12-苯基十二酸甲酯	Lipids	脂质	Free fatty acids	游离脂肪酸	38795-65-2	3	46043.3	54001	55945.1	43207.1	43690.6	52604.1	29267.5	34596.6	34204.3	48403.7	51571.4	53120.5	-	-
HJKP000649	136.07	91.05	135.068	C8H9NO	[M+H]+	N-benzylformamide	正苄基甲酰胺	Alkaloids	生物碱	Alkaloids	生物碱	6343-54-0	2	1.03586e+07	1.08346e+07	1.02028e+07	7.18376e+06	7.53878e+06	7.04522e+06	7.35627e+06	7.3761e+06	8.39669e+06	7.5134e+06	7.4438e+06	8.10376e+06	C15561	-
Zjrp080909	783.48	439.36	782.482	C42H70O13	[M+H]+	(PPT-2H)-Glc-Rha	去二氢原人参三醇-Glc-Rha	Terpenoids	萜类	Triterpene Saponin	三萜皂苷	-	2	223269	330123	322019	256954	196058	186068	218939	214594	326774	186591	189363	173132	-	-
ML10181668	130.09	84.08	129.079	C6H11NO2	[M+H]+	Cycloleucine	环亮氨酸	Amino acids and derivatives	氨基酸及其衍生物	Amino acids and derivatives	氨基酸及其衍生物	52-52-8	2	4.62436e+07	4.82766e+07	4.66478e+07	4.06368e+07	4.08536e+07	4.18183e+07	4.53259e+07	4.25679e+07	4.66845e+07	4.24073e+07	4.64423e+07	4.56136e+07	C03969	-
MWSmce294	209.11	153.05	208.11	C12H16O3	[M+H]+	Elemicin	榄香素	Phenolic acids	酚酸类	Phenolic acids	酚酸类	487-11-6	1	1.98686e+06	2.44879e+06	2.55501e+06	1.54033e+06	1.43668e+06	1.40606e+06	48977.7	31209.6	50800.9	1.19269e+06	1.22868e+06	1.30832e+06	C10451	-
Lmhp002001	265.15	72.08	264.147	C14H20N2O3	[M+H]+	L-Valyl-L-Phenylalanine	L-缬氨酰-L-苯丙氨酸	Amino acids and derivatives	氨基酸及其衍生物	Amino acids and derivatives	氨基酸及其衍生物	3918-92-1	3	38972	46912.4	32985.2	30667.9	34641.3	41316	34957.5	39325.3	44930.2	31251.2	34319.2	33419.3	-	-
MW0054292	288.25	242.25	287.246	C16H33NO3	[M+H]+	Lauroyl diethanolamide	月桂酸二乙醇酰胺	Others	其它类	Others	其它	120-40-1	3	333926	356514	346157	335331	361816	307235	319291	338337	316763	286846	282077	308453	-	-
pme3388	189.13	144.1	188.127	C7H16N4O2	[M+H]+	Homoarginine	高精氨酸	Amino acids and derivatives	氨基酸及其衍生物	Amino acids and derivatives	氨基酸及其衍生物	156-86-5	2	1.41804e+07	1.23998e+07	1.45603e+07	1.47273e+07	15776902	1.64801e+07	1.19495e+07	1.10562e+07	1.19913e+07	1.21347e+07	1.27653e+07	1.15955e+07	C01924	-
Lmbp005578	316.28	60.04	315.277	C18H37NO3	[M+H]+	4-Hydroxy-8-sphingenine	脱水植物鞘氨醇	Lipids	脂质	Sphingolipids	鞘脂	-	3	159024	187607	180852	290853	260765	177404	186186	116743	89921.3	279015	302293	277736	-	-
pma2987	142.1	124.09	141.09	C6H11N3O	[M+H]+	Histidinol	组氨醇	Alkaloids	生物碱	Alkaloids	生物碱	501-28-0	3	1.68117e+07	1.65565e+07	1.73579e+07	1.7658e+07	1.66921e+07	1.83255e+07	1.81919e+07	1.72219e+07	1.61505e+07	1.55186e+07	1.70947e+07	1.62639e+07	C00860	ko00340,ko01100,ko01110,ko01230
pme0183	152.06	135.03	151.049	C5H5N5O	[M+H]+	Isoguanine	异鸟嘌呤	Nucleotides and derivatives	核苷酸及其衍生物	Nucleotides and derivatives	核苷酸及其衍生物	3373-53-3	3	463571	456693	420142	411648	392361	342805	492043	460156	475266	422686	435534	395849	-	-
Lmyn012331	281.25	281.25	282.256	C18H34O2	[M-H]-	Petroselinic acid*	岩芹酸*	Lipids	脂质	Free fatty acids	游离脂肪酸	593-39-5	1	627274	573188	566441	495503	474848	483577	475022	605072	436080	500642	535163	487543	C08363	-
mws1050	148.06	88.04	147.053	C5H9NO4	[M+H]+	O-Acetylserine	O-乙酰丝氨酸	Amino acids and derivatives	氨基酸及其衍生物	Amino acids and derivatives	氨基酸及其衍生物	5147-00-2	2	3.73283e+06	3.46065e+06	3.36156e+06	2.59561e+06	2.80297e+06	2.67386e+06	3.86683e+06	3.70233e+06	4.02868e+06	3.67294e+06	3.9985e+06	3.68827e+06	C00979	ko00270,ko00908,ko00920,ko01100,ko01110,ko01200,ko01230,ko04122
Wcgp004153	193.09	105.07	192.079	C11H12O3	[M+H]+	(1R,2R)-2-hydroxy-1-methyl-2,3-dihydro-1H-indene-5-carboxylic acid	(1R,2R)-2-hydroxy-1-methyl-2,3-dihydro-1H-indene-5-carboxylic acid	Others	其它类	Others	其它	-	1	543166	414440	588756	266396	273713	290212	195945	290930	288394	393286	407589	432888	-	-
Wdbp008550	301.14	245.08	300.136	C18H20O4	[M+H]+	Stemanthrene C*	Stemanthrene C*	Others	其它类	Others	其它	-	1	56678.9	56833.9	55813.2	35523.5	63905.9	59947.1	48554.2	30745	70733.6	57502.1	62891.3	58307.1	-	-
Lmhp008337	426.26	285.24	425.254	C19H40NO7P	[M+H]+	LysoPE 14:0(2n isomer)	溶血磷脂酰乙醇胺 14:0(2n异构)	Lipids	脂质	LPE	溶血磷脂酰乙醇胺	-	3	67806.4	89670.1	163537	91953.9	85883.9	65787	51479.1	63805.5	67417.4	96874.7	103857	94635.6	-	-
Wcdp009119	279.23	81.07	278.225	C18H30O2	[M+H]+	Elaidolinolenic acid	依兰酚酸	Phenolic acids	酚酸类	Phenolic acids	酚酸类	28290-79-1	2	70892.3	68392.3	90531.8	2.54031e+06	1.36619e+06	1.91607e+06	3.34657e+06	733422	146983	179015	162354	170058	-	-
MW0148348	193.03	69	192.027	C6H8O7	[M+H]+	D-galactaro-1,4-lactone	D-半乳糖-1，4-内酯	Others	其它类	Ketone compounds	酮类化合物	-	3	938666	2.12696e+06	2.20387e+06	1.23467e+06	2.44666e+06	966664	2.18602e+06	1.55941e+06	1.06702e+06	1.14832e+06	1.14618e+06	1.05258e+06	C20896	ko00053,ko01100
Zjrp080630	771.49	441.37	770.482	C41H70O13	[M+H]+	ginsenoside F5	人参皂苷F5	Terpenoids	萜类	Triterpene Saponin	三萜皂苷	189513-26-6	3	10819.6	2316.6	9182.1	174511	155957	144667	571841	553441	544080	279340	269463	296836	-	-
Lmmn001294	331.1	153.02	332.111	C14H20O9	[M-H]-	Koaburaside*	3,5-二甲氧基-4-羟基苯酚-1-O-葡萄糖苷*	Phenolic acids	酚酸类	Phenolic acids	酚酸类	41653-73-0	1	28106.2	27429.5	30352.9	25613.1	28993.4	27430.5	23171.2	29689.5	30565.9	27879.7	30588.2	28405.4	-	-
Wcdn001606	331.1	153.02	332.111	C14H20O9	[M-H]-	Leonuriside A*	益母草苷 A*	Phenolic acids	酚酸类	Phenolic acids	酚酸类	121748-12-7	1	28106.2	27429.5	30352.9	25613.1	28993.4	27430.5	23171.2	29689.5	30565.9	27879.7	30588.2	28405.4	-	-
pmp001281	522.36	184.07	521.348	C26H52NO7P	[M+H]+	LysoPC 18:1*	溶血磷脂酰胆碱 18:1*	Lipids	脂质	LPC	溶血磷脂酰胆碱	-	1	2.07175e+06	2.15182e+06	2.17552e+06	1.87708e+06	1.54393e+06	1.98363e+06	1.03717e+06	1.47622e+06	1.34895e+06	1.87529e+06	1.98126e+06	2.07153e+06	-	-
Hasp010605	353.27	261.22	352.261	C21H36O4	[M+H]+	(S)-2,3-dihydroxypropyl (9Z,12Z,15Z)-octadeca-9,12,15-trienoate	(S)-2,3-dihydroxypropyl (9Z,12Z,15Z)-octadeca-9,12,15-trienoate	Others	其它类	Others	其它	129828-41-7	1	273667	234124	256655	232099	231045	210389	270946	342253	292999	277427	304676	300395	-	-
Zmsp001274	288.16	199.08	287.152	C17H21NO3	[M+H]+	Epigalanthamine	表加兰他敏	Alkaloids	生物碱	Alkaloids	生物碱	-	3	75953.4	77995.6	84050.4	100265	69263.4	70990.1	55145.5	75139.8	80237.2	69450.2	69797.2	63791.5	-	-
mws0179	367.1	190.9	368.111	C17H20O9	[M-H]-	Chlorogenic acid methyl ester	绿原酸甲酯	Phenolic acids	酚酸类	Phenolic acids	酚酸类	29708-87-0	2	709511	743286	786387	556443	474036	517185	396769	477621	467176	443814	447132	485169	-	-
pmf0314	289.25	157.16	290.261	C20H34O	[M-H]-	cis-Abienol	顺式泛醇	Terpenoids	萜类	Ditepenoids	二萜	17990-16-8	3	5516.56	8794.42	5081.21	8757.05	7245.16	7737.17	10551.1	7959.58	8966.44	9107.29	8474.47	9344.14	-	-
Zmmp000606	148.1	84.08	147.089	C6H13NO3	[M+H]+	2-Amino-4-hydroxy-3-methylpentanoic acid	2-氨基-4-羟基-3-甲基戊酸	Amino acids and derivatives	氨基酸及其衍生物	Amino acids and derivatives	氨基酸及其衍生物	-	2	2.44955e+06	2.33184e+06	2.08912e+06	2.27305e+06	2.40919e+06	2.07189e+06	1.51038e+06	1.42319e+06	1.5742e+06	2.22758e+06	2.28075e+06	2.06931e+06	-	-
mws0955	317.21	113.1	318.219	C20H30O3	[M-H]-	12-Oxo-5,8,10,14-eicosatetraenoic acid	12-氧代-5,8,10,14-二十碳四烯酸	Lipids	脂质	Free fatty acids	游离脂肪酸	108437-64-5	3	7450.46	7954.66	6422.14	3841.48	3626.07	5590.26	3377.48	5602.32	4447.53	4912.74	4529.34	4974.8	C14807	ko00590
Lmyn005812	675.36	397.14	676.367	C33H56O14	[M-H]-	Gingerglycolipid A	姜糖脂 A	Lipids	脂质	Glycerol ester	甘油酯	145937-22-0	1	20926.1	17042.2	21348	11579.3	11925.7	16291.4	14473.2	19826.6	19396.2	17377.8	19079.7	17683.2	-	-
Lmyn000160	237.06	87.01	238.069	C8H14O8	[M-H]-	Mucic acid Dimethyl Ester	粘酸二甲酯	Phenolic acids	酚酸类	Phenolic acids	酚酸类	-	3	1.38096e+06	1.50701e+06	1.47956e+06	1.36875e+06	1.32745e+06	1.3432e+06	981938	989169	1.0619e+06	1.28249e+06	1.38063e+06	1.25556e+06	-	-
Lmhp012369	453.34	315.23	452.329	C30H44O3	[M+H]+	Kadcoccinic acid D	南五味子酸 D	Terpenoids	萜类	Triterpene	三萜	1802768-39-3	3	389877	446883	434547	314438	307321	338151	379495	359237	346993	367502	334211	341360	-	-
pmb2260	480.31	184.07	479.301	C23H46NO7P	[M+H]+	LysoPC 15:1	溶血磷脂酰胆碱 15:1	Lipids	脂质	LPC	溶血磷脂酰胆碱	-	3	114608	83928.8	109227	56383.2	65902.6	88771.4	59507.9	78394.4	63263.1	76467.2	72890.9	80617.5	-	-
Lshp011101	470.13	308.08	469.122	C20H23NO12	[M+H]+	Narciclasine 4-Glucopyranoside	水仙环素 4-葡萄糖苷	Alkaloids	生物碱	Piperidine alkaloids	哌啶类生物碱	-	2	51680	39181.6	39696.9	52115.8	41547.8	35626.2	19944.1	24040.8	18638.6	34738.1	38210.8	37632.7	-	-
Hamp010390	279.16	149.02	278.152	C16H22O4	[M+H]+	cytosporone C*	cytosporone C*	Others	其它类	Others	其它	-	1	1.7057e+07	1.0592e+07	1.74628e+07	1.36034e+07	1.60571e+07	1.3319e+07	1.47849e+07	1.64645e+07	1.68118e+07	1.53331e+07	1.42907e+07	13919951	-	-
mws1336	138.06	120.04	137.048	C7H7NO2	[M+H]+	4-Aminobenzoic acid	4-氨基苯甲酸	Phenolic acids	酚酸类	Phenolic acids	酚酸类	150-13-0	1	1.84289e+06	1.96768e+06	2.07998e+06	2.79036e+06	2.82104e+06	2.62723e+06	2.01835e+06	2.06827e+06	2.22224e+06	2.08766e+06	2.29786e+06	2.25988e+06	C00568	ko00790,ko01100,ko01240
Wbsp001938	220.12	90.06	219.111	C9H17NO5	[M+H]+	Casuarine Analogue*	Casuarine Analogue*	Alkaloids	生物碱	Alkaloids	生物碱	-	1	7.91417e+06	7.51566e+06	7.66026e+06	6.63983e+06	7.493e+06	6.80139e+06	7.66695e+06	8.34209e+06	8.48489e+06	7.00335e+06	7.48289e+06	6.78024e+06	-	-
pme2617	166.05	102.06	165.046	C5H11NO3S	[M+H]+	L-Methionine Sulfoxide	蛋氨酸亚砜	Amino acids and derivatives	氨基酸及其衍生物	Amino acids and derivatives	氨基酸及其衍生物	3226-65-1	3	1.47346e+06	1.40557e+06	1.58211e+06	1.4359e+06	1.55052e+06	1.50044e+06	1.35579e+06	1.4807e+06	1.4895e+06	1.42744e+06	1.57781e+06	1.48494e+06	C02989	ko00270,ko01100
Yaap003029	227.09	167.07	226.084	C11H14O5	[M+H]+	3,4,5-trimethoxyphenyl acetate	3,4,5-trimethoxyphenyl acetate	Others	其它类	Others	其它	17742-46-0	2	152222	230643	225653	160149	171698	179481	234864	263294	252234	216830	236047	216054	-	-
MWSslk208	301.22	301.22	302.225	C20H30O2	[M-H]-	Kaurenoic Acid*	贝壳杉烯酸*	Terpenoids	萜类	Ditepenoids	二萜	6730-83-2	1	303864	322972	376373	333326	349819	274521	294337	310222	288711	360955	333381	328954	C11874	ko00904,ko01100,ko01110
Lmbn000193	103	59.01	104.011	C3H4O4	[M-H]-	Tartronate semialdehyde	羟基丙二酸半醛	Organic acids	有机酸	Organic acids	有机酸	2480-77-5	1	573938	571900	563112	507780	492594	574716	471482	460496	462074	538184	508402	486307	C01146	ko00053,ko00630,ko01100
Lhdp102527	473.36	205.16	472.355	C30H48O4	[M+H]+	19-Hydroxyursolic acid	3,19-二羟基熊果-12-烯-28-酸	Terpenoids	萜类	Triterpene	三萜	-	3	88247.2	112888	94108.3	85653.6	88960.2	82983	69266.3	86710	71351	84754.8	93698.7	90919.4	-	-
Lmhp009590	508.34	184.07	507.332	C25H50NO7P	[M+H]+	LysoPC 17:1	溶血磷脂酰胆碱 17:1	Lipids	脂质	LPC	溶血磷脂酰胆碱	-	1	665448	759204	722409	657987	622698	707733	314397	353662	411246	596210	574925	635533	-	-
Lmdn001925	537.2	375.15	538.205	C26H34O12	[M-H]-	Olivil-4'-O-glucoside	橄榄树脂素-4'-O-葡萄糖苷	Lignans and Coumarins	木脂素和香豆素	Lignans	木脂素	76880-93-8	2	41446	57762.5	40240.4	42443.9	62303.9	44943.9	29964.4	22642.1	32776.9	38923.1	38926.5	42479.6	-	-
Zazp002547	205.1	146.06	204.09	C11H12N2O2	[M+H]+	cyclo-(Gly-Phe)	环(丙氨酰-苯丙氨酸)	Amino acids and derivatives	氨基酸及其衍生物	Amino acids and derivatives	氨基酸及其衍生物	10125-07-2	1	3.00033e+07	2.85074e+07	3.01659e+07	1.4708e+07	1.5452e+07	1.58899e+07	2.28314e+07	2.48754e+07	2.68929e+07	2.29582e+07	2.20293e+07	2.07213e+07	-	-
Layp000971	332.13	152.07	331.127	C14H21NO8	[M+H]+	Hydroxymenisdaurin D*	Hydroxymenisdaurin D*	Alkaloids	生物碱	Alkaloids	生物碱	-	1	1.10052e+07	1.02079e+07	1.10416e+07	1.117e+07	1.17847e+07	1.16511e+07	8.36264e+06	8.00011e+06	8.0126e+06	8.62827e+06	9.53628e+06	8.91107e+06	-	-
Lmsp013456	455.35	203.18	454.345	C30H46O3	[M+H]+	3-Hydroxytaraxastan-28,20-olide	3-羟基蒲公英甾烷-28,20-内酯	Terpenoids	萜类	Triterpene	三萜	-	3	13293.5	12254	9007.68	9377.09	11937.1	7091.33	12565.2	11212.9	9806.86	11154	10253.4	10178.7	-	-
pme0026	147.11	84.08	146.106	C6H14N2O2	[M+H]+	L-Lysine	L-赖氨酸	Amino acids and derivatives	氨基酸及其衍生物	Amino acids and derivatives	氨基酸及其衍生物	56-87-1	2	3.75523e+07	3.40603e+07	3.37195e+07	2.86289e+07	2.84139e+07	2.70463e+07	3.49252e+07	3.14939e+07	3.61551e+07	3.3969e+07	3.75935e+07	3.65239e+07	C00047	ko00300,ko00310,ko00470,ko00780,ko00960,ko00970,ko01100,ko01110,ko01210,ko01230,ko02010
mws0596	154.05	136.04	153.043	C7H7NO3	[M+H]+	3-Hydroxyanthranilic acid	3-羟基-2-氨基苯甲酸	Alkaloids	生物碱	Phenolamine	酚胺	548-93-6	3	1.38306e+06	1.44462e+06	1.23573e+06	1.85955e+06	1.56312e+06	1.65539e+06	1.34486e+06	1.88318e+06	1.99935e+06	1.32754e+06	1.42224e+06	1.471e+06	C00632	ko00380,ko01100,ko01240
Zbfn013528	271.23	225.22	272.235	C16H32O3	[M-H]-	(R)-Beta-Hydroxypalmitic Acid*	(R)-Beta-HydroxypalmiticAcid*	Lipids	脂质	Free fatty acids	游离脂肪酸	-	2	26752.1	31267.4	26593.9	25079.5	29039.1	30710.6	24429.4	22042.6	29632.1	20863.1	23109.9	22389.7	-	-
pmb2640	199.17	199.17	200.178	C12H24O2	[M-H]-	Dodecanoic acid (Lauric acid)	十二烷酸(月桂酸)	Lipids	脂质	Free fatty acids	游离脂肪酸	143-07-7	3	135580	142789	144586	120773	110551	120721	111338	115170	122565	114576	103516	107246	C02679	ko00061,ko01100,ko01110
mws4175	175.02	85.03	176.032	C6H8O6	[M-H]-	D-Glucurono-6,3-lactone	D-葡萄糖醛酸-6,3-内酯	Others	其它类	Saccharides	糖类	32449-92-6	2	55456.8	57918.1	46555.8	46847.1	68451.8	49634.7	42161.9	45886.3	48345.8	42689.2	46574.8	46950.9	C02670	ko00053,ko01100
pme3017	104.07	58.07	103.063	C4H9NO2	[M+H]+	2-Aminoisobutyric acid*	2-氨基异丁酸*	Organic acids	有机酸	Organic acids	有机酸	62-57-7	2	5.05933e+06	5.4867e+06	5.043e+06	6.44489e+06	7.42883e+06	6.75221e+06	7.28675e+06	7.68813e+06	6.32835e+06	6.07367e+06	6.71592e+06	6.57022e+06	C03665	-
MWSHC20158	127.04	53.04	126.032	C6H6O3	[M+H]+	5-Methoxyfurfural*	5-甲氧基糠醛*	Others	其它类	Aldehyde compounds	醛类化合物	21300-07-2	2	1.00927e+06	1.00435e+06	1.03907e+06	898326	693131	724357	589258	760884	669212	822512	898781	821428	-	-
pmb0863	492.31	184.07	491.301	C24H46NO7P	[M+H]+	LysoPC 16:2(2n isomer)	溶血磷脂酰胆碱 16:2(2n异构)	Lipids	脂质	LPC	溶血磷脂酰胆碱	-	3	82034.8	79025.5	108138	45173.3	43919.1	61504.6	44172.5	53703.8	44696.7	67137.3	64731.1	71748.2	-	-
mws0628	121.03	92.03	122.037	C7H6O2	[M-H]-	4-Hydroxybenzaldehyde	4-羟基苯甲醛	Others	其它类	Aldehyde compounds	醛类化合物	123-08-0	1	1.54685e+06	1.6422e+06	1.5829e+06	1.51185e+06	1.41983e+06	939418	1.00678e+06	1.13666e+06	1.26355e+06	1.31275e+06	1.3842e+06	1.45829e+06	C00633	ko01100
pmp001273	520.34	184.07	519.332	C26H50NO7P	[M+H]+	LysoPC 18:2	溶血磷脂酰胆碱 18:2	Lipids	脂质	LPC	溶血磷脂酰胆碱	-	1	413026	514596	539696	455590	500769	405231	240110	281553	290828	438905	461397	415273	-	-
pme0534	195.05	75.01	196.058	C6H12O7	[M-H]-	Gluconic acid	葡萄糖酸	Others	其它类	Saccharides	糖类	526-95-4	1	1.33699e+07	1.46527e+07	1.31437e+07	1.59249e+07	1.42595e+07	1.57916e+07	1.15497e+07	8.31e+06	1.04256e+07	1.38203e+07	1.28425e+07	1.42419e+07	C00257	ko00030,ko01100,ko01110,ko01200
HX1183	425.38	109.1	424.37	C30H48O	[M+H]+	Lup-20(29)-en-3-one (Lupenone)	羽扇豆-20(29)-烯-3-酮 (羽扇豆烯酮)	Terpenoids	萜类	Triterpene	三萜	-	3	1.29557e+06	1.15122e+06	1.26923e+06	931784	800036	1.05534e+06	715229	975079	973973	1.05792e+06	957290	1.04022e+06	-	-
Zmgp004297	281.15	107.05	280.146	C19H20O2	[M+H]+	1-phenyl-7-(4-hydroxyphenyl)-4-ene-3-heptanone	1-苯基-7-(4-羟基苯基)-4-烯-3-庚酮	Others	其它类	Ketone compounds	酮类化合物	-	2	316949	381929	371614	321672	272680	320626	375598	320576	345969	236037	245427	261872	-	-
mws0089	447.09	285.04	448.101	C21H20O11	[M-H]-	Kaempferol-7-O-glucoside*	山柰酚-7-O-葡萄糖苷*	Flavonoids	黄酮	Flavonols	黄酮醇	16290-07-6	3	15832.2	13497.5	16985.2	11078.4	16633.7	14499.3	4356.29	9785	2490.3	9236.29	8709.02	8315.4	-	-
mws0913	447.09	285.04	448.101	C21H20O11	[M-H]-	Kaempferol-3-O-galactoside (Trifolin)*	山柰酚-3-O-半乳糖苷(三叶豆苷)*	Flavonoids	黄酮	Flavonols	黄酮醇	23627-87-4	1	15832.2	13497.5	16985.2	11078.4	16633.7	14499.3	4356.29	9785	2490.3	9236.29	8709.02	8315.4	C12626	ko00944,ko01110
pmn001716	447.09	285.04	448.101	C21H20O11	[M-H]-	Carthamone*	醌式红花苷*	Flavonoids	黄酮	Chalcones	查耳酮	86579-00-2	1	15832.2	13497.5	16985.2	11078.4	16633.7	14499.3	4356.29	9785	2490.3	9236.29	8709.02	8315.4	C08598	-
pme0193	147.08	84.04	146.069	C5H10N2O3	[M+H]+	L-Glutamine	L-谷氨酰胺	Amino acids and derivatives	氨基酸及其衍生物	Amino acids and derivatives	氨基酸及其衍生物	56-85-9	1	3.66646e+07	3.4323e+07	3.18532e+07	2.77642e+07	2.8538e+07	2.60687e+07	3.3727e+07	2.96479e+07	3.51432e+07	3.29613e+07	3.66462e+07	3.48951e+07	C00064	ko00220,ko00230,ko00240,ko00250,ko00470,ko00630,ko00750,ko00910,ko00970,ko01100,ko01230,ko01232,ko01240,ko02010
Zmgn004894	151.04	136.02	152.047	C8H8O3	[M-H]-	Methyl 4-hydroxybenzoate*	对羟基苯甲酸甲酯*	Phenolic acids	酚酸类	Phenolic acids	酚酸类	99-76-3	3	146154	150219	184294	127746	141255	162999	195945	231283	243472	152569	164723	149031	-	-
Lskp211268	179.07	119.05	178.063	C10H10O3	[M+H]+	3-Ethyl-7-hydroxyphthalide	3-乙基-7-羟基苯酞	Others	其它类	Others	其它	-	2	469153	463145	425209	378189	292481	366645	285689	455494	337220	374257	340214	372611	-	-
Lmgn002091	173.05	93.03	174.053	C7H10O5	[M-H]-	2-Methyl-3-oxoadipic acid*	2-甲基-3-氧代己二酸*	Organic acids	有机酸	Organic acids	有机酸	-	3	33394.6	34984.7	38833.6	40663	39848.4	35901.1	26707	23795.5	39241.4	37184	35056.7	33457.9	C18307	-
Lmgn002184	173.05	93.03	174.053	C7H10O5	[M-H]-	2-Oxoheptanedionic acid*	2-氧庚二酸*	Organic acids	有机酸	Organic acids	有机酸	17126-90-8	3	33394.6	34984.7	38833.6	40663	39848.4	35901.1	26707	23795.5	39241.4	37184	35056.7	33457.9	C16588	ko01100,ko01210,ko01240
Lhjp111613	413.11	147.04	412.101	C18H20O11	[M+H]+	Dehydroasperuloside	去氢车叶草苷	Terpenoids	萜类	Monoterpenoids	倍萜	-	2	2.10806e+06	2.02367e+06	2.13261e+06	1.45443e+06	1.37033e+06	1.43823e+06	1.39157e+06	1.75769e+06	1.65963e+06	1.42772e+06	1.5628e+06	1.57309e+06	-	-
MWStz070	182.08	91.05	181.074	C9H11NO3	[M+H]+	N-(2-Hydroxy-4-methoxyphenyl)acetamide	N-(2-羟基-4-甲氧基苯基)乙酰胺	Alkaloids	生物碱	Phenolamine	酚胺	58469-06-0	1	1.03064e+07	1.11356e+07	1.0066e+07	7.23191e+06	7.60952e+06	6.51893e+06	7.14474e+06	7.6651e+06	8.91106e+06	8.38821e+06	8.8544e+06	9.33348e+06	-	-
zjbp120812	425.22	365.19	424.21	C22H32O8	[M+H]+	Scutebarbolide C*	Scutebarbolide C*	Terpenoids	萜类	Ditepenoids	二萜	-	3	1.95731e+07	2.00649e+07	1.88794e+07	1.97065e+07	2.02637e+07	1.86389e+07	2.1549e+07	2.25988e+07	1.99363e+07	2.19419e+07	2.01881e+07	1.98906e+07	-	-
MW0139605	411.18	216.08	410.173	C24H26O6	[M+H]+	Rotenonic acid, methyl ether	戊烯酸，甲醚	Organic acids	有机酸	Organic acids	有机酸	-	3	73953.7	71418.6	57882.4	33256.8	36135.9	32319.9	33437.8	52340.2	53298.7	60107.2	56690.5	53974.1	-	-
Lmhn010314	233.15	217.12	234.162	C15H22O2	[M-H]-	Aspergillusene A	Aspergillusene A	Terpenoids	萜类	Sesquiterpenoids	倍半萜	-	3	64999.6	69606.2	68809.2	63176.8	61694.1	68955.3	77107.3	67147.9	64647.2	69854.3	62717.6	67174.4	-	-
Wmmn000117	463.11	168.01	464.117	C18H24O14	[M-H]-	mudanoside B*	牡丹苷B*	Phenolic acids	酚酸类	Phenolic acids	酚酸类	203511-37-9	2	513756	524085	493166	690109	580148	593018	815622	1.03955e+06	952228	604832	661412	600839	-	-
Lmhp009187	440.28	299.26	439.27	C20H42NO7P	[M+H]+	LysoPE 15:0*	溶血磷脂酰乙醇胺 15:0*	Lipids	脂质	LPE	溶血磷脂酰乙醇胺	-	1	179559	184916	192867	166593	133009	140874	140953	167600	175473	199745	179452	186307	-	-
Zbrp003823	767.49	407.37	766.487	C42H70O12	[M+H]+	3,6,12-Trihydroxydammar-20(22),24-diene-6-O-rhamnosyl(1→2)glucoside (Ginsenoside F4)	3,6,12-三羟基达玛烷-20(22),24-二烯-6-O-鼠李糖基(1→2)葡萄糖苷 (人参皂苷 F4)	Terpenoids	萜类	Triterpene Saponin	三萜皂苷	181225-33-2	1	61646.8	71567.8	34996.3	38598.1	31184.3	56038.2	67172.4	48333	19529.6	46273.3	51163.5	46989.6	-	-
MW0017099	291.2	165.13	292.204	C18H28O3	[M-H]-	9s,13r-12-Oxophytodienoic Acid*	9s,13r-12-氧代植物二烯酸*	Lipids	脂质	Free fatty acids	游离脂肪酸	71606-07-0	1	67796.3	68434.5	66344.5	46627	51401.5	44072.3	52363.9	71978.1	67168.6	58847.1	52714.8	55658.3	-	-
mws1489	283.26	283.26	284.272	C18H36O2	[M-H]-	Stearic Acid	硬脂酸(十八烷酸)	Lipids	脂质	Free fatty acids	游离脂肪酸	57-11-4	2	3.96947e+07	4.29296e+07	4.50949e+07	4.18714e+07	4.18109e+07	4.62946e+07	3.42678e+07	4.57455e+07	3.90583e+07	4.00897e+07	4.10465e+07	3.68982e+07	C01530	ko00061,ko01040,ko01100
Jmzp009229	341.18	151.07	340.168	C21H24O4	[M+H]+	Acuminatin	Acuminatin	Lignans and Coumarins	木脂素和香豆素	Lignans	木脂素	41744-39-2	1	102301	94264.4	79530.9	33891.3	45251.8	39720.5	36559.2	34804.4	38961.3	49261.5	51670.4	46248.1	-	-
Rfmb091	295.23	195.14	296.235	C18H32O3	[M-H]-	9S-Hydroxy-10E,12Z-octadecadienoic acid*	9S-羟基-10E,12Z-十八碳二烯酸*	Lipids	脂质	Free fatty acids	游离脂肪酸	15514-85-9	1	100962	99135.5	98310	73136.2	72811.8	73002.1	60396.3	67072.8	68396.7	75071.7	83907.6	79472.7	C14767	ko00591
pme1419	164.07	104.07	163.067	C6H13NO2S	[M+H]+	L-Methionine methyl ester	L-甲硫氨酸甲酯	Amino acids and derivatives	氨基酸及其衍生物	Amino acids and derivatives	氨基酸及其衍生物	10332-17-9	3	137985	117105	122120	114855	101048	107092	122503	135783	169128	115640	125292	128929	-	-
pmb2799	295.23	195.14	296.235	C18H32O3	[M-H]-	12,13-Epoxy-9-Octadecenoic Acid	12,13-环氧-9-十八碳烯酸	Lipids	脂质	Free fatty acids	游离脂肪酸	6799-85-5	2	15597.4	15649.3	15731.2	19970.8	12940.7	15028	12192.4	13263.9	15028	16582.9	15365.3	14897	C14826	ko00591,ko01100
pmb0374	136.06	119.04	135.054	C5H5N5	[M+H]+	2-Aminopurine	2-氨基嘌呤	Nucleotides and derivatives	核苷酸及其衍生物	Nucleotides and derivatives	核苷酸及其衍生物	452-06-2	2	917474	823581	850453	746452	703469	711241	1.04007e+06	1.20639e+06	753738	1.07033e+06	1.17414e+06	1.06514e+06	-	-
Zmyn000155	173.11	131.08	174.1	C7H14N2O3	[M-H]-	N-α-Acetyl-L-ornithine	N-α-乙酰基-L-鸟氨酸	Amino acids and derivatives	氨基酸及其衍生物	Amino acids and derivatives	氨基酸及其衍生物	6205-08-9	2	5.06076e+07	4.91952e+07	4.76606e+07	4.56063e+07	4.51676e+07	4.84194e+07	6.53712e+07	5.79224e+07	5.896e+07	5.16263e+07	4.95435e+07	5.5307e+07	C00437	ko00220,ko01100,ko01110,ko01210,ko01230
MW0157521	424.31	109.1	423.294	C21H46NO3PS	[M+H]+	thio-Miltefosine	thio-Miltefosine	Lipids	脂质	Glycerol ester	甘油酯	-	3	1.01395e+06	931465	974197	745464	839820	713834	669720	1.36033e+06	1.32517e+06	1.01587e+06	978653	908864	-	-
pmb0952	265.11	122.07	265.112	C12H17N4OS+	[M]+	Thiamine (Vitamin B1)	硫胺素 (维生素 B1)	Others	其它类	Vitamin	维生素	70-16-6	3	4.8303e+06	4.14165e+06	4.58943e+06	4.43236e+06	4.9158e+06	4.91606e+06	3.56753e+06	3.33684e+06	3.41088e+06	3.92539e+06	3.52538e+06	3.62989e+06	C00378	ko00730,ko01100,ko01240,ko02010,ko04122
pmp000252	207.1	119.08	224.105	C12H16O4	[M-H2O+H]+	Senkyunolide I	洋川芎内酯 I	Others	其它类	Lactones	内酯类化合物	94596-28-8	3	853491	1.03188e+06	1.05244e+06	690681	802054	848139	1.07872e+06	1.32657e+06	1.3771e+06	772508	705871	698244	-	-
Walp007738	288.25	88.08	287.246	C16H33NO3	[M+H]+	14-Amino-15-hydroxy-11-methylpentadecanoic acid	14-氨基-15-羟基-11-甲基十五烷酸	Lipids	脂质	Sphingolipids	鞘脂	-	2	427419	400474	435997	373710	463526	395399	406179	399764	416679	410257	415015	373770	-	-
Zmyp000878	284.1	152.06	283.092	C10H13N5O5	[M+H]+	Crotonoside; 2-Hydroxyadenosine	巴豆苷; 2-羟基腺苷	Nucleotides and derivatives	核苷酸及其衍生物	Nucleotides and derivatives	核苷酸及其衍生物	1818-71-9	1	4.65944e+06	4.82509e+06	5.26533e+06	5.13534e+06	4.70379e+06	5.41933e+06	5.46717e+06	6.42635e+06	6.48678e+06	4.3503e+06	4.86205e+06	4.71499e+06	C08432	-
Zjrp080601	621.44	423.36	620.429	C36H60O8	[M+H]+	Ginsenoside Rh4	人参皂苷 Rh4	Terpenoids	萜类	Triterpene Saponin	三萜皂苷	174721-08-5	1	7.06542e+06	7.22169e+06	6.89556e+06	7.56741e+06	6.44205e+06	6.58051e+06	4.67903e+06	5.21552e+06	5.54314e+06	5.82845e+06	6.11967e+06	6.52559e+06	-	-
Cmsn002383	509.2	179.07	510.21	C25H34O11	[M-H]-	(7S,8S-Threo-3',4,7,9-tetrahydroxy-3-methoxy-8-O-4'-neolignan-9'-O-rhamnoside	7S,8S-苏式-3',4,7,9-四羟基-3-甲氧基-8-O-4'-新木脂素-9'-O-鼠李糖苷	Lignans and Coumarins	木脂素和香豆素	Lignans	木脂素	-	3	599935	503820	499340	310346	338759	347055	466784	547612	572689	453420	475340	424205	-	-
WaYp007548	230.25	62.06	229.241	C14H31NO	[M+H]+	2-Aminotetradecan-1-ol*	2-氨基十四烷-1-醇*	Lipids	脂质	Sphingolipids	鞘脂	-	2	30400	28602.8	29837.3	34318.9	36600.1	22606.4	45837.3	15417.8	26013.3	32226.3	36120.4	34419	-	-
Lmhp008718	506.32	184.07	505.317	C25H48NO7P	[M+H]+	LysoPC 17:2	溶血磷脂酰胆碱 17:2	Lipids	脂质	LPC	溶血磷脂酰胆碱	-	3	484439	448005	470454	318155	243407	261326	135328	123143	172626	270743	297988	300637	-	-
Zbmp008929	409.2	149.02	408.194	C25H28O5	[M+H]+	Xanthoangelol B	黄当归醇 B	Flavonoids	黄酮	Chalcones	查耳酮	132998-81-3	2	23164.7	30212.1	25904.6	12940	13766.4	13743.9	20213.8	15900	22128	18054.2	16713.5	16170.5	-	-
pmf0348	187.13	97.06	188.141	C10H20O3	[M-H]-	2,6-Dimethyl-7-octene-2,3,6-triol	2,6-二甲基-7-辛烯-2,3,6-三醇	Others	其它类	Alcohol compounds	醇类化合物	73815-21-1	3	27536.4	18553	17491.1	25612.3	40755.5	25286.9	62408.3	20816.3	15081.4	18491	18212.6	20217	-	-
Zmsp000237	296.13	134.08	295.127	C11H21NO8	[M+H]+	1,4-Dideoxy-1,4-imino-(2-O-β-D-glucosyl)-D-arabinitol	1,4-二脱氧-1,4-亚氨基-(2-O-β-D-葡萄糖基)-D-阿拉伯糖醇	Alkaloids	生物碱	Pyrrole alkaloids	吡咯类生物碱	-	2	137113	86844.5	117045	92796	127413	94769.4	66460.5	49344.5	65691.9	99485.4	98235.7	108964	-	-
mws0847	150.08	133.05	149.07	C6H7N5	[M+H]+	1-Methyladenine	1-甲基腺嘌呤	Nucleotides and derivatives	核苷酸及其衍生物	Nucleotides and derivatives	核苷酸及其衍生物	5142-22-3	2	190934	153935	203907	108448	121822	139238	215101	240474	193939	188481	174278	168724	C02216	-
pmf0174	157.16	157.16	158.167	C10H22O	[M-H]-	1-Decanol*	1-癸醇*	Others	其它类	Alcohol compounds	醇类化合物	112-30-1	3	2.13717e+06	2.24148e+06	2.22574e+06	2.72485e+06	2.54079e+06	2.76176e+06	2.97131e+06	1.77072e+06	1.66409e+06	1.9749e+06	1.84056e+06	2.06508e+06	C01633	-
mws4176	237.12	120.09	236.116	C12H16N2O3	[M+H]+	L-Alanyl-L-Phenylalanine	L-丙氨酰-L-苯丙氨酸	Amino acids and derivatives	氨基酸及其衍生物	Amino acids and derivatives	氨基酸及其衍生物	3061-90-3	3	299455	328030	283442	216036	179063	209339	260967	257036	322942	279768	249256	264504	-	-
mws0250	182.08	136.08	181.074	C9H11NO3	[M+H]+	L-Tyrosine*	L-酪氨酸*	Amino acids and derivatives	氨基酸及其衍生物	Amino acids and derivatives	氨基酸及其衍生物	60-18-4	1	1.81211e+07	1.86712e+07	1.89831e+07	1.18304e+07	1.30288e+07	1.22974e+07	1.25477e+07	1.26795e+07	1.53114e+07	1.46317e+07	1.62612e+07	1.61277e+07	C00082	ko00130,ko00261,ko00350,ko00360,ko00400,ko00460,ko00730,ko00940,ko00950,ko00965,ko00966,ko00970,ko00999,ko01100,ko01110,ko01210,ko01230,ko01240
MWSmce585	104.07	59.01	103.063	C4H9NO2	[M+H]+	Methyl 3-aminopropanoate	3-氨基丙酸甲酯	Amino acids and derivatives	氨基酸及其衍生物	Amino acids and derivatives	氨基酸及其衍生物	4138-35-6	3	2.84364e+06	3.17158e+06	2.84853e+06	3.53021e+06	4.07485e+06	3.91652e+06	3.70604e+06	4.056e+06	3.72315e+06	3.27737e+06	3.67901e+06	3.50306e+06	-	-
pme1014	445.31	341.28	444.303	C31H40O2	[M+H]+	Menatetrenone (Vitamin K2)	四烯甲萘醌 (维生素 K2)	Others	其它类	Vitamin	维生素	11032-49-8	3	181575	335758	316206	232062	315574	387404	521193	411589	207987	349741	328442	311684	-	-
Yaap011356	207.17	135.12	206.167	C14H22O	[M+H]+	1,1-dimethyl-4-methylenedecahydro-1H-cyclopropa[e]azulen-7-ol	1,1-dimethyl-4-methylenedecahydro-1H-cyclopropa[e]azulen-7-ol	Terpenoids	萜类	Sesquiterpenoids	倍半萜	-	3	234130	283580	280716	303806	320025	320284	84103.8	112554	98527.2	228529	203593	215049	-	-
mws4052	102.06	56.05	101.048	C4H7NO2	[M+H]+	1-Aminocyclopropane-1-carboxylic acid*	1-氨基环丙烷-1-羧酸*	Organic acids	有机酸	Organic acids	有机酸	22059-21-8	3	62739.3	58896.9	75250.8	53546.6	73793.7	58478.9	64476.9	65052.5	68456.1	70257.1	72407	78539.6	C01234	ko00270,ko01100,ko01110
Walp007043	274.27	88.08	273.267	C16H35NO2	[M+H]+	2-Aminohexadecane-1,4-diol*	2-氨基十六烷-1,4-二醇*	Lipids	脂质	Sphingolipids	鞘脂	-	1	6.07511e+06	6.30016e+06	6.28267e+06	6.4914e+06	1.24813e+07	6.07344e+06	6.09892e+06	4.88128e+06	5.32629e+06	7.22952e+06	7.85635e+06	8.10425e+06	-	-
MWSmce221	193.05	91.05	192.042	C10H8O4	[M+H]+	5,7-Dihydroxy-4-methylcoumarin	5,7-二羟基-4-甲基香豆素	Lignans and Coumarins	木脂素和香豆素	Coumarins	香豆素	2107-76-8	3	229733	316194	203352	205943	178595	164200	170329	214230	203947	165700	183652	183695	-	-
pmp001285	149.02	65.04	148.016	C8H4O3	[M+H]+	Phthalic anhydride	邻苯二甲酸酐	Phenolic acids	酚酸类	Phenolic acids	酚酸类	85-44-9	1	9.30324e+06	5.67224e+06	9.09674e+06	9.77034e+06	4.7758e+06	8.24703e+06	9.6047e+06	1.02537e+07	7.73817e+06	8.17224e+06	8.33085e+06	7.45543e+06	-	-
Labn002107	463.11	168.01	464.117	C18H24O14	[M-H]-	galloyl xylosyl glucoside*	没食子酰木糖基葡萄糖苷*	Phenolic acids	酚酸类	Phenolic acids	酚酸类	-	2	420430	430513	387436	594636	452642	508904	666087	857560	934612	510795	560491	504478	-	-
Wbsp000191	226.19	180.18	225.184	C12H23N3O	[M+H]+	3,7,11-trimethyl-2-oxa-6,10,13-triazatricyclo[7.3.1.05,13]tridecane	3,7,11-三甲基-2-氧代-6,10,13-三氮杂三环[7.3.1.05,13]十三烷	Alkaloids	生物碱	Alkaloids	生物碱	-	2	77394.9	61871.3	77909.1	174183	125138	147170	384680	100724	81500	71050.1	64636.4	72117.5	-	-
Lmxn004090	525.16	161.02	526.169	C24H30O13	[M-H]-	6''-O-Caffeoylharpagide	6''-O-咖啡酰基哈巴苷	Terpenoids	萜类	Terpene	萜类	1147125-45-8	2	48360.8	39893.4	40657.6	34426.5	44373.6	33115.5	30694.8	38237.5	33994	42313.4	41973.7	46552.5	-	-
MWSHC2022	359.1	197.05	360.106	C15H20O10	[M-H]-	Glucosyringic acid	葡萄糖基丁香酸	Phenolic acids	酚酸类	Phenolic acids	酚酸类	33228-65-8	1	754079	723735	672703	577486	497011	506028	718601	864102	829491	589254	659727	644186	-	-
MW0144096	299.25	185.14	300.26	C18H28D4O3	[M-H]-	9(10)-EpOME-d4	9(10)-EpOME-d4	Others	其它类	Others	其它	-	3	23110.4	25760.8	24359.6	16637.7	19009.5	17102.2	9788.62	11958.2	13387.9	17119.5	17999.4	19236.7	-	-
MWSmce349	282.28	114.09	281.272	C18H35NO	[M+H]+	Laurocapram	月桂氮卓酮	Alkaloids	生物碱	Alkaloids	生物碱	59227-89-3	3	1.14653e+07	1.22754e+07	1.12648e+07	1.14118e+07	1.13526e+07	1.20924e+07	1.20027e+07	1.31978e+07	1.20654e+07	1.07813e+07	1.04841e+07	9.61392e+06	-	-
Lmlp003161	265.15	177.06	264.147	C14H20N2O3	[M+H]+	N-Feruloylputrescine	N-阿魏酰腐胺	Alkaloids	生物碱	Phenolamine	酚胺	501-13-3	2	694763	693097	647006	488143	501464	495464	551236	785225	848072	608593	549620	611053	C10497	ko00330,ko01100
MWS1926	132.1	86.1	131.095	C6H13NO2	[M+H]+	DL-Leucine*	DL-亮氨酸*	Amino acids and derivatives	氨基酸及其衍生物	Amino acids and derivatives	氨基酸及其衍生物	328-39-2	1	1.26682e+07	1.23325e+07	1.22689e+07	8.75312e+06	8.53956e+06	9.1819e+06	1.05125e+07	1.06053e+07	1.2187e+07	9.66853e+06	1.05655e+07	1.08386e+07	-	-
pmb0532	349.05	137.05	348.047	C10H13N4O8P	[M+H]+	Inosine 5'-monophosphate	5'-肌苷酸	Nucleotides and derivatives	核苷酸及其衍生物	Nucleotides and derivatives	核苷酸及其衍生物	131-99-7	3	342662	390440	352832	419467	399628	376733	222674	216257	204047	267786	298564	296373	C00130	ko00230,ko01100,ko01110,ko01232,ko01240
Waln011222	554.34	255.23	555.354	C26H54NO9P	[M-H]-	2-(2,3-dihydroxypropoxy)-3-(((2-(dimethylamino)ethoxy)(hydroxy)phosphoryl)oxy)propyl palmitate*	2-(2,3-二羟基丙氧基)-3-(((2-(二甲基氨基)乙氧基)(羟基)磷酰基)氧基) 棕榈酸丙酯*	Lipids	脂质	LPE	溶血磷脂酰乙醇胺	-	1	49422.5	49157	46396.6	36040.2	38962.1	43492	28889.9	37244.9	34321.8	42087	39821.2	44859.7	-	-
mws0582	322.11	130.05	321.099	C11H19N3O6S	[M+H]+	S-(Methyl)glutathione	S-甲基谷胱甘肽	Amino acids and derivatives	氨基酸及其衍生物	Amino acids and derivatives	氨基酸及其衍生物	2922-56-7	2	717155	836551	663346	840927	852288	922159	1.03564e+06	605096	816819	1.10573e+06	1.01912e+06	1.14747e+06	C11347	-
pme3186	168.99	78.96	169.998	C3H7O6P	[M-H]-	DL-Glyceraldehyde-3-phosphate	DL-甘油醛-3-磷酸	Organic acids	有机酸	Organic acids	有机酸	591-59-3	3	180443	160367	145227	146295	135870	226163	109617	92319.8	101091	161229	143065	154543	C00661	-
mws0875	179.05	76.02	178.041	C5H10N2O3S	[M+H]+	L-Cysteinyl-L-glycine	L-半胱氨酰-L-甘氨酸	Amino acids and derivatives	氨基酸及其衍生物	Amino acids and derivatives	氨基酸及其衍生物	19246-18-5	3	1.54903e+06	1.32148e+06	1.21989e+06	1.1661e+06	1.22044e+06	1.2673e+06	1.08375e+06	1.08962e+06	1.37185e+06	1.18948e+06	1.31919e+06	1.19147e+06	C01419	ko00480,ko01100
Lmmn004951	329.23	171.1	330.241	C18H34O5	[M-H]-	2-Hydroxy-4-methyl-3-undecanoyloxypentanoic acid methyl ester	2-羟基-4-甲基-3-十一烷氧基戊酸甲酯	Lipids	脂质	Free fatty acids	游离脂肪酸	-	3	6576.76	4918.72	6059.23	2853.84	5019.6	6337.57	8377.03	2420.6	2808.87	4013.41	4525.53	4332.49	-	-
Lmln010006	391.28	345.28	392.293	C24H40O4	[M-H]-	Deoxycholic Acid	去氧胆酸	Organic acids	有机酸	Organic acids	有机酸	83-44-3	2	14033.7	6727.35	7098.08	4738.07	6480.75	13327.6	15897.5	5546.77	9685.34	9382.86	8354.18	8627.31	C04483	-
Wcdn004141	539.21	491.19	540.221	C26H36O12	[M-H]-	2-[3-[4-[1,3-dihydroxy-1-(4-hydroxy-3-methoxyphenyl)propan-2-yl]oxy-3-methoxyphenyl]propoxy]-6-(hydroxymethyl)oxane-3,4,5-triol	2-[3-[4-[1,3-dihydroxy-1-(4-hydroxy-3-methoxyphenyl)propan-2-yl]oxy-3-methoxyphenyl]propoxy]-6-(hydroxymethyl)oxane-3,4,5-triol	Others	其它类	Others	其它	-	1	1.32187e+06	1.27978e+06	1.32731e+06	1.7038e+06	1.70802e+06	1.45355e+06	1.42987e+06	1.80373e+06	1.83766e+06	1.31089e+06	1.42213e+06	1.47813e+06	-	-
Lmbn001288	131.03	87.04	132.042	C5H8O4	[M-H]-	2-Hydroxy-2-methyl-3-oxobutanoic acid*	2-羟基-2-甲基-3-氧代丁酸*	Organic acids	有机酸	Organic acids	有机酸	71698-08-3	3	70410.2	82415.2	62442.5	78488.1	77905.4	72031.5	67632.4	92402	80200.6	69173.2	73289.2	64903.4	C06010	ko00290,ko00650,ko00660,ko00770,ko01100,ko01110,ko01210,ko01230
Zmyn000108	209.03	85.03	210.038	C6H10O8	[M-H]-	D-Saccharic acid	D-蔗糖酸	Others	其它类	Saccharides	糖类	87-73-0	1	1.50977e+06	1.84327e+06	1.08921e+06	916986	1.0018e+06	1.21212e+06	895908	836429	902337	1.14004e+06	1.21845e+06	1.07966e+06	C00818	ko00053,ko01100
pmd0147	548.37	184.07	547.364	C28H54NO7P	[M+H]+	LysoPC 20:2	溶血磷脂酰胆碱 20:2	Lipids	脂质	LPC	溶血磷脂酰胆碱	-	3	366412	348656	376098	214869	202551	194781	181011	184914	213917	249627	269197	238948	-	-
MWSmce549	303.25	57.07	302.246	C17H34O4	[M+H]+	1-Monomyristin	1-肉豆蔻酸单甘油酯	Lipids	脂质	Glycerol ester	甘油酯	589-68-4	1	32773.9	38208.8	35945	39812.6	16356.1	33507.5	26464.5	36506.6	27647.5	24281.9	21778	24205.9	-	-
Walp007188	334.3	88.08	333.288	C18H39NO4	[M+H]+	2-Aminooctadecane-1,5,7,17-tetraol	2-氨基十八烷-1,5,7,17-四醇	Lipids	脂质	Sphingolipids	鞘脂	-	2	37242.9	31081.6	34151	61038.5	62575.9	46577.4	38047.3	23948.1	17159.2	31090.3	33564.7	29789	-	-
HJN034	829.5	769.48	830.503	C43H74O15	[M-H]-	Ginsenoside ST-3	人参皂苷 ST-3	Terpenoids	萜类	Triterpene Saponin	三萜皂苷	-	2	635043	531261	618628	408980	354347	414207	725226	927338	819911	607894	542499	555106	-	-
Lhkp101517	389.16	245.08	388.152	C21H24O7	[M+H]+	Dihydrosamidin(Corymbocoumarin)(Suksdorfin)	Dihydrosamidin(Corymbocoumarin)(Suksdorfin)	Lignans and Coumarins	木脂素和香豆素	Coumarins	香豆素	6005-18-1	3	19527	24591.1	27629.2	22871.1	27149.2	25454.8	12710.4	4209.43	14734	16049.5	17547.5	18076.3	C09260	-
pmb1754	184.07	125	184.073	C5H15NO4P+	[M]+	O-Phosphocholine	O-磷酸胆碱	Alkaloids	生物碱	Alkaloids	生物碱	107-73-3	3	8.77791e+06	8.70534e+06	8.46971e+06	9.90414e+06	8.79686e+06	9.29677e+06	5.4234e+06	5.51006e+06	5.64471e+06	8.6794e+06	8.0751e+06	7.69103e+06	C00588	ko00564,ko01100
pmb0874	478.29	337.27	477.286	C23H44NO7P	[M+H]+	LysoPE 18:2(2n isomer)	溶血磷脂酰乙醇胺 18:2(2n异构)	Lipids	脂质	LPE	溶血磷脂酰乙醇胺	-	1	1.68317e+06	1.7969e+06	1.59809e+06	970923	950279	961695	694328	738458	802231	1.06324e+06	1.12125e+06	991680	-	-
WaYn003084	525.16	167.03	526.169	C24H30O13	[M-H]-	Guaiacylglycerol 8-O-(1''-O-Glucosyl)Vanillic Acid Ether*	愈创木脂甘油 8-O-(1''-O-葡萄糖基)香草酸醚*	Phenolic acids	酚酸类	Phenolic acids	酚酸类	-	1	498034	435644	466001	421719	467854	470902	514830	644076	568522	472699	513875	456406	-	-
Zmmp002167	311.12	136.07	310.116	C14H18N2O6	[M+H]+	2-((L-tyrosyl)oxy)-5-amino-5-oxopentanoic acid	2-((L-酪氨酰)氧基)-5-氨基-5-氧代戊酸	Amino acids and derivatives	氨基酸及其衍生物	Amino acids and derivatives	氨基酸及其衍生物	-	2	58420.7	129366	103535	71125.2	86631.1	89964.9	131407	143130	135712	112938	103260	100577	-	-
Zmpp001726	184.1	124.07	183.089	C9H13NO3	[M+H]+	Epinephrine	肾上腺素	Alkaloids	生物碱	Alkaloids	生物碱	51-43-4	3	73764.9	71930.1	92202.4	103998	203600	83304.8	103547	128267	118220	75716.2	77640.8	84988.2	C00788	ko00350,ko01100
Zmpn000199	209.03	85.03	210.038	C6H10O8	[M-H]-	D-Galactaric acid	D-半乳糖二酸	Others	其它类	Saccharides	糖类	526-99-8	1	1.38608e+06	903804	696583	963489	1.03725e+06	901940	762563	559856	755080	967036	867927	968224	C00879	ko00053,ko01100
MW0148570	270.21	183.1	269.204	C16H19D5O3	[M+H]+	dinor-12-oxo Phytodienoic Acid-d5	6-[（1S，5S）-4-氧代-5-[（Z）-4,4,5,5,4-五氘五烯基]环戊-2-烯-1-基]己酸	Organic acids	有机酸	Organic acids	有机酸	-	3	253181	272116	279714	241629	214376	298009	226933	271460	301565	210095	232907	235385	-	-
mws0214	181.07	71.01	182.079	C6H14O6	[M-H]-	D-Sorbitol	D-山梨糖醇	Others	其它类	Saccharides	糖类	50-70-4	3	110781	101584	99771	106055	92380.5	121771	86344.2	82511.3	82524.9	93637.5	105757	98147	C00794	ko00051,ko00052,ko01100,ko02010
Xmcn005741	447.23	315.19	448.231	C21H36O10	[M-H]-	patrinioside*	patrinioside*	Terpenoids	萜类	Sesquiterpenoids	倍半萜	-	2	1.20116e+07	1.19096e+07	1.23783e+07	7.77602e+06	6.80563e+06	6.79302e+06	1.35596e+07	1.09019e+07	1.113e+07	1.02989e+07	1.07473e+07	9.50464e+06	-	-
mws0567	146.09	87.04	145.085	C5H11N3O2	[M+H]+	4-Guanidinobutyric acid	4-胍基丁酸	Organic acids	有机酸	Organic acids	有机酸	463-00-3	3	4.12511e+06	4.56235e+06	4.48845e+06	6.15019e+06	6.60655e+06	6.43882e+06	9.90366e+06	1.06673e+07	1.09278e+07	5.98381e+06	6.75388e+06	6.54104e+06	C01035	ko00330,ko01100
mws0704	140.01	78.96	141.019	C2H8NO4P	[M-H]-	O-Phosphorylethanolamine	磷酸乙醇胺	Alkaloids	生物碱	Alkaloids	生物碱	1071-23-4	3	76778.8	56858.6	51241.7	60597.2	44157.8	60315.4	43055.1	43857	42765.3	48136.2	54134	49549.9	C00346	ko00563,ko00564,ko00600,ko01100
Hmln000297	179.05	59.01	180.063	C6H12O6	[M-H]-	Inositol*	肌醇*	Others	其它类	Saccharides	糖类	87-89-8	1	2.0301e+06	2.16364e+06	2.18439e+06	2.76151e+06	2.65651e+06	2.81104e+06	2.0569e+06	2.43909e+06	2.72573e+06	2.16037e+06	2.38592e+06	2.13487e+06	C00137	ko00052,ko00053,ko00562,ko01100,ko01110,ko01250,ko02010,ko04070
Lmxn000380	415.15	89.02	416.153	C15H28O13	[M-H]-	Digalactosylglycerol	二半乳糖基甘油	Others	其它类	Saccharides	糖类	-	2	231231	265254	225220	60370.7	51284.2	64269.6	53953.9	62479.3	54329.7	117096	107758	103843	-	-
Hmqp006235	516.3	184.07	515.301	C26H46NO7P	[M+H]+	LysoPC 18:4	溶血磷脂酰胆碱 18:4	Lipids	脂质	LPC	溶血磷脂酰胆碱	-	1	1.05604e+07	1.07945e+07	11151592	9.06382e+06	8.20339e+06	8.69797e+06	2.53916e+06	3.40257e+06	3.09716e+06	6.68544e+06	7.56662e+06	7.24487e+06	-	-
Ladp002935	190.05	144.04	189.043	C10H7NO3	[M+H]+	3-quinolinecarboxylic acid	3-喹啉羧酸	Alkaloids	生物碱	Quinoline alkaloids	喹啉类生物碱	-	2	134252	156007	165601	102640	110581	106597	125976	147237	139514	126764	112318	123410	-	-
pme1841	103.12	86.1	102.116	C5H14N2	[M+H]+	Cadaverine	尸胺	Alkaloids	生物碱	Alkaloids	生物碱	462-94-2	3	33095.7	36144.1	34690.5	31345.6	23644.7	24608.8	27328.3	28727.6	27574.9	32630.3	30215.3	28848	C01672	ko00310,ko00470,ko00480,ko00960,ko01100,ko01110
Lmmp001673	302.12	140.07	301.116	C13H19NO7	[M+H]+	2-Ethyl-3-methylmaleimide-N-glucoside	2-乙基-3-甲基马来酰亚胺-N-葡萄糖苷	Alkaloids	生物碱	Alkaloids	生物碱	-	2	2.67874e+06	2.84804e+06	2.8536e+06	2.33957e+06	2.127e+06	2.22705e+06	1.9268e+06	2.13836e+06	2.38315e+06	1.94236e+06	2.1995e+06	2.04377e+06	-	-
pme1178	284.1	152.06	283.092	C10H13N5O5	[M+H]+	Guanosine	鸟苷	Nucleotides and derivatives	核苷酸及其衍生物	Nucleotides and derivatives	核苷酸及其衍生物	118-00-3	1	3.54241e+06	3.73387e+06	3.01164e+06	3.0322e+06	3.20192e+06	3.75536e+06	4.2471e+06	4.92087e+06	4.89691e+06	3.34193e+06	3.64446e+06	3.23073e+06	C00387	ko00230,ko01100,ko01232,ko02010
Lmyn011997	337.31	337.31	338.318	C22H42O2	[M-H]-	Erucic acid	芥酸	Lipids	脂质	Free fatty acids	游离脂肪酸	112-86-7	2	40779.7	37451.2	47847	31591.3	43391.6	39427	28078.2	29162	41408.3	26683	29153.6	25857.4	C08316	ko01040
MWSmce689	293.25	95.09	292.24	C19H32O2	[M+H]+	Methyl linolenate	亚麻酸甲酯	Lipids	脂质	Free fatty acids	游离脂肪酸	301-00-8	3	80256.1	66136.7	79591.3	94564.6	88072.9	87612.2	77120.7	72677.1	74793.7	98497	111499	103242	-	-
pme0241	123.04	79.05	122.037	C7H6O2	[M+H]+	Benzoic acid	苯甲酸	Phenolic acids	酚酸类	Phenolic acids	酚酸类	65-85-0	3	713821	761622	673373	660382	666694	701910	587556	604539	501053	655517	652706	584643	C00180	ko00996,ko01100,ko01110
Wccp001353	258.14	84.08	257.142	C16H19NO2	[M+H]+	(1S,12S,14R)-4-methyl-11-oxa-4-azatetracyclo[8.6.1.01,12.06,17]heptadeca-6(17),7,9,15-tetraen-14-ol	(1S,12S,14R)-4-methyl-11-oxa-4-azatetracyclo[8.6.1.01,12.06,17]heptadeca-6(17),7,9,15-tetraen-14-ol	Alkaloids	生物碱	Alkaloids	生物碱	-	1	3.93489e+06	4.05501e+06	4.17172e+06	3.71907e+06	3.47486e+06	3.79643e+06	4.04952e+06	4.40012e+06	4.80664e+06	3.27809e+06	3.58493e+06	3.71519e+06	-	-
MW0014090	271.23	225.22	272.235	C16H32O3	[M-H]-	3-Hydroxyhexadecanoic acid	3-羟基十六烷酸	Lipids	脂质	Free fatty acids	游离脂肪酸	2398-34-7	3	117874	120284	98569.7	80594.3	98955	103897	94458.6	101436	95697.5	103228	105640	93513.8	-	-
MW0110760	258.24	230.24	257.235	C15H31NO2	[M+H]+	2S-Amino-4E-pentadecene-1,3R-diol	2S-氨基-4E-十五碳烯-1,3R-二醇	Others	其它类	Others	其它	86555-28-4	3	158465	155180	168831	151954	193189	156143	155601	156366	141950	156472	169378	149455	-	-
Cmpp007319	261.11	189.06	260.105	C15H16O4	[M+H]+	7-Methoxy-5-Prenyloxycoumarin	7-甲氧基-5-异戊烯基氧基香豆素	Lignans and Coumarins	木脂素和香豆素	Coumarins	香豆素	35590-41-1	3	253577	252085	255346	113294	109914	113161	5349.25	3798.93	7414.27	126485	140201	125142	-	-
Wcsn009636	357.2	275.2	358.214	C22H30O4	[M-H]-	Mediterraneone*	Mediterraneone*	Others	其它类	Others	其它	133301-13-0	1	59212.2	56876.7	57593.6	48767.2	50365.7	45371.8	39055.2	48333.8	48247.9	48987.8	46391.7	43104.7	-	-
Hmsn002785	961.55	799.48	962.545	C48H82O19	[M-H]-	Notoginsenoside N	三七皂苷 N	Terpenoids	萜类	Triterpene Saponin	三萜皂苷	-	3	27650.1	18695	16748	16743.2	15182.2	9347.5	17897.9	22579.5	17151.2	18294.4	19829	17495.8	-	-
mws0277	191.06	85.03	192.063	C7H12O6	[M-H]-	Quinic Acid	奎宁酸	Organic acids	有机酸	Organic acids	有机酸	77-95-2	1	1.24567e+06	1.22173e+06	1.37914e+06	1.09721e+06	1.41938e+06	1.36355e+06	1.253e+06	1.3626e+06	1.24461e+06	1.35657e+06	1.23576e+06	1.40022e+06	C00296	ko00400,ko01100
pmf0175	157.16	157.16	158.167	C10H22O	[M-H]-	2-Decanol*	2-癸醇*	Others	其它类	Alcohol compounds	醇类化合物	1120-06-5	3	2.21552e+06	2.05181e+06	2.2657e+06	2.98717e+06	2.41291e+06	2.85445e+06	3.11165e+06	1.8674e+06	1.79568e+06	1.98021e+06	1.98313e+06	2.21025e+06	-	-
pmb0883	482.32	341.31	481.317	C23H48NO7P	[M+H]+	LysoPE 18:0	溶血磷脂酰乙醇胺 18:0	Lipids	脂质	LPE	溶血磷脂酰乙醇胺	69747-55-3	3	95634.8	104009	103621	61025.9	61864.7	58110	79194.7	67965.1	61268.9	81448.3	92124.2	84371.9	-	-
MW0124485	123.05	80.05	122.048	C6H6N2O	[M+H]+	Isonicotinamide	异烟酰胺	Others	其它类	Others	其它	-	3	8.42994e+06	9.27775e+06	9.24781e+06	7.06319e+06	8.25642e+06	8.37693e+06	6.29542e+06	9.05415e+06	6.31976e+06	7.88372e+06	7.68188e+06	6.9655e+06	C02421	-
MWS201437	247.13	86.1	246.122	C10H18N2O5	[M+H]+	Leu-Asp	L-亮氨酸-L-天冬氨酸	Amino acids and derivatives	氨基酸及其衍生物	Amino acids and derivatives	氨基酸及其衍生物	32949-40-9	1	1.22112e+06	1.20694e+06	1.3338e+06	1.35787e+06	1.34177e+06	1.24723e+06	1.43705e+06	1.59048e+06	1.8687e+06	1.32272e+06	1.43231e+06	1.50403e+06	-	-
pme0278	191.1	128.07	190.095	C7H14N2O4	[M+H]+	2,6-Diaminooimelic acid	2,6-二氨基庚二酸	Organic acids	有机酸	Organic acids	有机酸	583-93-7	2	867941	863580	860022	692406	662421	662742	911955	887749	906653	854065	969606	897394	C00666	ko00300,ko00470,ko01100,ko01110,ko01230
pme2693	131.12	114.09	130.111	C6H14N2O	[M+H]+	N-Acetylputrescine	N-乙酰腐胺	Alkaloids	生物碱	Alkaloids	生物碱	18233-70-0	3	535748	488390	595563	424700	536098	501247	662358	783004	768797	529708	556793	489520	C02714	ko00330,ko01100
Labn002602	477.12	153.02	478.132	C19H26O14	[M-H]-	chinenionside B	八角枫苷 B	Phenolic acids	酚酸类	Phenolic acids	酚酸类	-	2	142574	142740	137062	90530.6	113249	87128.4	88534.4	82620.5	79518.4	99276.2	110990	99621.5	-	-
Lmqp002761	313.14	151.08	312.136	C19H20O4	[M+H]+	Alnusonol	赤杨醇	Phenolic acids	酚酸类	Phenolic acids	酚酸类	52330-12-8	3	296545	282387	281449	314419	121167	301587	307341	458136	380590	261773	294704	291893	-	-
Zaxn006641	299.2	299.2	300.209	C20H28O2	[M-H]-	Dehydroabietic acid	脱氢松香酸	Terpenoids	萜类	Ditepenoids	二萜	1740-19-8	2	211966	246434	276061	190318	246669	274051	165512	254712	249193	240462	211374	229502	C12078	-
Smcp001137	188.07	118.06	187.063	C11H9NO2	[M+H]+	naphthisoxazol A*	naphthisoxazol A*	Alkaloids	生物碱	Alkaloids	生物碱	-	1	1.35452e+07	1.26979e+07	1.43988e+07	7.09143e+06	7.18231e+06	6.79918e+06	1.14302e+07	1.23879e+07	1.20507e+07	1.01171e+07	1.03853e+07	9.1666e+06	-	-
Lcrp000384	327.16	151.08	326.152	C20H22O4	[M+H]+	Myrisfragransin*	Myrisfragransin*	Lignans and Coumarins	木脂素和香豆素	Lignans	木脂素	-	1	553732	580869	665977	220582	209869	219952	154176	176663	202365	270045	301634	303832	-	-
pme3154	147.07	59.01	148.074	C6H12O4	[M-H]-	Mevalonic acid	3,5-二羟基-3-甲基戊酸	Organic acids	有机酸	Organic acids	有机酸	150-97-0	2	525800	434317	418293	407560	424197	441285	388671	420920	251683	454117	402359	412610	C00418	ko00900,ko01100,ko01110
Lhhp120801	345.16	137.09	344.147	C16H24O8	[M+H]+	illicinolide A	八角内酯 A	Terpenoids	萜类	Sesquiterpenoids	倍半萜	-	2	2.03573e+06	2.14872e+06	2.07143e+06	1.60776e+06	1.57841e+06	1.54666e+06	1.34898e+06	1.92383e+06	1.64206e+06	1.93623e+06	1.72257e+06	1.7471e+06	-	-
WaYp005128	262.24	200.2	261.23	C14H31NO3	[M+H]+	2-Aminotetradecane-1,5,13-triol	2-氨基十四烷-1,5,13-三醇	Lipids	脂质	Sphingolipids	鞘脂	-	1	179052	171477	126867	154861	3.80766e+06	146018	264745	170766	131824	923153	1.03649e+06	933672	-	-
Lmxp000939	136.06	119.04	135.054	C5H5N5	[M+H]+	Zarzissine	1H-咪唑并(4,5-D)哒嗪-2-胺	Alkaloids	生物碱	Alkaloids	生物碱	160568-14-9	2	3.44681e+06	3.68906e+06	3.28044e+06	2.71104e+06	3.3099e+06	2.78246e+06	2.49991e+06	2.71805e+06	2.78632e+06	2.65908e+06	2.93039e+06	3.01696e+06	-	-
pme1292	167.03	123.05	168.042	C8H8O4	[M-H]-	Homogentisic acid*	高龙胆酸*	Phenolic acids	酚酸类	Phenolic acids	酚酸类	451-13-8	3	5.99359e+06	6.28968e+06	6.3047e+06	5.55426e+06	5.45451e+06	5.8098e+06	5.53703e+06	6.06895e+06	5.89163e+06	5.67964e+06	5.67552e+06	5.06058e+06	C00544	ko00130,ko00350,ko01100,ko01240
Lscp211209	387.2	207.14	386.194	C19H30O8	[M+H]+	neosedumoside I	neosedumoside I	Others	其它类	Others	其它	-	1	208350	224261	246374	144411	136118	70636.4	205565	156967	180487	191263	184114	208772	-	-
Lmzn003820	841.49	781.47	842.503	C44H74O15	[M-H]-	Yesanchinoside D*	Yesanchinoside D*	Terpenoids	萜类	Triterpene Saponin	三萜皂苷	-	1	1.98912e+06	1.921e+06	2.21291e+06	2.38276e+06	2.1394e+06	2.24395e+06	764450	889263	822133	1.70473e+06	1.80802e+06	1.58663e+06	-	-
MWSmce692	277.22	59.01	278.225	C18H30O2	[M-H]-	γ-Linolenic Acid	γ-亚麻酸	Lipids	脂质	Free fatty acids	游离脂肪酸	506-26-3	1	13542.7	12041.4	17169.5	12634.5	14734.5	12364.3	9338.3	14893.4	13228.4	16413.3	17730.6	15586.5	C06426	ko00591,ko01040,ko01100
MW0155623	413.17	353.14	354.147	C21H22O5	[M+CH3COO]-	14-Methyl-3,12-dioxahexacyclo[16.3.1.04,21.05,10.011,20.015,19]docosa-5(10),7-diene-2,6,9-trione	14-甲基-3,12-二氧六环[16.3.1.04,21.05,10.011,20.015,19]docosa-5(10),7-diene-2,6,9-trione	Others	其它类	Others	其它	-	3	75059.3	84763.7	57130.2	53897.6	55529.1	75298.4	73929.1	69720.2	79161.7	63331.3	70505.8	62878	-	-
mws0264	341.11	119.03	342.116	C12H22O11	[M-H]-	D-Trehalose*	D-海藻糖*	Others	其它类	Saccharides	糖类	99-20-7	1	491402	511008	509222	438145	476459	357249	422713	335111	328848	460531	425275	404998	C01083	ko00500,ko01100,ko01110,ko02010
pmp001073	168.1	150.09	167.095	C9H13NO2	[M+H]+	Synephrine; 4-[1-Hydroxy-2-(methylamino)ethyl]phenol	辛弗林; 4-[1-羟基-2-(甲基氨基)乙基]苯酚	Alkaloids	生物碱	Phenolamine	酚胺	94-07-5	3	206170	175817	217816	213997	213182	185473	164302	162336	153115	177325	158247	177928	C04548	-
MW0123557	537.27	335.09	536.262	C28H40O10	[M+H]+	DESACETYL(7)KHIVORINIC ACID,METHYL ESTER	DESACETYL(7)KHIVORINIC ACID,METHYL ESTER	Organic acids	有机酸	Organic acids	有机酸	-	3	894976	935732	870683	866680	1.04114e+06	869581	571995	716495	730351	791950	899567	826261	-	-
Lakn002075	431.12	137.02	432.127	C18H24O12	[M-H]-	4-Hydroxybenzoic acid glucosyl xyloside*	4-羟基苯甲酸葡萄糖基木糖苷*	Phenolic acids	酚酸类	Phenolic acids	酚酸类	-	1	1.93477e+06	1.92309e+06	1.9699e+06	1.73506e+06	1.68716e+06	1.62197e+06	1.55165e+06	2.11385e+06	2.01206e+06	1.88543e+06	1.79779e+06	1.65436e+06	-	-
Laln002027	431.12	137.02	432.127	C18H24O12	[M-H]-	3,4-dihydroxybenzaldehyde-xylose-glucoside*	3,4-二羟基苯甲醛-木糖-葡萄糖苷*	Phenolic acids	酚酸类	Phenolic acids	酚酸类	-	1	1.93477e+06	1.92309e+06	1.9699e+06	1.73506e+06	1.68716e+06	1.62197e+06	1.55165e+06	2.11385e+06	2.01206e+06	1.88543e+06	1.79779e+06	1.65436e+06	-	-
mws0671	120.07	74.06	119.058	C4H9NO3	[M+H]+	L-Homoserine	L-高丝氨酸	Amino acids and derivatives	氨基酸及其衍生物	Amino acids and derivatives	氨基酸及其衍生物	672-15-1	3	1.38556e+06	1.33988e+06	1.51223e+06	1.10824e+06	1.11068e+06	1.03297e+06	1.09286e+06	1.04552e+06	2.10427e+06	1.22643e+06	1.34915e+06	1.19263e+06	C00263	ko00260,ko00270,ko00300,ko00920,ko01100,ko01110,ko01230
Waln011704	580.36	281.25	581.369	C28H56NO9P	[M-H]-	1-(2,3-dihydroxypropoxy)-3-(((2-(dimethylamino)ethoxy)(hydroxy)phosphoryl)oxy)propan-2-yl (Z)-14-Octadecenoic Acid	1-(2,3-二羟基丙氧基)-3-(((2-(二甲基氨基)乙氧基)(羟基)磷酰基)氧基)丙-2-基 (Z)-14-十八碳烯酸	Lipids	脂质	LPE	溶血磷脂酰乙醇胺	-	1	691201	529612	586651	351684	349753	445805	272007	335971	272555	442041	401902	456899	-	-
Hmln000873	331.07	169.01	332.074	C13H16O10	[M-H]-	2-O-Galloyl-D-glucose	2-O-没食子酰-D-葡萄糖	Phenolic acids	酚酸类	Phenolic acids	酚酸类	-	2	2.39392e+06	2.49151e+06	2.59508e+06	2.57507e+06	2.70363e+06	2.78129e+06	2.24233e+06	2.57188e+06	2.73957e+06	1.97743e+06	2.2513e+06	2.16914e+06	-	-
Lmmp003530	345.17	137.06	344.162	C20H24O5	[M+H]+	3,4-Divanillyltetrahydrofuran	3,4-二香草基四氢呋喃	Phenolic acids	酚酸类	Phenolic acids	酚酸类	34730-78-4	2	195750	210229	229896	129753	119549	115192	157925	175595	185486	158621	148445	169433	-	-
Wchn003741	177.06	133.07	178.063	C10H10O3	[M-H]-	3,4-dihydroxy-3,4-dihydro-2h-naphthalen-1-one	3,4-dihydroxy-3,4-dihydro-2h-naphthalen-1-one	Others	其它类	Others	其它	-	2	602561	676813	643563	624330	572363	582637	654011	893699	790488	622968	697293	623187	-	-
MWS20192	171.03	107.01	170.022	C7H6O5	[M+H]+	Gallic acid	没食子酸	Phenolic acids	酚酸类	Phenolic acids	酚酸类	149-91-7	2	1.26076e+06	1.334e+06	1.54987e+06	1.30115e+06	358887	1.88961e+06	1.86796e+06	1.37988e+06	1.35457e+06	1.1155e+06	1.22826e+06	1.27061e+06	C01424	ko00999
MWS00204g	104.07	58.07	103.063	C4H9NO2	[M+H]+	N-Ethylglycine*	N-乙基甘氨酸*	Amino acids and derivatives	氨基酸及其衍生物	Amino acids and derivatives	氨基酸及其衍生物	627-01-0	2	5.16253e+06	5.39516e+06	4.78185e+06	6.5877e+06	7.38727e+06	6.4634e+06	6.30323e+06	7.48361e+06	6.47994e+06	5.65991e+06	6.38115e+06	6.35106e+06	-	-
Yphn011804	453.19	453.2	454.199	C26H30O7	[M-H]-	3'-O-Methyldiplacol	3'-O-Methyldiplacol	Flavonoids	黄酮	Flavanonols	二氢黄酮醇	-	2	145003	156132	153154	93937.3	85021.4	90827	107056	119074	113575	114283	126299	111589	-	-
pme1086	306.08	143.05	307.084	C10H17N3O6S	[M-H]-	Glutathione reduced form	谷胱甘肽还原型	Amino acids and derivatives	氨基酸及其衍生物	Amino acids and derivatives	氨基酸及其衍生物	70-18-8	1	593659	742616	671468	537190	657586	678949	393619	496694	479886	489886	532018	559785	C00051	ko00270,ko00480,ko01100,ko01240,ko02010
Lahp001956	188.07	118.07	187.063	C11H9O2N	[M+H]+	Pyran[3,4-b]indole-2-ketone	吡喃[3,4-b]吲哚-2-酮	Alkaloids	生物碱	Plumerane	吲哚类生物碱	-	1	1.36915e+07	1.35124e+07	1.36805e+07	6.69772e+06	7.21135e+06	7.16878e+06	1.11032e+07	1.10819e+07	1.22583e+07	1.08845e+07	1.00867e+07	9.52845e+06	-	-
Lmbn001930	121.03	77.04	122.037	C7H6O2	[M-H]-	2-Hydroxybenzaldehyde (Salicylaldehyde)	2-羟基苯甲醛 (水杨醛)	Phenolic acids	酚酸类	Phenolic acids	酚酸类	90-02-8	3	40008.3	52910.9	51035.8	43964.4	47048	39212.4	36841.1	50111	47061.4	35879.3	38423.5	33599.6	C06202	ko01100
Smrp005029	327.16	203.1	326.152	C20H22O4	[M+H]+	Licarin A	利卡灵 A	Lignans and Coumarins	木脂素和香豆素	Lignans	木脂素	23518-30-1	1	998493	1.06421e+06	1.12017e+06	281732	356756	282174	197523	484073	627729	701121	675767	614475	-	-
Zmgn000173	149.05	75.01	150.053	C5H10O5	[M-H]-	D-Ribose	D-核糖	Others	其它类	Saccharides	糖类	50-69-1	3	212529	214281	171234	181332	192830	179388	141267	177796	169622	155770	176766	173660	C00121	ko00030,ko01100,ko02010
Hmqp005455	297.24	81.07	296.235	C18H32O3	[M+H]+	15(R)-Hydroxylinoleic Acid	15(R)-羟基亚油酸	Lipids	脂质	Free fatty acids	游离脂肪酸	177931-23-6	3	35767.4	43306.9	38833.1	16085.9	42664.9	107501	44498.7	6752.15	27915.9	28757.4	31163.2	32897.7	-	-
Lhlp120605	329.16	107.09	328.152	C16H24O7	[M+H]+	Spicatoside A	留兰香苷 A	Terpenoids	萜类	Monoterpenoids	倍萜	-	2	80345.6	191800	111326	60705.2	66629.6	49352.1	100040	59496.6	143410	59718	67666.9	61201	-	-
Wmnp000001	473.36	455.35	472.355	C30H48O4	[M+H]+	3,12-Dihydroxyoleanan-28,13-olide (Oleanderolide)*	3,12-二羟基齐墩果烷-28,13-交酯 (Oleanderolide)*	Terpenoids	萜类	Triterpene	三萜	-	3	67391	86573.7	68333.4	54581.3	64691.6	55182.4	27340	38690.3	49512.9	58627.7	55479.2	63398.6	-	-
Zmcp102206	381.2	299.2	382.214	C24H30O4	[M-H]-	(Z)-3,8-Dihydro 6,6·;7,3'a-diligustilide	(Z')-3,8-二氢-6,6;7,3'α-二藁本内酯	Others	其它类	Others	其它	-	1	2.08312e+06	2.08774e+06	1.79325e+06	2.18983e+06	1.66493e+06	1.96199e+06	1.89832e+06	1.46222e+06	1.77265e+06	1.90564e+06	2.12563e+06	1.88577e+06	-	-
MWSmce165	165.08	59.02	166.084	C6H14O5	[M-H]-	L-Fucitol	L-岩藻糖醇	Others	其它类	Saccharides	糖类	13074-06-1	2	1.4941e+06	1.51554e+06	1.46484e+06	1.12452e+06	1.07808e+06	1.18859e+06	865204	821406	949127	1.03164e+06	1.14418e+06	1.17508e+06	-	-
Walp004906	262.24	88.08	261.23	C14H31NO3	[M+H]+	2-Aminotetradecane-1,11,13-triol	2-氨基十四烷-1,11,13-三醇	Lipids	脂质	Sphingolipids	鞘脂	-	1	46176.8	41691.9	43099.6	48093.4	977142	46355.8	68866.1	53459.9	32747.2	247654	249811	220744	-	-
pme0124	173.09	116.07	172.085	C7H12N2O3	[M+H]+	L-Glycyl-L-proline	L-甘氨酰-L-脯氨酸	Amino acids and derivatives	氨基酸及其衍生物	Amino acids and derivatives	氨基酸及其衍生物	704-15-4	3	1.3238e+06	1.50259e+06	1.50616e+06	1.59052e+06	1.46577e+06	1.49984e+06	1.99932e+06	2.18284e+06	2.11631e+06	1.53315e+06	1.75554e+06	1.6418e+06	-	-
Zmgp004718	327.16	137.06	326.152	C20H22O4	[M+H]+	1-(4-hydroxy-3-methoxyphenyl)-7-phenyl-3,5-diheptanone*	1-(4-羟基-3-甲氧基苯基)-7-苯基-3,5-二庚酮*	Others	其它类	Ketone compounds	酮类化合物	-	1	1.08448e+06	1.2007e+06	1.1597e+06	333934	416944	307067	264116	539863	761524	652668	638944	723761	-	-
MWS1962	153.13	83.05	152.12	C10H16O	[M+H]+	cis-Citral	柠檬醛	Terpenoids	萜类	Monoterpenoids	倍萜	5392-40-5	3	1.14568e+06	1.11522e+06	1.10328e+06	1.14076e+06	1.1086e+06	1.10625e+06	1.12671e+06	1.17423e+06	1.1264e+06	1.02688e+06	1.10033e+06	1.17636e+06	C09847	ko01110
MW0055336	315.18	165.13	292.189	C14H28O6	[M+Na]+	Octyl-Beta-D-Glucopyranoside	n-辛基-β-D-吡喃葡萄糖苷	Others	其它类	Saccharides	糖类	29836-26-8	3	523360	599914	794713	460696	516566	471547	342299	425794	347179	535113	466998	502961	-	-
Qmyp101309	221.19	147.12	220.183	C15H24O	[M+H]+	Anhydro-β-rotunol	脱水-β-莎草醇	Terpenoids	萜类	Sesquiterpenoids	倍半萜	-	2	120671	174146	126032	59208.4	76075.5	96813.1	127188	144008	178588	126492	130027	143698	-	-
Lcgn000239	521.2	491.19	522.21	C26H34O11	[M-H]-	dihydrodehydrodiconiferyl alcohol-9-O-β-D-glucopyranoside	二氢脱氢双松柏醇-9-O-β-D-葡萄糖	Lignans and Coumarins	木脂素和香豆素	Lignans	木脂素	-	1	168212	134127	126895	128621	134073	125698	172369	225462	198523	154741	137478	155500	-	-
Lmhn007973	631.38	631.39	632.392	C36H56O9	[M-H]-	Quinovic acid-3-O-rhamnoside	喹诺酸-3-O-鼠李糖苷	Terpenoids	萜类	Triterpene	三萜	104055-76-7	1	58459.5	47646.3	56749	60008.7	61176.6	32339.7	55199	72525.6	68939.3	47591.2	53976.8	53393.1	-	-
mws2523	421.08	241.01	422.082	C12H23O14P	[M-H]-	Trehalose 6-phosphate	海藻糖-6-磷酸	Others	其它类	Saccharides	糖类	4484-88-2	3	462380	459078	467796	754048	838569	786290	215239	208450	406395	765481	688615	675699	C00689	ko00500,ko01100,ko01110
Lman004187	451.13	311.08	452.132	C21H24O11	[M-H]-	Grevilloside L	银桦苷 L	Phenolic acids	酚酸类	Phenolic acids	酚酸类	1407163-59-0	1	42319.9	10922.7	43815	45019	35860.5	54615.1	73264.7	66184	79485.5	50232.2	47062.6	43800.9	-	-
MW0131331	195.07	117.04	194.058	C10H10O4	[M+H]+	3-(4-Hydroxy-3-methoxyphenyl)-2-propenoic acid*	4-羟基-3-甲氧基肉桂酸*	Organic acids	有机酸	Organic acids	有机酸	-	1	99460.4	101692	107832	112323	114165	108914	144759	120193	152207	124312	108539	114579	-	-
Lcrp000356	357.17	203.11	356.162	C21H24O5	[M+H]+	2,6-Dimethoxy-4-(7-methoxy-3-methyl-5-prop-1-enyl-2,3-dihydro-1-benzofuran-2-yl)phenol*	2,6-二甲氧基-4-(7-甲氧基-3-甲基-5-丙-1-烯基-2,3-二氢-1-苯并呋喃-2-基)苯酚*	Lignans and Coumarins	木脂素和香豆素	Lignans	木脂素	-	2	60644	37332.1	41052	27201.6	26459.7	59957.2	52491.2	33985.4	24870.1	38154.2	40893.4	43780.9	-	-
mws0014	193.05	134.04	194.058	C10H10O4	[M-H]-	Ferulic acid	阿魏酸	Phenolic acids	酚酸类	Phenolic acids	酚酸类	537-98-4	1	503300	655777	673921	511374	600854	706556	748397	889322	1.02419e+06	679357	611722	598235	C01494	ko00940,ko01100,ko01110
MWSmce607	120.07	56.05	119.058	C4H9NO3	[M+H]+	DL-Threonine	DL-苏氨酸	Amino acids and derivatives	氨基酸及其衍生物	Amino acids and derivatives	氨基酸及其衍生物	80-68-2	3	731527	754899	713244	601519	653354	649704	577018	565641	539423	707759	813134	769752	-	-
Wasn003258	293.12	131.07	294.132	C12H22O8	[M-H]-	Glucosyl 2-Hydroxy-4-Methylpentanoic Acid	葡萄糖基 2-羟基-4-甲基戊酸	Organic acids	有机酸	Organic acids	有机酸	-	1	45538.3	41765.6	40334	19501.8	14644.9	15936.9	27176.8	18855.5	26983.1	20828.8	21467.8	23744.6	-	-
HX1275	343.19	135.04	342.183	C21H26O4	[M+H]+	Saururenin	Saururenin	Lignans and Coumarins	木脂素和香豆素	Lignans	木脂素	-	3	19137.3	32069.5	37656.8	38576.6	26773.3	30359	11861.9	14818.2	24635.4	25818.3	22570.5	25103	-	-
Lmcp000282	162.11	85.03	161.105	C7H15NO3	[M+H]+	L-Carnitine	左旋肉碱	Alkaloids	生物碱	Alkaloids	生物碱	541-15-1	3	937018	1.03131e+06	954212	794521	888194	805655	743571	840468	837975	935940	876251	813532	C00318	-
Lmfn001209	635.09	169.01	636.096	C27H24O18	[M-H]-	1,3,6-Tri-O-galloyl-β-D-glucose*	1,3,6-三-O-没食子酰-β-D-葡萄糖*	Phenolic acids	酚酸类	Phenolic acids	酚酸类	18483-17-5	3	11696.6	10527.8	11195.1	11295.8	14272.8	12704.1	10312.7	13865.8	11554.6	11935.2	11553.5	13187.9	C17458	-
Wcdp004275	230.25	57.07	229.241	C14H31NO	[M+H]+	Lauramine oxide	月桂基二甲基氧化胺	Others	其它类	Others	其它	1643-20-5	1	52666	60270.2	61892.1	66749.9	93675.6	67393.9	85075.4	60948.4	50876.1	70791.5	81288.1	77999.8	-	-
MWSmce203	341.12	73.03	342.116	C12H22O11	[M-H]-	D-Cellobiose	D-纤维二糖	Others	其它类	Saccharides	糖类	528-50-7	3	761834	706956	901130	700759	727919	729391	697343	476957	685157	818203	838126	733138	-	-
Lmmn003323	271.23	225.22	272.235	C16H32O3	[M-H]-	2-Hydroxyhexadecanoic acid*	2-羟基十六烷酸*	Organic acids	有机酸	Organic acids	有机酸	764-67-0	2	239695	269617	248809	253503	269546	225761	151792	178292	181990	196898	226563	211036	-	-
MW0168538	211.1	152.08	210.089	C11H14O4	[M+H]+	3-(2,5-dimethoxyphenyl)propanoic acid	3-(2,5-二甲氧基苯基)?丙酸	Organic acids	有机酸	Organic acids	有机酸	10538-49-5	3	2.95799e+06	2144365	5.4278e+06	6.32909e+06	4.37207e+06	4.54057e+06	4.86417e+06	6.23127e+06	8.39315e+06	4.66476e+06	4.89994e+06	4.26003e+06	-	-
pmb0786	180.09	163.06	179.079	C6H13NO5	[M+H]+	D-Glucosamine	D-氨基葡萄糖	Others	其它类	Saccharides	糖类	3416-24-8	3	1.04326e+06	756432	1.15607e+06	1.10091e+06	888857	968734	879179	845083	986547	1.02653e+06	904197	918386	C00329	ko00520,ko01100,ko01250
pmp000452	225.15	85.1	224.141	C13H20O3	[M+H]+	Annuionone D	(E)-4-[(1R,4S,6S)-4-羟基-2,2,6-三甲基-7-氧双环[4.1.0]庚烷-1-基]但-3-烯-2-酮	Others	其它类	Ketone compounds	酮类化合物	-	1	607153	650946	686399	640701	678416	661269	777989	706247	798097	650366	708627	749119	-	-
MWSHC2042	225.11	123.04	224.105	C12H16O4	[M+H]+	(2E)-3-(1-Hydroxy-2,6,6-trimethyl-4-oxo-2-cyclohexen-1-yl)-2-propenoic acid	(2E)-3-(1-羟基-2,6,6-三甲基-4-氧代-2-环己烯-1-基)-2-丙烯酸	Others	其它类	Others	其它	26690-86-8	2	34803.1	160380	137663	215174	152478	92647.6	53350	41680	213495	131554	151173	138477	-	-
Zmzn000078	168.99	78.96	169.998	C3H7O6P	[M-H]-	Dihydroxyacetone phosphate	磷酸二羟基丙酮	Others	其它类	Saccharides	糖类	57-04-5	3	324948	305169	328351	290973	289332	295080	172741	170078	184085	216712	248373	241784	C00111	ko00010,ko00040,ko00051,ko00052,ko00561,ko00562,ko00564,ko00640,ko00710,ko00760,ko01100,ko01110,ko01200,ko01230
mws0884	328.05	134.05	329.053	C10H12N5O6P	[M-H]-	Cyclic 3',5'-Adenylic acid	环-3',5'-腺嘌呤核苷酸	Nucleotides and derivatives	核苷酸及其衍生物	Nucleotides and derivatives	核苷酸及其衍生物	60-92-4	3	436143	414222	469760	214064	227328	230719	514339	703756	639335	370145	417149	421888	C00575	ko00230,ko01100
Lmbn005369	295.23	195.14	296.235	C18H32O3	[M-H]-	13(S)-HODE;13(S)-Hydroxyoctadeca-9Z,11E-dienoic acid*	13-羟基十八烷基-9,11-二烯酸*	Lipids	脂质	Free fatty acids	游离脂肪酸	10219-69-9	1	95841.8	87769.2	99237.5	79147.3	83367.9	81194.5	56843.2	71017.1	75089.7	79827.5	70523.4	80138.8	C14762	ko00591
Lhxp102713	783.49	439.36	782.482	C42H70O13	[M+H]+	Curculigosaponin G	Curculigosaponin G	Terpenoids	萜类	Triterpene Saponin	三萜皂苷	-	2	7.58899e+06	6.98977e+06	7.35278e+06	3.89198e+06	4.62022e+06	3.81599e+06	4.94424e+06	5.14277e+06	5.51993e+06	5.09313e+06	5.13056e+06	5.77015e+06	-	-
Zmzn003953	309.2	227.2	310.214	C18H30O4	[M-H]-	13(s)-hydroperoxy-(9z,11e,15z)-octadecatrienoic acid	13-氢过氧化-9z,11e,15z-十八碳三烯酸	Lipids	脂质	Free fatty acids	游离脂肪酸	67597-26-6	1	1.12271e+06	1.06904e+06	1.3296e+06	1.06132e+06	1.08419e+06	1.26906e+06	949595	928460	1.10573e+06	985191	1.12275e+06	1.0059e+06	C04785	ko00592,ko01100,ko01110
pmb2653	649.22	145.05	650.227	C24H42O20	[M-H]-	DMelezitose O-rhamnoside	松三糖 O-鼠李糖苷	Others	其它类	Saccharides	糖类	-	3	99009.9	102610	124990	99044.5	127240	95420.1	172476	126970	156121	127641	135080	147002	-	-
Lmhp001670	231.17	72.08	230.163	C11H22N2O3	[M+H]+	L-Valyl-L-Leucine	L-缬氨酰-L-亮氨酸	Amino acids and derivatives	氨基酸及其衍生物	Amino acids and derivatives	氨基酸及其衍生物	3989-97-7	3	77433.6	78753.9	69105.6	55561.6	60521.6	71749.2	80089.2	55890.9	81640	60078.6	53940.2	52638.9	-	-
Lmhp009769	466.29	325.27	465.286	C22H44NO7P	[M+H]+	LysoPE 17:1*	溶血磷脂酰乙醇胺 17:1*	Lipids	脂质	LPE	溶血磷脂酰乙醇胺	-	1	88104.8	83486.5	71169.6	51580.8	42710.3	55345.1	49885.2	71542.7	59092.7	75405.6	78485.2	86510.7	-	-
Hmdn006855	455.35	455.35	456.36	C30H48O3	[M-H]-	3,4-Cycloopen-cycloaltin-4(29),25-diene-24(R)-hydroxy-3-carboxylic acid	3,4-开环-环阿尔廷-4(29),25-二烯-24(R)-羟基-3-羧酸	Terpenoids	萜类	Triterpene	三萜	-	3	8583.13	9114.98	8026.95	8951.03	10324.8	7368.16	8013.48	10497.4	8288.45	6931.54	7474.93	6475.94	-	-
pmb3101	175.06	115.04	176.069	C7H12O5	[M-H]-	2-Isopropylmalic Acid	2-异丙基苹果酸	Organic acids	有机酸	Organic acids	有机酸	49601-06-1	2	1.84219e+06	1.90695e+06	2.05369e+06	906775	777055	753921	224370	263085	240259	818100	933902	837058	C02504	ko00290,ko00620,ko01100,ko01110,ko01210,ko01230
pmb0981	348.07	136.06	347.063	C10H14N5O7P	[M+H]+	Adenosine 5'-monophosphate	腺苷-5'-单磷酸	Nucleotides and derivatives	核苷酸及其衍生物	Nucleotides and derivatives	核苷酸及其衍生物	61-19-8	3	3.81005e+06	4.22146e+06	4.15575e+06	3.62081e+06	4.50934e+06	4.0142e+06	2.37691e+06	2.53521e+06	2.62322e+06	3.31421e+06	3.25503e+06	3.7088e+06	C00020	ko00230,ko00908,ko01100,ko01110,ko01232,ko01240
Hmqn000843	301.09	123.01	302.1	C13H18O8	[M-H]-	Tachioside*	它乔糖苷*	Phenolic acids	酚酸类	Phenolic acids	酚酸类	109194-60-7	1	564135	521272	588643	523390	500249	520882	583953	761750	670940	490963	522916	566735	-	-
Hmgp002327	188.07	118.06	187.063	C11H9NO2	[M+H]+	3-amino-2-naphthoic acid*	3-氨基-2-萘甲酸*	Alkaloids	生物碱	Alkaloids	生物碱	-	1	789602	772786	943596	455230	448875	433901	646905	752204	707059	682867	609938	598983	-	-
Zmbp000449	130.03	70.07	129.025	C5H7NOS	[M+H]+	Epigoitrin	表告依春	Others	其它类	Others	其它	1072-93-1	2	997596	856113	826000	1.0173e+06	943298	808740	693861	1.17514e+06	979900	898894	929813	1.0307e+06	-	-
MWS2430	241.22	241.21	242.225	C15H30O2	[M-H]-	13-methylmyristic acid	13-甲基十四烷酸	Lipids	脂质	Free fatty acids	游离脂肪酸	2485-71-4	1	118888	366903	206283	163646	174707	132087	149751	218741	156455	152482	176293	163980	-	-
Cmyp007180	181.12	107.09	180.115	C11H16O2	[M+H]+	Dihydroactinidiolide	二氢猕猴桃内酯	Others	其它类	Lactones	内酯类化合物	17092-92-1	2	145065	155659	194857	102085	109475	98085.5	72126.7	48178.7	40398.3	106347	108961	121618	-	-
mws0885	153.02	109.03	154.027	C7H6O4	[M-H]-	2,4-Dihydroxybenzoic acid	2,4-二羟基苯甲酸	Phenolic acids	酚酸类	Phenolic acids	酚酸类	89-86-1	3	560067	526287	575528	479013	211916	508246	553463	651829	634241	502162	479826	434681	-	-
MWSCX015	165.05	91.05	164.047	C9H8O3	[M+H]+	Caffeic aldehyde	咖啡醛	Phenolic acids	酚酸类	Phenolic acids	酚酸类	141632-15-7	2	3.07095e+06	2.84919e+06	3.08989e+06	3.04733e+06	2.40594e+06	2.15666e+06	2.42957e+06	2.48095e+06	2.78651e+06	2.62306e+06	2.3789e+06	2.74882e+06	C10945	ko00940,ko01110
MWSmce486	503.16	383.12	504.169	C18H32O16	[M-H]-	Manninotriose	甘露三糖	Others	其它类	Saccharides	糖类	13382-86-0	3	17732.2	13173.2	17296.1	14357.3	13111.3	9458.97	8649.54	12229.8	11171.7	11771.9	10937.7	10175.7	C05404	ko00052,ko01100
ZbWn003804	297.14	96.96	298.145	C12H26O6S	[M-H]-	8-(methoxymethoxy)decyl hydrogen sulfate	8-(甲氧基甲氧基)癸基硫酸氢酯	Others	其它类	Others	其它	-	3	38326.9	36662.9	26307.6	39418.1	45457.9	22725.6	25808.4	42878.5	34561.7	40800.2	37451.9	43388.8	-	-
pme3705	193.04	72.99	194.043	C6H10O7	[M-H]-	D-Glucoronic acid*	D-葡萄糖醛酸*	Others	其它类	Saccharides	糖类	6556-12-3	3	1.75542e+06	1.75626e+06	1.8445e+06	1.91159e+06	1.89747e+06	1.9841e+06	1.47861e+06	1.39999e+06	1.3859e+06	1.59115e+06	1.67414e+06	1.83735e+06	C00191	ko00040,ko00053,ko00520,ko00562,ko01100,ko01240,ko01250
MWS201449	246.14	141.1	245.138	C10H19N3O4	[M+H]+	Asn-Leu	L-天冬酰胺-L-亮氨酸	Amino acids and derivatives	氨基酸及其衍生物	Amino acids and derivatives	氨基酸及其衍生物	22601-71-4	3	113885	135351	89880.3	124308	131047	135838	128425	147703	91222.3	118826	102662	113538	-	-
pmb2507	213.02	96.97	214.024	C5H11O7P	[M-H]-	2-Deoxyribose-1-phosphate	2-脱氧核糖-1-磷酸	Nucleotides and derivatives	核苷酸及其衍生物	Nucleotides and derivatives	核苷酸及其衍生物	17210-42-3	3	131954	114487	154078	58700.8	144711	116741	145214	249513	184054	113734	131381	126885	C00672	ko00030,ko00240,ko01100
MW0001709	114.09	79.06	113.084	C6H11NO	[M+H]+	1-Piperidinecarboxaldehyde	1-哌啶甲醛	Others	其它类	Others	其它	2591-86-8	3	214179	182078	164481	173099	180237	163358	122722	176484	152478	110519	128104	118389	-	-
Zmjn004133	311.22	293.21	312.23	C18H32O4	[M-H]-	9S-Hydroperoxy-10E,12Z-octadecadienoic acid	9S-氢过氧-10E,12Z-十八碳二烯酸	Lipids	脂质	Free fatty acids	游离脂肪酸	5502-91-0	3	34990.4	48035.6	41853.7	80276.5	31111	55079.2	147417	24030.9	20754.7	31486	34211	36531.2	C14827	ko00591,ko01100
Lamp007327	565.15	317.1	564.148	C26H28O14	[M+H]+	3,9-dihydroeucomnalin malonyl glucoside	3-(4-羟基苄基)-5,7-二羟基-6-甲氧基苯并二氢吡喃-4-酮 丙二酰葡萄糖苷	Flavonoids	黄酮	Other Flavonoids	其它类黄酮	-	2	771565	1.0309e+06	989280	666976	898667	511593	225477	181784	198820	452467	525031	493531	-	-
MW0109139	329.16	111.04	328.142	C18H20N2O4	[M+H]+	Phenylalanyltyrosine	苯丙氨酰酪氨酸	Amino acids and derivatives	氨基酸及其衍生物	Amino acids and derivatives	氨基酸及其衍生物	17355-18-9	3	1.1695e+06	1.24901e+06	1.12595e+06	706277	831078	879292	529772	673349	766553	809988	918140	929427	-	-
mws0103	146.06	91.05	145.053	C9H7NO	[M+H]+	Indole-3-carboxaldehyde	吲哚-3-甲醛	Alkaloids	生物碱	Plumerane	吲哚类生物碱	487-89-8	3	714874	763006	785241	581113	578460	580240	527977	621782	622757	596512	615329	686083	C08493	-
mws1155	181.07	101.02	182.079	C6H14O6	[M-H]-	D-Mannitol	D-甘露醇	Others	其它类	Saccharides	糖类	69-65-8	3	37236.3	38142	42268.7	40170	35167.7	48451.6	35902.3	33993.1	29854.2	31621	36643.7	35156.8	C00392	ko00051,ko01100,ko02010
MWS4309	262.12	188.07	261.111	C13H15N3O3	[M+H]+	Glycyl-tryptophan	甘氨酰-色氨酸	Amino acids and derivatives	氨基酸及其衍生物	Amino acids and derivatives	氨基酸及其衍生物	2390-74-1	3	92599.4	46855.8	71505	73447.4	77333.6	124410	115982	177272	111781	88547.5	80772.6	93835.2	-	-
Lmhp011388	353.27	261.22	352.261	C21H36O4	[M+H]+	2-α-Linolenoyl-glycerol*	2-α-亚麻酸甘油酯*	Lipids	脂质	Glycerol ester	甘油酯	55268-58-1	3	132867	132448	128034	147005	128696	108667	122435	157090	161316	182214	159155	181311	-	-
pme2914	161.05	99.05	162.053	C6H10O5	[M-H]-	3-Hydroxy-3-methylpentane-1,5-dioic acid	3-羟基-3-甲基谷氨酸	Amino acids and derivatives	氨基酸及其衍生物	Amino acids and derivatives	氨基酸及其衍生物	503-49-1	3	178952	198399	177682	199235	195290	214214	50623.3	101800	92559.7	161884	187195	169596	C03761	-
MW0168452	341.21	204.08	342.219	C22H30O3	[M-H]-	17-keto-4(Z),7(Z),10(Z),13(Z),15(E),19(Z)-Docosahexaenoic Acid	17-keto-4(Z),7(Z),10(Z),13(Z),15(E),19(Z)-Docosahexaenoic Acid	Others	其它类	Others	其它	1233715-28-0	3	1.41916e+06	1.50178e+06	1.37723e+06	667079	693381	684437	632404	700809	811843	758406	878398	799555	-	-
Wcgp010436	275.2	105.07	274.193	C18H26O2	[M+H]+	3-(Cyclohexen-1-yl)-2-hydroxy-4a,5-dimethyl-2,3,4,5,6,8a-hexahydronaphthalen-1-one	3-(Cyclohexen-1-yl)-2-hydroxy-4a,5-dimethyl-2,3,4,5,6,8a-hexahydronaphthalen-1-one	Others	其它类	Others	其它	-	2	77948.3	74485	73974.3	57299.3	49849.1	61080.9	37014.7	50992.2	42360.9	64349.7	57126.7	65965.3	-	-
Cmyp005062	407.13	245.08	406.126	C20H22O9	[M+H]+	Salireposide	柳匍匐苷	Phenolic acids	酚酸类	Phenolic acids	酚酸类	16955-55-8	3	152189	152861	152095	115386	117867	116068	105323	86786.8	98550.6	127212	115042	133624	-	-
Wcdp006247	518.32	184.08	517.317	C26H48NO7P	[M+H]+	1-18:3-LysoPC	1-18:3-LysoPC	Others	其它类	Others	其它	-	1	1.29325e+07	1.35147e+07	1.48037e+07	6.80388e+06	9.97461e+06	9.30936e+06	2.86896e+06	4.78673e+06	3.18544e+06	6.50869e+06	7.19566e+06	6.22105e+06	-	-
Wbkp003667	393.15	393.15	392.147	C20H24O8	[M+H]+	ailantinol D	臭椿醇 D	Terpenoids	萜类	Ditepenoids	二萜	-	2	810695	798631	771644	741440	898065	745280	512163	512204	516169	591360	624856	685706	-	-
pmb2855	307.11	145.06	308.122	C11H20N2O8	[M-H]-	L-Glutamine-O-glycoside	L-谷氨酰胺-O-葡萄糖苷	Amino acids and derivatives	氨基酸及其衍生物	Amino acids and derivatives	氨基酸及其衍生物	-	3	110964	100833	17381.1	13844.5	64953.5	66759.3	60292.6	61021.8	65729.2	83212.6	71565.1	78831.8	-	-
HX1295	357.13	151.04	356.126	C20H20O6	[M+H]+	1'-epi-sauchinone	1'-epi-三白草酮	Lignans and Coumarins	木脂素和香豆素	Lignans	木脂素	-	3	41014.8	38679.9	34965.2	18397	18327.7	25333.8	19126.8	31693.7	35145.6	29239.1	27227.8	25128.5	-	-
Lmhp011549	550.39	184.07	549.379	C28H56NO7P	[M+H]+	LysoPC 20:1	溶血磷脂酰胆碱 20:1	Lipids	脂质	LPC	溶血磷脂酰胆碱	-	3	211601	212647	207933	131056	129752	138209	99648.5	115031	119832	146484	125965	139038	-	-
zjgp122320	163.04	89.04	162.032	C9H6O3	[M+H]+	6-hydroxycoumarin	6-羟基香豆素	Lignans and Coumarins	木脂素和香豆素	Coumarins	香豆素	6093-68-1	2	1.92246e+06	2.32737e+06	2.37016e+06	2.732e+06	2.10462e+06	2.57546e+06	1.86664e+06	2.64163e+06	2.55223e+06	2.87026e+06	2.75557e+06	2.47302e+06	-	-
mws0470	117.02	73.03	118.027	C4H6O4	[M-H]-	Methylmalonic acid	甲基丙二酸	Organic acids	有机酸	Organic acids	有机酸	516-05-2	2	2.70147e+06	2.84644e+06	2.78141e+06	2.62186e+06	2.60296e+06	2.69087e+06	2.46813e+06	3.06763e+06	3.19087e+06	2.27331e+06	2.49729e+06	2.64612e+06	C02170	ko00240,ko00280,ko00640,ko01100
Wmzn000627	363.25	281.25	364.261	C22H36O4	[M-H]-	Ajugalaevigatic acid	Ajugalaevigatic acid	Terpenoids	萜类	Ditepenoids	二萜	-	3	42415.1	58665.2	53351	37355.5	53060.2	50774.9	42946.4	46900.1	44377.2	42859.7	49643.7	48129.9	-	-
Wagp001741	429.19	267.14	428.18	C19H28N2O9	[M+H]+	N-(gamma-L-glutamyl)tyramine O-glucoside	N-(γ-L-谷氨酰)酪胺 O-葡萄糖苷	Alkaloids	生物碱	Phenolamine	酚胺	-	2	123271	137743	116286	101781	67344.7	129577	69734.1	143789	106397	120409	106350	122797	-	-
pmb2791	309.21	209.05	310.214	C18H30O4	[M-H]-	9-Hydroperoxy-10E,12,15Z-octadecatrienoic acid	9-羟基过氧-10E,12,15Z-十八碳三烯酸	Lipids	脂质	Free fatty acids	游离脂肪酸	111004-08-1	3	54265.3	41248.2	43414.6	47445.9	47223.3	44965.5	56642.6	38652.4	41377.7	54773.3	57152.1	49145.8	C16321	ko00592,ko01110
mws1478	163.12	130.07	162.116	C10H14N2	[M+H]+	Nicotine	烟碱	Alkaloids	生物碱	Pyridine alkaloids	吡啶类生物碱	54-11-5	1	2.5077e+06	2.38173e+06	2.33128e+06	1.72722e+06	1.63077e+06	1.523e+06	55286.1	201316	188667	1.43995e+06	1.25491e+06	1.27339e+06	C00745	ko00960,ko01110
MWStz100	229.09	113.04	228.086	C8H12N4O4	[M+H]+	Decitabine; 5-Aza-2'-Deoxycytidine	地西他滨; 5-氮杂-2'-脱氧胞嘧啶核苷 <DNA甲基转移酶(DNMT)抑制剂>	Nucleotides and derivatives	核苷酸及其衍生物	Nucleotides and derivatives	核苷酸及其衍生物	2353-33-5	3	193641	151399	231513	159973	178176	145967	140741	175396	171076	182033	157579	162655	-	-
Zjrp081006	637.43	421.35	636.424	C36H60O9	[M+H]+	ginsenoside Rh5/7/8	人参皂苷Rh5/7/8	Terpenoids	萜类	Triterpene Saponin	三萜皂苷	-	2	1.54243e+06	2.28784e+06	1.92011e+06	2.35786e+06	1.97598e+06	1.98118e+06	1.16658e+06	1.43416e+06	1.43048e+06	1.48334e+06	1.72804e+06	1.64957e+06	-	-
MW0121803	295.12	189.13	296.125	C12H12N10	[M-H]-	6,6'-(1,2-phenylene)bis(1,3,5-triazine-2,4-diamine)	6,6'-(1,2-亚苯基)双(1,3,5-三嗪-2,4-二胺)	Others	其它类	Others	其它	5118-79-6	3	332548	282486	310848	285138	296164	281209	269731	305081	285236	266850	249846	291248	-	-
Wcdp007514	425.38	191.18	424.37	C30H48O	[M+H]+	cyclomusalenone	cyclomusalenone	Terpenoids	萜类	Triterpene	三萜	-	1	428569	462684	500213	625352	456534	548693	169895	156457	185837	413377	403718	356809	-	-
mws5035	279.17	120.08	278.163	C15H22N2O3	[M+H]+	L-Leucyl-L-phenylalanine	L-亮氨酰-L-苯丙氨酸	Amino acids and derivatives	氨基酸及其衍生物	Amino acids and derivatives	氨基酸及其衍生物	56217-82-4	2	153985	138537	101352	108430	69099.7	102310	86910.6	130360	129380	96948.2	107573	92644.2	-	-
MWSslk097	195.06	163.04	194.058	C10H10O4	[M+H]+	Dimethyl phthalate	邻苯二甲酸二甲酯	Phenolic acids	酚酸类	Phenolic acids	酚酸类	131-11-3	3	1.9832e+06	1.93584e+06	1.98595e+06	2.01193e+06	2.21335e+06	2.269e+06	2.05032e+06	1.99648e+06	2.02285e+06	1.9276e+06	1.9199e+06	2.19469e+06	C11233	-
Lchp000221	207.06	91.05	206.058	C11H10O4	[M+H]+	(Z)-3-Ethylidene-7-hydroxy-6-methoxyphthalide*	(Z)-3-亚乙基-7-羟基-6-甲氧基苯酞*	Others	其它类	Others	其它	-	1	1.82233e+06	1.91882e+06	1.97109e+06	1.96921e+06	1.95909e+06	2.2653e+06	2.16402e+06	3.04492e+06	3.28995e+06	1.98268e+06	2.31653e+06	2.18845e+06	-	-
Jmwn002057	477.16	315.11	478.169	C20H30O13	[M-H]-	2-(3-β-D-glucopyranosyloxy-4-hydroxyphenyl)ethanol-1-O-β-D-glucopyranoside	2-(3-β-D-吡咯烷氧基-4-羟基苯基)乙醇-1-O-β-D-吡喃葡萄糖苷	Phenolic acids	酚酸类	Phenolic acids	酚酸类	-	3	22207.5	29510.4	27377.4	24125.8	27946.4	25014.7	22216.7	20917.6	26029	25229	21573.8	23760.2	-	-
pmp001270	494.32	184.07	493.317	C24H48NO7P	[M+H]+	LysoPC 16:1*	溶血磷脂酰胆碱 16:1*	Lipids	脂质	LPC	溶血磷脂酰胆碱	76790-27-7	1	288831	289427	305333	272027	227157	291899	170098	89558.6	83894	196741	200665	226738	-	-
Zmsn002595	423.15	99.04	424.158	C17H28O12	[M-H]-	2-crotonylsucrose	2-巴豆酰蔗糖	Others	其它类	Others	其它	-	2	369170	360564	140210	130636	319239	408992	355783	263307	493656	368710	368690	320774	-	-
Xmbn003152	367.16	235.12	368.158	C17H24N2O7	[M-H]-	N-(1-deoxy-α-D fructos-1-yl)-L-tryptophan	N-(1-deoxy-α-D fructos-1-yl)-L-tryptophan	Alkaloids	生物碱	Alkaloids	生物碱	-	2	335839	330997	336356	197112	180389	192806	125310	118713	137063	217810	203228	186062	-	-
Wcsn011332	279.23	261.23	280.24	C18H32O2	[M-H]-	Ethyl (10Z,13Z)-hexadeca-10,13-dienoate	Ethyl (10Z,13Z)-hexadeca-10,13-dienoate	Others	其它类	Others	其它	-	1	54125.3	52294.3	50363.2	30383.1	42495.7	43641	31511.4	40893	40380.2	41837.7	36159.1	37212.9	-	-
Waln011524	554.35	255.23	555.354	C26H54NO9P	[M-H]-	1-(2,3-dihydroxypropoxy)-3-(((2-(dimethylamino)ethoxy)(hydroxy)phosphoryl)oxy)propan-2-yl palmitate*	1-(2,3-二羟基丙氧基)-3-(((2-(二甲基氨基)乙氧基)(羟基)磷酰基)氧基)丙-2-基 棕榈酸酯*	Lipids	脂质	LPE	溶血磷脂酰乙醇胺	-	1	49608.1	46324.9	56733	35383.3	28194.7	37008.1	34746.2	34283.7	35499	49173.8	42046.1	45090.4	-	-
Wasn002329	366.08	160.04	367.09	C16H17NO9	[M-H]-	Xanthurenic Acid 8-O-Glucoside	4,8 二羟基喹啉甲酸 8-O-葡糖苷	Alkaloids	生物碱	Quinoline alkaloids	喹啉类生物碱	97451-32-6	2	152647	173906	208362	121911	139171	98856.2	92178.9	105756	40860.8	95206	106990	111075	-	-
Walp007214	290.27	88.08	289.262	C16H35NO3	[M+H]+	2-Aminohexadecane-1,5,6-triol	2-氨基十六烷-1,5,6-三醇	Lipids	脂质	Sphingolipids	鞘脂	-	2	110245	96459	105255	371313	289756	247747	419847	224938	121268	116043	125715	135930	-	-
Wcfp003437	325.14	175.07	324.136	C20H20O4	[M+H]+	3-Prenyl-4,2',4'-Trihydroxychalcone	3-异戊二烯基-4,2',4'-三羟基查耳酮	Flavonoids	黄酮	Chalcones	查耳酮	202815-28-9	2	324413	275122	277637	304201	266138	238633	208401	338863	280631	269910	306343	266109	-	-
Zmhp005139	565.12	317.07	564.111	C25H24O15	[M+H]+	Tamarixetin-3-O-(6''-malonyl)glucoside*	柽柳黄素-3-O-(6''-丙二酰)葡萄糖苷*	Flavonoids	黄酮	Flavonols	黄酮醇	-	1	737685	950435	804183	920111	814316	969182	215835	204293	246801	552628	471541	517117	-	-
MWS3270	166.02	79.96	167.022	C7H5NO4	[M-H]-	Quinolinic Acid	喹啉酸	Alkaloids	生物碱	Pyridine alkaloids	吡啶类生物碱	89-00-9	3	115839	94352.4	89972.1	124015	60475.4	69696.1	90744.5	112094	93186.9	96939.3	100716	112618	C03722	ko00380,ko00410,ko00760,ko01100,ko01240
Lmmp008501	443.39	241.19	442.381	C30H50O2	[M+H]+	Cycloart-23-ene-3β,25-diol	环木菠萝烷-23-烯-3β,25-二醇	Terpenoids	萜类	Triterpene	三萜	14599-48-5	3	4550.68	4857.63	5539.01	2672.32	5959.05	3479.93	5515.24	3954.51	3331.71	5064.2	4815.41	4326.81	-	-
Lmhn002926	279.05	163.04	280.058	C13H12O7	[M-H]-	p-Coumaroylmalic acid	对香豆酰苹果酸	Phenolic acids	酚酸类	Phenolic acids	酚酸类	-	3	9019.55	47666.7	12523.8	10019.8	23340	39316.4	14734.9	8599.68	35885.7	40145.9	45162.3	46868.3	-	-
Hmzp003994	479.12	317.08	478.111	C22H22O12	[M+H]+	Pedaliin*	胡麻素-6-O-葡萄糖苷*	Flavonoids	黄酮	Flavones	黄酮	22860-72-6	3	158566	131152	112643	127783	131129	105813	30408	64030.9	30884.4	125752	132229	112947	-	-
Lmhp009129	482.32	184.07	481.317	C23H48NO7P	[M+H]+	LysoPC 15:0(2n isomer)*	溶血磷脂酰胆碱 15:0(2n异构)*	Lipids	脂质	LPC	溶血磷脂酰胆碱	-	1	136521	181796	176736	121269	109251	128719	39776.9	77682.6	84050.2	128849	115090	134621	-	-
Lmqp000329	296.07	104.11	295.057	C8H14N3O7P	[M+H]+	5-Aminoimidazole ribonucleotide	5-氨基咪唑核糖核苷酸	Nucleotides and derivatives	核苷酸及其衍生物	Nucleotides and derivatives	核苷酸及其衍生物	25635-88-5	1	5.80915e+06	4.55994e+06	6.72158e+06	3.62976e+06	3.25815e+06	3.10442e+06	2.30258e+06	2.52234e+06	2.80386e+06	3.30984e+06	3.03859e+06	3.56422e+06	-	-
pmn001743	685.23	523.18	686.242	C31H42O17	[M-H]-	Specnuezhenide	特女贞苷	Phenolic acids	酚酸类	Phenolic acids	酚酸类	39011-92-2	3	17065	11553.4	14081.5	3536.36	12140.1	4715.53	9226.28	9645.02	9413.37	12574.9	14712.3	13389	-	-
Zmgn002106	206.08	58.03	207.089	C11H13NO3	[M-H]-	N-Acetyl-L-phenylalanine	N-乙酰-L-苯丙氨酸	Amino acids and derivatives	氨基酸及其衍生物	Amino acids and derivatives	氨基酸及其衍生物	2018-61-3	3	43592	41365	35546.7	26987	25077.1	29549.7	26810.3	32080	35542.6	30294.7	30397.8	34734.6	C03519	ko00360,ko01100
Zmjn001030	346.06	211	347.063	C10H14N5O7P	[M-H]-	Adenosine 2'-Phosphate	腺苷-2'-磷酸	Nucleotides and derivatives	核苷酸及其衍生物	Nucleotides and derivatives	核苷酸及其衍生物	130-49-4	3	35908.4	42618.7	33372.5	17095	19023.1	18094.2	20240.6	30998.4	19434.7	17113.2	19016	20066.6	C00946	-
mws0438	151.06	59.01	152.069	C5H12O5	[M-H]-	L-Arabitol*	L-阿拉伯糖醇*	Others	其它类	Saccharides	糖类	7643-75-6	3	42032.1	47148.6	38858.3	44467.2	45885.1	48177	33993	39838.9	51464.9	43713.9	42951.3	49591.1	C00532	ko00040,ko01100
MWS1840	102.13	58.07	101.12	C6H15N	[M+H]+	Triethylamine	三乙胺	Alkaloids	生物碱	Alkaloids	生物碱	121-44-8	2	5.13215e+06	6.29322e+06	6.06381e+06	5.76472e+06	6.92674e+06	5.73686e+06	6.35012e+06	6.58466e+06	6.05764e+06	5.59116e+06	6.17986e+06	5.28341e+06	C14691	-
Zmyn000453	191.02	111.01	192.027	C6H8O7	[M-H]-	Isocitric Acid	异柠檬酸	Organic acids	有机酸	Organic acids	有机酸	320-77-4	1	4182981	4.00947e+06	4.29217e+06	4.2686e+06	4.68929e+06	4.83665e+06	2.50855e+06	4.58523e+06	4.52959e+06	3.78308e+06	4.42815e+06	4.01315e+06	C00311	ko00020,ko00630,ko01100,ko01110,ko01200,ko01210,ko01230,ko01240
pme2380	145.01	101.02	146.022	C5H6O5	[M-H]-	α-Ketoglutaric acid	α-酮戊二酸	Organic acids	有机酸	Organic acids	有机酸	328-50-7	3	343867	330037	384665	319605	331345	339773	253317	283161	301766	318613	357459	307229	C00026	ko00020,ko00040,ko00053,ko00220,ko00250,ko00300,ko00310,ko00340,ko00430,ko00470,ko00630,ko00650,ko00660,ko01100,ko01110,ko01200,ko01210,ko01230,ko01240
pmp001287	120.08	103.05	119.073	C8H9N	[M+H]+	N-Benzylmethylene isomethylamine	N-苯亚甲基异甲胺	Alkaloids	生物碱	Alkaloids	生物碱	-	1	428222	460021	469020	249995	274697	277864	315506	290689	338742	343905	303396	354116	-	-
HX1366	147.04	91.05	146.037	C9H6O2	[M+H]+	coumarin	香豆素	Lignans and Coumarins	木脂素和香豆素	Coumarins	香豆素	-	1	7.25836e+06	8.8547e+06	1.03134e+07	7.48565e+06	8.50025e+06	8.60402e+06	9.06565e+06	1.16778e+07	1.08149e+07	7.35683e+06	8.61207e+06	8.28028e+06	-	-
Lmdn001560	345.12	165.06	346.126	C15H22O9	[M-H]-	6-DeoxyCatalpol	6-脱氧梓醇	Terpenoids	萜类	Monoterpenoids	倍萜	99499-99-7	3	8.06905e+06	8.31611e+06	9.14751e+06	1.04347e+07	9.5713e+06	1.03664e+07	7.22101e+06	8.20822e+06	8.65514e+06	7.63343e+06	8.96721e+06	8.44031e+06	-	-
MWS2442	259.02	96.97	260.03	C6H13O9P	[M-H]-	D-Fructose 6-Phosphate*	D-果糖-6-磷酸*	Others	其它类	Saccharides	糖类	643-13-0	1	1.14975e+06	1.18665e+06	1.28062e+06	1.26716e+06	1.18134e+06	1.40116e+06	1.17182e+06	1.22031e+06	1.23297e+06	1.20428e+06	1.38951e+06	1.22084e+06	C00085	ko00052,ko00500,ko00710,ko01100,ko01110,ko01200
Hmlp008487	211.17	81.07	210.162	C13H22O2	[M+H]+	Blumenol C	布卢门醇 C	Terpenoids	萜类	Monoterpenoids	倍萜	36151-02-7	3	278099	116619	328300	372241	298731	359384	493688	278991	297189	304038	259118	277382	-	-
Lmhp008763	452.28	311.26	451.27	C21H42NO7P	[M+H]+	LysoPE 16:1(2n isomer)*	溶血磷脂酰乙醇胺 16:1(2n异构)*	Lipids	脂质	LPE	溶血磷脂酰乙醇胺	-	1	149778	258917	262691	185383	138940	290256	182086	261328	313458	240611	214251	206748	-	-
MW0054601	452.28	311.26	451.27	C21H42NO7P	[M+H]+	1-(9Z-hexadecenoyl)-glycero-3-phosphoethanolamine*	LysoPE(16:1(9Z)/0:0)*	Lipids	脂质	Glycerol ester	甘油酯	-	1	149778	258917	262691	185383	138940	290256	182086	261328	313458	240611	214251	206748	-	-
Hmsn003355	1123.59	1123.59	1124.6	C54H92O24	[M-H]-	Notoginsenoside A	三七皂苷 A	Terpenoids	萜类	Triterpene Saponin	三萜皂苷	193895-21-5	3	118949	104347	118692	131242	84674.2	127912	122647	133539	103071	142596	167511	158250	-	-
pmb0782	86.1	69.07	85.0891	C5H11N	[M+H]+	Piperidine	哌啶	Alkaloids	生物碱	Piperidine alkaloids	哌啶类生物碱	110-89-4	3	2.24565e+06	2.51968e+06	2.54632e+06	1.67941e+06	1.78692e+06	1.73795e+06	2.17115e+06	2.05893e+06	2.2702e+06	1.86721e+06	2.1456e+06	2.16336e+06	C01746	ko00960
MW0168309	263.17	219.18	264.173	C16H24O3	[M-H]-	12-Oxo-2,3-dinor-10,15-phytodienoic acid	12-Oxo-2,3-dinor-10,15-植物二烯酸	Organic acids	有机酸	Organic acids	有机酸	197247-23-7	3	24811.6	29969.5	29297.5	26596.6	24588.5	29007	33082.5	27046.4	34894	24208.3	26949.5	23062.4	-	-
Lmhp008742	542.32	184.07	541.317	C28H48NO7P	[M+H]+	LysoPC 20:5	溶血磷脂酰胆碱 20:5	Lipids	脂质	LPC	溶血磷脂酰胆碱	162440-04-2	3	103714	154724	114229	78321.5	63873.2	96426.3	19984.4	25380.5	14314.7	72365.4	69967.1	61858.2	-	-
MWS1848	135.05	92.03	136.052	C8H8O2	[M-H]-	Phenyl acetate	乙酸苯酯	Phenolic acids	酚酸类	Phenolic acids	酚酸类	122-79-2	1	232267	225754	246603	250446	268211	226786	305329	337942	319938	229683	240830	268571	C00548	-
Walp004752	218.21	88.08	217.204	C12H27NO2	[M+H]+	2-Aminododecane-1,4-diol	2-氨基十二烷-1,4-二醇	Lipids	脂质	Sphingolipids	鞘脂	-	1	138455	123839	116310	164080	1.11143e+06	171566	311285	166705	134131	496415	569476	495766	-	-
Zmbp002538	205.1	146.06	204.09	C11H12N2O2	[M+H]+	1-Methoxy-indole-3-acetamide	1-甲氧基-吲哚-3-乙酰胺	Alkaloids	生物碱	Plumerane	吲哚类生物碱	-	1	2.23635e+07	2.0984e+07	2.20338e+07	1.16819e+07	1.13756e+07	1.14696e+07	1.64981e+07	1.92868e+07	1.85762e+07	1.8506e+07	1.62067e+07	1.60271e+07	-	-
Zmgn000503	133.05	71.01	134.058	C5H10O4	[M-H]-	2,3-Dihydroxy-3-Methylbutanoic Acid	2,3-二羟基-3-甲基丁酸	Organic acids	有机酸	Organic acids	有机酸	1756-18-9	2	759647	822599	840154	691690	781546	791758	725534	846665	739420	776456	658226	721400	C04039	-
Zmgn000217	129.02	85.03	130.027	C5H6O4	[M-H]-	Itaconic acid	衣康酸	Organic acids	有机酸	Organic acids	有机酸	97-65-4	1	382478	418588	242529	432971	443502	462256	495736	552985	534955	390850	450820	453967	C00490	ko00660,ko01100
pme1439	165.05	119.05	164.047	C9H8O3	[M+H]+	p-Coumaric acid	对香豆酸	Phenolic acids	酚酸类	Phenolic acids	酚酸类	501-98-4	2	472821	415929	491380	771535	552457	554515	382915	561338	653515	540247	636786	582852	C00811	ko00130,ko00350,ko00940,ko00950,ko01100,ko01110
HJN083	521.2	359.15	522.21	C26H34O11	[M-H]-	Lariciresinol-4'-O-glucoside	落叶松脂素-4'-O-葡萄糖苷	Lignans and Coumarins	木脂素和香豆素	Lignans	木脂素	143663-00-7	3	143291	136547	128241	114897	128260	118756	102423	135126	120461	99931.1	117571	112489	-	-
MWS5083	455.1	96.97	456.105	C17H21N4O9P	[M-H]-	Flavin Single Nucleotide(FMN)	黄素单核苷酸(FMN)	Nucleotides and derivatives	核苷酸及其衍生物	Nucleotides and derivatives	核苷酸及其衍生物	6184-17-4	3	137248	120701	123433	131033	150792	139203	144862	211209	162566	126529	147593	130715	C00061	ko00190,ko00740,ko01100,ko01110,ko01240
Zmyn005252	285.24	239.24	286.251	C17H34O3	[M-H]-	3-Hydroxy-palmitic acid methyl ester	3-羟基-棕榈酸甲酯	Lipids	脂质	Free fatty acids	游离脂肪酸	51883-36-4	3	12307.7	14822.2	14298.1	11672	15021.4	11179.5	8894.87	11594.1	9629.71	10042.2	10832.5	11840	C11849	-
MWSmce466	135.05	92.03	136.052	C8H8O2	[M-H]-	4-Hydroxyacetophenone	4-羟基苯乙酮	Others	其它类	Ketone compounds	酮类化合物	99-93-4	1	227919	232664	276115	243380	235701	228334	279829	338219	345040	269333	244248	228807	C10700	ko01100
Hmsn003015	961.56	799.51	962.545	C48H82O19	[M-H]-	Notoginsenoside M	三七皂苷 M	Terpenoids	萜类	Triterpene Saponin	三萜皂苷	-	3	23409.7	25300.1	29605.9	11520.4	14588.5	8949.72	22174.8	15269.3	16508.8	20345.2	23357	23736.8	-	-
pmd0146	548.37	184.07	547.364	C28H54NO7P	[M+H]+	LysoPC 20:2(2n isomer)	溶血磷脂酰胆碱 20:2(2n异构)	Lipids	脂质	LPC	溶血磷脂酰胆碱	-	3	328772	298000	555456	182141	185817	289341	128613	141435	77507.2	188673	160662	169474	-	-
Waln010192	576.33	277.22	577.338	C28H52NO9P	[M-H]-	2-(2,3-dihydroxypropoxy)-3-(((2-(dimethylamino)ethoxy)(hydroxy)phosphoryl)oxy)propyl (8E,11Z,14Z)-octadeca-8,11,14-trienoate	2-(2,3-二羟基丙氧基)-3-(((2-(二甲基氨基)乙氧基)(羟基)磷酰基)氧基)丙基 (8E,11Z,14Z)-十八碳-8,11,14-三烯酸	Lipids	脂质	LPE	溶血磷脂酰乙醇胺	-	2	13578.3	14215.7	14386.9	25382.8	22344.8	26108.8	4324.23	6013.97	6984.59	13257.9	14863.7	12688.4	-	-
MWSprf117	221.09	130.06	220.085	C11H12N2O3	[M+H]+	5-Hydroxy-DL-tryptophan(5-HTP)	5-羟色氨酸	Amino acids and derivatives	氨基酸及其衍生物	Amino acids and derivatives	氨基酸及其衍生物	56-69-9	2	3.24445e+06	3.35729e+06	3.51067e+06	1.74904e+06	1.67165e+06	1.67225e+06	1.63081e+06	1.93959e+06	2.04336e+06	2.01528e+06	2.35611e+06	2.3097e+06	C01017	-
pmp000979	543.19	381.13	542.179	C28H30O11	[M+H]+	Ikarisoside D	大花淫羊藿苷 D	Flavonoids	黄酮	Flavonols	黄酮醇	113558-12-6	3	160209	150368	122242	73012.6	74166.2	76972.7	146925	158438	188110	119672	126223	140581	-	-
Zmdn001564	293.11	164.07	294.122	C14H18N2O5	[M-H]-	γ-Glutamylphenylalanine	γ-谷氨酰胺苯丙氨酸	Amino acids and derivatives	氨基酸及其衍生物	Amino acids and derivatives	氨基酸及其衍生物	7432-24-8	3	82141.7	100454	113098	82735.3	78817.7	72180.9	107718	126686	110507	82125.1	96890.9	88296.5	-	-
Wbsp000333	485.36	485.36	484.355	C31H48O4	[M+H]+	16-oxo-3α,21β-dihydroxyserrat-14-en-24-oic acid	16-氧代-3α,21β-二羟基锯齿-4-烯-24-酸	Terpenoids	萜类	Terpene	萜类	-	2	235735	423492	231664	0	0	0	130213	344343	130003	219101	258735	237020	-	-
pma6455	229.01	96.97	230.019	C5H11O8P	[M-H]-	Ribulose-5-phosphate	核酮糖-5-磷酸	Others	其它类	Saccharides	糖类	4151-19-3	3	82108.8	35530.6	66032.4	91986.8	84875.1	53949	86077.3	53089.7	74734.3	78203.3	72407.4	66163.7	C00199	ko00030,ko00040,ko00710,ko00740,ko01100,ko01110,ko01200,ko01230,ko01240,ko01250
Lmhp008833	494.32	184.07	493.317	C24H48NO7P	[M+H]+	LysoPC 16:1(2n isomer)*	溶血磷脂酰胆碱 16:1(2n异构)*	Lipids	脂质	LPC	溶血磷脂酰胆碱	-	1	270720	279821	277914	246936	285339	326998	136370	89734.4	83415.9	210001	234514	247945	-	-
Zmfn000481	535.04	323.03	536.044	C14H22N2O16P2	[M-H]-	Uridine-5'-Diphosphate-D-Xylose	尿苷-5'-二磷酸-D-木糖	Nucleotides and derivatives	核苷酸及其衍生物	Nucleotides and derivatives	核苷酸及其衍生物	3616-06-6	1	744960	771569	718053	645094	913932	612047	225114	268531	300583	526851	497179	585196	C00190	ko00520,ko00908,ko01100,ko01250
pmp001229	209.12	125.06	208.11	C12H16O3	[M+H]+	Senkyunolide K	洋川芎内酯 K	Others	其它类	Lactones	内酯类化合物	114569-33-4	1	477670	487253	442326	276082	316507	274364	5520.24	8014.81	10275.5	221175	210562	247296	-	-
Lmzp004417	639.45	441.37	638.439	C36H62O9	[M+H]+	Ginsenoside Rf1	人参皂苷 Rf1	Terpenoids	萜类	Triterpene Saponin	三萜皂苷	-	2	73315.8	89601.4	90079.9	70875	51365.9	68082	99636.2	81705	105951	85868.4	78470.4	72692.2	-	-
MWSslk108	204.13	85.03	203.116	C9H17NO4	[M+H]+	O-Acetyl-L-carnitine	O-乙酰左旋肉碱	Alkaloids	生物碱	Alkaloids	生物碱	3040-38-8	3	4.42097e+06	3.67325e+06	4.74718e+06	3.27648e+06	2.71668e+06	3.28152e+06	1.64272e+06	2.11054e+06	1.72508e+06	2.95235e+06	2.56506e+06	2.99795e+06	-	-
MW0133375	391.1	215.05	390.095	C19H18O9	[M+H]+	5,7-Dihydroxy-2-(4-hydroxy-3-methoxy-phenyl)-3,6,8-trimethoxy-chromen-4-one	4'，5,7-三羟基3,3'，6,8-四甲氧基黄酮	Flavonoids	黄酮	Flavones	黄酮	58130-91-9	3	355748	268172	367617	296534	288616	255810	215354	258142	263310	217265	231226	256144	-	-
Lmbn005487	313.24	251.24	314.246	C18H34O4	[M-H]-	12,13-DHOME; (9Z)-12,13-Dihydroxyoctadec-9-enoic acid	12,13-二羟基十八烷基-9-烯酸	Lipids	脂质	Free fatty acids	游离脂肪酸	263399-35-5	3	86688.1	90873.1	91151	67019.4	66923.9	70486.6	61826.4	55790	57017.3	64024.9	70645.4	75776.6	C14829	ko00591
pmb0818	206.08	145.05	205.074	C11H11NO3	[M+H]+	Methoxyindoleacetic acid	甲氧基吲哚乙酸	Alkaloids	生物碱	Plumerane	吲哚类生物碱	3471-31-6	3	559324	508866	509077	304203	256919	344182	416762	504503	503747	461217	406960	394667	C05660	ko00380
pmb2857	308.1	146.05	309.106	C11H19NO9	[M-H]-	L-Glutamic acid-O-glycoside	L-谷氨酸-O-葡萄糖苷	Amino acids and derivatives	氨基酸及其衍生物	Amino acids and derivatives	氨基酸及其衍生物	-	3	137160	156682	117050	140960	132962	131590	81692.8	65710.6	85195.4	115145	125135	136460	-	-
Lazn003727	553.19	391.14	554.2	C26H34O13	[M-H]-	(1S,2R)-1-(3-Methoxy-4-Hydroxyphenyl)-2-[2-(β-D-Glucopyranosyloxy)-4-[(E)-3-Hydroxy-1-Propenyl]-6-Methoxyphenoxy]-1,3-Propanediol	(1S,2R)-1-(3-Methoxy-4-Hydroxyphenyl)-2-[2-(β-D-Glucopyranosyloxy)-4-[(E)-3-Hydroxy-1-Propenyl]-6-Methoxyphenoxy]-1,3-Propanediol	Lignans and Coumarins	木脂素和香豆素	Lignans	木脂素	-	2	119693	128274	134087	160066	146972	147482	110529	128649	112810	108999	122365	103936	-	-
Lmfn001337	635.09	169.01	636.096	C27H24O18	[M-H]-	1,2,3-Tri-O-galloyl-β-D-glucose*	1,2,3-三-O-没食子酰-β-D-葡萄糖*	Phenolic acids	酚酸类	Phenolic acids	酚酸类	-	3	7319.23	10092.2	8796.43	14117.3	11594.3	7196.99	8583.12	9118.26	7235.73	8084.96	8858.85	9593.19	-	-
mws0369	303.23	259.24	304.24	C20H32O2	[M-H]-	Arachidonic Acid	花生四烯酸	Lipids	脂质	Free fatty acids	游离脂肪酸	506-32-1	1	10395.6	8172.15	6783.71	3555.15	4373.74	7287.71	9583.59	9841.2	5926.65	11815.9	13986.5	12635.1	C00219	ko00590,ko00591,ko01040,ko01100
Lmsn000954	207.09	59.01	208.095	C8H16O6	[M-H]-	Dambonitol	橡胶肌醇	Others	其它类	Saccharides	糖类	523-94-4	3	41040.5	36755.2	40748.8	41006.7	70559.8	55745.7	12607.2	63226.8	20371.4	40503.2	36088.1	34359.5	-	-
MWSslk069	191.07	135.08	190.063	C11H10O3	[M+H]+	7-Methoxy-4-Methylcoumarin	7-甲氧基-4-甲基香豆素	Lignans and Coumarins	木脂素和香豆素	Coumarins	香豆素	2555-28-4	3	4.23839e+06	1.62531e+06	1.89504e+06	3.9371e+06	1.98969e+06	4.183e+06	4.59865e+06	5.44036e+06	5.04732e+06	3.53808e+06	3.87626e+06	4.20637e+06	-	-
Waln010449	552.33	253.22	553.338	C26H52NO9P	[M-H]-	1-(2,3-dihydroxypropoxy)-3-(((2-(dimethylamino)ethoxy)(hydroxy)phosphoryl)oxy)propan-2-yl (E)-hexadec-9-enoate	1-(2,3-二羟基丙氧基)-3-(((2-(二甲基氨基)乙氧基)(羟基)磷酰基)氧基)丙-2-基 (E)-9-十六碳烯酸	Lipids	脂质	LPE	溶血磷脂酰乙醇胺	-	1	8797.6	10031.4	6396.84	5830.87	7612.84	5593.61	3077.84	3844.55	3242	6073.29	5881.16	5137.84	-	-
Lmqn000213	665.21	341.11	666.222	C24H42O21	[M-H]-	Stachyose	水苏糖	Others	其它类	Saccharides	糖类	470-55-3	3	35762.5	29537.3	28464.4	34932	40115.3	26226.2	31366.3	28282.8	19842.6	25374.9	29578.6	25711.4	C01613	ko00052,ko01100
Walp004995	234.21	88.08	233.199	C12H27NO3	[M+H]+	2-Aminododecane-1,3,4-triol	2-氨基十二烷-1,3,4-三醇	Lipids	脂质	Sphingolipids	鞘脂	-	1	10182.4	25871.5	31936	145476	98090.5	90089.6	211755	95507.5	47199.7	40940.8	43336.9	36446.4	-	-
Lmmp003817	535.11	287.05	534.101	C24H22O14	[M+H]+	Kaempferol-3-O-(6''-malonyl)glucoside*	山柰酚-3-O-(6''-丙二酰)葡萄糖苷*	Flavonoids	黄酮	Flavonols	黄酮醇	-	3	118170	137975	114896	55515.3	84013.7	42640	10005	9620.61	7111.56	56184.2	66905.3	62063.3	-	-
pme1109	152.06	135.03	151.049	C5H5N5O	[M+H]+	Guanine	鸟嘌呤	Nucleotides and derivatives	核苷酸及其衍生物	Nucleotides and derivatives	核苷酸及其衍生物	73-40-5	2	425034	545785	441931	285956	311984	249320	193423	235850	219671	266505	317343	296491	C00242	ko00230,ko01100,ko01232
Lmhp009349	502.29	361.27	501.286	C25H44NO7P	[M+H]+	LysoPE 20:4(2n isomer)*	溶血磷脂酰乙醇胺 20:4(2n异构)*	Lipids	脂质	LPE	溶血磷脂酰乙醇胺	-	3	96676.2	102474	100979	69249.8	53521.4	80548	46231.1	49732.9	50513.7	76330.6	79674.9	90112.8	-	-
Wbsp008647	441.37	423.36	440.365	C30H48O2	[M+H]+	3α-hydroxy-14-serraten-21-one	3α-羟基-14-沙雷丁-21-酮	Terpenoids	萜类	Triterpene	三萜	-	2	405868	367575	353160	369831	339316	305892	227856	275580	235904	318393	281556	335196	-	-
mws5041	189.12	86.1	188.116	C8H16N2O3	[M+H]+	L-Glycyl-L-isoleucine	L-甘氨酰-L-异亮氨酸	Amino acids and derivatives	氨基酸及其衍生物	Amino acids and derivatives	氨基酸及其衍生物	19461-38-2	3	125243	111340	79645.5	111296	129691	122114	174424	181172	199830	136225	117314	138113	-	-
Wasn003197	323.13	179.06	324.142	C13H24O9	[M-H]-	3-(Beta-D-Glucopyranosyloxy)-5-Hydroxyhexanoic Acid Methyl Ester	3-(β-D-吡喃葡萄糖基氧基)-5-羟基己酸甲酯	Organic acids	有机酸	Organic acids	有机酸	-	3	44350.3	42871.1	56679.2	24403.1	45883.9	40733.6	27753	20146.8	56741.4	49818.5	44544.7	41949.4	-	-
Yamn006257	519.19	357.15	520.194	C26H32O11	[M-H]-	(E)-2-(4-(3-(hydroxymethyl)-5-(2-hydroxyvinyl)-7-methoxy-2,3-dihydrobenzofuran-2-yl)-2,6-dimethoxyphenoxy)-6-methyltetrahydro-2H-pyran-3,4,5-triol*	(E)-2-(4-(3-(hydroxymethyl)-5-(2-hydroxyvinyl)-7-methoxy-2,3-dihydrobenzofuran-2-yl)-2,6-dimethoxyphenoxy)-6-methyltetrahydro-2H-pyran-3,4,5-triol*	Lignans and Coumarins	木脂素和香豆素	Lignans	木脂素	-	1	114525	75503.6	115790	54893.2	49728.7	46703.2	88524.5	97156.3	104287	92749.4	78669.9	81516.7	-	-
Lmzn004691	955.49	793.44	956.498	C48H76O19	[M-H]-	Saponin V*	皂角苷 V*	Terpenoids	萜类	Triterpene Saponin	三萜皂苷	-	1	188967	215518	259736	395258	341228	458582	331681	338536	288886	333627	283028	328619	-	-
Zmhn007399	529.24	511.23	530.246	C36H34O4	[M-H]-	Houpulin B	Houpulin B	Lignans and Coumarins	木脂素和香豆素	Lignans	木脂素	-	3	2347.75	5136.47	2084.86	2357.64	2947.39	5145.47	1984.52	4979.46	2211.82	3746.78	4177.49	4475.51	-	-
MWS3036	147.03	85.03	148.037	C5H8O5	[M-H]-	3-Hydroxyglutaric acid*	3-羟基戊二酸*	Organic acids	有机酸	Organic acids	有机酸	638-18-6	1	590210	674441	757125	666720	775742	828645	564315	709421	694217	553776	641681	653989	-	-
Jmwn006041	519.19	357.13	520.194	C26H32O11	[M-H]-	Dehydrodiconiferylalcohol-9'-O-glucoside*	脱氢双松柏醇-9'-O-葡萄糖苷*	Lignans and Coumarins	木脂素和香豆素	Lignans	木脂素	-	1	98627.3	114620	93439	51019.2	46445.3	52686.5	92515.8	95308.2	95916.7	82121.3	69399	72433.8	-	-
pme3163	289.03	96.97	290.04	C7H15O10P	[M-H]-	D-Sedoheptuiose 7-phosphate	D-景天庚酮糖 7-磷酸	Others	其它类	Saccharides	糖类	2646-35-7	3	282024	515084	357841	255261	409875	401155	2.50888e+06	1.35295e+06	3.49401e+06	367960	376352	432183	-	-
MWS201442	267.13	120.08	266.127	C13H18N2O4	[M+H]+	Phe-Thr	L-苯丙氨酸-L-苏氨酸	Amino acids and derivatives	氨基酸及其衍生物	Amino acids and derivatives	氨基酸及其衍生物	51352-44-4	2	176005	172147	185440	173392	183632	172815	219675	249918	264630	165112	194105	193090	-	-
Wcsn010349	359.22	277.22	360.23	C22H32O4	[M-H]-	Moniliferanone D	Moniliferanone D	Others	其它类	Others	其它	-	1	369012	320246	443660	238370	307037	275573	229823	239045	286607	392409	360919	327887	-	-
mws0425	129.02	85.03	130.027	C5H6O4	[M-H]-	Citraconic acid	柠康酸	Organic acids	有机酸	Organic acids	有机酸	498-23-7	3	4.12574e+06	2.97663e+06	3.25561e+06	3.43383e+06	3.65817e+06	3.81979e+06	4.58063e+06	5.4617e+06	5.43302e+06	3.39763e+06	3.89335e+06	3.30514e+06	C02226	ko00290,ko00660,ko01100,ko01210
pmp000251	207.1	119.09	224.105	C12H16O4	[M-H2O+H]+	E-6,7-Dihydroxydihydroligustilide	E-6,7-二羟基二氢蒿本内酯	Others	其它类	Lactones	内酯类化合物	-	3	2.61635e+06	2.6949e+06	2.40609e+06	2.44427e+06	2.59649e+06	2.23847e+06	2.18123e+06	2.7542e+06	2.311e+06	2.71962e+06	2.27692e+06	2.45651e+06	-	-
Zmdp002216	261.14	86.1	260.137	C11H20N2O5	[M+H]+	L-γ-Glutamyl-L-leucine	L-γ-谷氨酰胺-L-亮氨酸	Amino acids and derivatives	氨基酸及其衍生物	Amino acids and derivatives	氨基酸及其衍生物	2566-39-4	1	84952.4	88045	125714	72686.1	104844	92741.5	119413	136255	165533	115463	120438	101055	-	-
Zmgn000447	184.98	78.96	185.993	C3H7O7P	[M-H]-	3-Phospho-D-glyceric acid	3-磷酸-D-甘油酸	Others	其它类	Saccharides	糖类	820-11-1	3	2.00719e+06	1.75521e+06	1.84929e+06	2.088e+06	2.11881e+06	2.21421e+06	1.11756e+06	1.04908e+06	852821	1.39829e+06	1.65984e+06	1.61391e+06	C00197	ko00010,ko00030,ko00260,ko00270,ko00561,ko00630,ko00710,ko01100,ko01110,ko01200,ko01230,ko01240
Wbmn003185	221.16	221.15	222.162	C14H22O2	[M-H]-	Kobusone	香附可布酮	Terpenoids	萜类	Sesquiterpenoids	倍半萜	24173-71-5	1	3.72828e+06	3.81312e+06	3.78758e+06	3.76952e+06	3.98132e+06	3.99781e+06	4.61681e+06	4.15925e+06	4.15513e+06	3.88115e+06	4.14568e+06	3.46345e+06	-	-
pme3200	74.07	57.05	73.064	C2H7N3	[M+H]+	1-Methylguanidine	1-甲基胍	Alkaloids	生物碱	Alkaloids	生物碱	471-29-4	3	232684	256366	214145	209406	178611	208631	60492.1	184942	199901	208566	184213	220247	C02294	-
pmb0881	478.29	337.27	477.286	C23H44NO7P	[M+H]+	LysoPE 18:2	溶血磷脂酰乙醇胺 18:2	Lipids	脂质	LPE	溶血磷脂酰乙醇胺	-	1	443865	416233	458765	331134	276715	333018	220476	299603	269143	345661	384963	414082	-	-
mws0473	131.03	87.05	132.042	C5H8O4	[M-H]-	2-Methylsuccinic acid	2-甲基丁二酸	Organic acids	有机酸	Organic acids	有机酸	498-21-5	3	78065.5	90195.9	84867.7	108309	113910	106778	99892.4	109295	103911	79336.5	75003.7	89260.8	-	-
Lmhp001430	227.1	116.07	226.095	C10H14N2O4	[M+H]+	Cyclo(Pro-Glu)	环(脯氨酸-谷氨酸)	Amino acids and derivatives	氨基酸及其衍生物	Amino acids and derivatives	氨基酸及其衍生物	-	2	253406	279899	287179	264708	278954	279479	265289	337689	311833	235581	247308	279795	-	-
Wasn002449	461.13	152.01	462.137	C19H26O13	[M-H]-	Protocatechuic acid 1-O-Rutinoside	原儿茶酸 1-O-芸香糖苷	Phenolic acids	酚酸类	Phenolic acids	酚酸类	-	2	891722	940628	951236	777792	814849	807780	1.25346e+06	1.22904e+06	1.5468e+06	892392	970138	809430	-	-
Zjrn080637	783.49	637.43	784.497	C42H72O13	[M-H]-	Ginsenoside Rg2	人参皂苷 Rg2	Terpenoids	萜类	Triterpene Saponin	三萜皂苷	52286-74-5	2	144868	140747	173790	50072.2	40376.6	50555.7	131156	144094	133013	92445.9	88982	105375	-	-
Lmhp009802	504.31	363.29	503.301	C25H46NO7P	[M+H]+	LysoPE 20:3(2n isomer)*	溶血磷脂酰乙醇胺 20:3(2n异构)*	Lipids	脂质	LPE	溶血磷脂酰乙醇胺	-	3	25531.6	38394	34365.6	31147.1	21372.7	20177.6	17229.2	12574.4	9526.48	23977.5	20452.9	24088.1	-	-
Wasn005922	433.21	301.17	434.215	C20H34O10	[M-H]-	Demethylgeranyl 6-O-xylopyranosyl-glucopyranoside	去甲基香叶基 6-O-吡喃木糖基-吡喃葡萄糖苷	Others	其它类	Others	其它	-	2	20575.7	37105.8	25452.9	31419.5	19845.6	26336.5	20888.7	37709.8	24975.8	31960	26740.1	28689.7	-	-
MEDL00392	580.36	506.32	521.348	C26H52NO7P	[M+CH3COO]-	1-(9Z-octadecenoyl)-sn-glycero-3-phosphocholine	1-(9Z-十八烯酰基)-sn-glycero-3-phosphocholine	Lipids	脂质	LPC	溶血磷脂酰胆碱	19420-56-5	3	401688	506357	369359	262551	321157	336771	180872	240510	217966	244397	268605	293108	-	-
Wcdp005073	318.3	60.05	317.293	C18H39NO3	[M+H]+	4-Hydroxysphinganine; Phytosphingosine	4-羟基鞘氨醇; 植物鞘氨醇	Lipids	脂质	Sphingolipids	鞘脂	554-62-1	2	86789.3	119733	100215	89347.7	63555.1	75622.3	60233.8	65533.7	63122.8	117599	107153	128551	C12144	ko00600,ko01100
Lhkp101507	387.15	245.08	386.137	C21H22O7	[M+H]+	4'-O-Acetyl-3'O-angeloyl-cis-khellactone*	4'-O-乙酰基-3-O-当归酰基-cis-凯林内酯*	Lignans and Coumarins	木脂素和香豆素	Coumarins	香豆素	-	3	41027.6	47736.4	47040.7	17155.3	27404.5	20759.4	3985	14807.2	24554.7	30506.9	36059.1	35661.8	-	-
MWSslk235	181.07	59.01	182.079	C6H14O6	[M-H]-	Allitol	蒜糖醇	Others	其它类	Saccharides	糖类	488-44-8	3	81250	93410.7	84202.9	90665	90401.9	94856.8	66769.9	72996.2	80381.3	72995.2	85681.4	85991.9	-	-
Wagp002530	177.06	117.03	176.047	C10H8O3	[M+H]+	2-Methoxy-1-benzofuran-5-carbaldehyde	2-甲氧基-1-苯并呋喃-5-甲醛	Others	其它类	Others	其它	-	1	2.98551e+06	3.16047e+06	2.83909e+06	1.93592e+06	1.77447e+06	2.06138e+06	2.35359e+06	3.40568e+06	2.96053e+06	2.6537e+06	2.21027e+06	2.44877e+06	-	-
Wcsn011125	361.24	279.23	362.246	C22H34O4	[M-H]-	Ethyl (4E,6E,8E,10E,13Z)-15,16-dihydroxy-5,9-dimethyloctadeca-4,6,8,10,13-pentaenoate	Ethyl (4E,6E,8E,10E,13Z)-15,16-dihydroxy-5,9-dimethyloctadeca-4,6,8,10,13-pentaenoate	Others	其它类	Others	其它	-	1	278165	313414	373637	209909	360172	325460	164958	286431	274897	273857	253247	303442	-	-
Lmhn003439	367.1	193.06	368.111	C17H20O9	[M-H]-	Phellodenol H	Phellodenol H	Lignans and Coumarins	木脂素和香豆素	Coumarins	香豆素	917092-48-9	2	17124.7	30131.1	12550.7	10862.4	11260.3	18243.6	20414.8	15935.9	10848.4	14456.3	13572.5	12044.9	-	-
Lmjp003090	385.11	223.06	384.106	C17H20O10	[M+H]+	Isofraxidin-7-O-glucoside	异秦皮啶-7-O-葡萄糖苷	Lignans and Coumarins	木脂素和香豆素	Coumarins	香豆素	483-91-0	3	261102	264863	258262	187068	133693	203092	98827.6	137339	132415	194418	163943	170134	-	-
pme2755	222.1	138.05	221.09	C8H15NO6	[M+H]+	N-Acetyl-D-glucosamine	N-乙酰-D-葡萄糖胺	Others	其它类	Saccharides	糖类	7512-17-6	3	14611.7	13865.8	15442.2	15146.1	11966.9	12642.9	15953.5	17360.8	14721.9	12596.7	15058.6	14472	C00140	ko00520,ko01100,ko01250,ko02010
Lmcp003522	219.07	173.06	218.058	C12H10O4	[M+H]+	Baldrinal	缬草醛	Terpenoids	萜类	Monoterpenoids	倍萜	18234-46-3	3	176426	194544	154864	129508	178425	147949	167266	186026	190411	155029	141240	169741	C16811	-
mws0609	344.04	150.04	345.047	C10H12N5O7P	[M-H]-	Guanosine 3',5'-cyclic monophosphate	鸟苷 3',5'-环单磷酸	Nucleotides and derivatives	核苷酸及其衍生物	Nucleotides and derivatives	核苷酸及其衍生物	7665-99-8	3	277601	75071.7	152273	118425	60267.5	122192	134632	166729	132200	159401	185552	158211	C00942	ko00230,ko01100
MW0107917	234.12	150.06	233.112	C7H15N5O4	[M+H]+	L-Name	L-NG-硝基精氨酸甲酯	Others	其它类	Lactones	内酯类化合物	50903-99-6	3	212222	168071	177852	185266	183625	156061	223597	251921	249024	197327	199351	168282	C04337	-
Cmpp008880	245.12	189.06	244.11	C15H16O3	[M+H]+	Suberosin	软木花椒素	Lignans and Coumarins	木脂素和香豆素	Coumarins	香豆素	581-31-7	3	93238.9	104004	121586	106197	90434.2	80862.6	77872.1	16641.9	12684.9	65115.8	78005.1	74761.2	-	-
Wbmp011421	683.36	683.36	682.346	C37H50N2O10	[M+H]+	Methyllycaconitine	甲基乌头碱	Alkaloids	生物碱	Alkaloids	生物碱	21019-30-7	2	421503	356512	376180	382938	375256	535643	311540	303590	323992	323896	367552	389184	-	-
Lmhp009034	452.28	311.26	451.27	C21H42NO7P	[M+H]+	LysoPE 16:1*	溶血磷脂酰乙醇胺 16:1*	Lipids	脂质	LPE	溶血磷脂酰乙醇胺	-	1	129879	158085	148825	119452	114861	123123	105057	134745	181447	143434	159400	132555	-	-
Lakp003115	313.09	151.04	312.084	C14H16O8	[M+H]+	5-O-β-D-Glucopyranosyl-3-hydrobenzo(b)fu-ran-2-one	5-氧-β-D-吡喃葡萄糖基-3-羟基苯并(b)呋喃-2-酮	Phenolic acids	酚酸类	Phenolic acids	酚酸类	-	2	315025	276375	236584	269436	269746	287295	300446	529160	478333	321470	301830	266936	-	-
Zmbp011822	329.14	245.08	328.131	C19H20O5	[M+H]+	Decursin	紫花前胡素	Lignans and Coumarins	木脂素和香豆素	Coumarins	香豆素	5928-25-6	3	105823	102768	104703	56267.5	54955.9	67566.3	47185.3	57914	80380.2	62904.7	70998.3	75778	C09258	-
Wbjp002330	221.09	175.09	220.085	C11H12N2O3	[M+H]+	(3S)-1,3-dihydroxy-2,3,3a,4-tetrahydropyrrolo[2,1-b]quinazolin-9(1H)-one	(3S)-1,3-二羟基-2,3,3a,4-四氢吡咯并[2,1-b]喹唑啉-9(1H)-酮	Alkaloids	生物碱	Alkaloids	生物碱	-	2	1.23946e+06	1.39644e+06	1.37939e+06	663467	717366	687950	673567	770261	801979	787540	888520	949004	-	-
HJAP163	284.2	149.02	283.194	C19H25NO	[M+H]+	N-Isobutene-2,4,8,10,12-tetradecanepentaenamide	N-异丁烯-2,4,8,10,12-十四烷五烯酰胺	Alkaloids	生物碱	Alkaloids	生物碱	-	1	223832	223908	226533	220034	219545	235689	178513	201177	214541	203692	240037	206541	-	-
Zasn010433	307.26	307.26	308.272	C20H36O2	[M-H]-	9,12-Octadecadienoic acid,ethyl ester*	9,12-亚油酸乙酯*	Others	其它类	Others	其它	6114-21-2	3	8610.88	8705.55	20085.4	8223.88	7971.03	7393.13	7729.16	9359.79	8393.99	6860.19	7646.35	8277.9	-	-
mws0282	203.08	116.05	204.09	C11H12N2O2	[M-H]-	L-Tryptophan	L-色氨酸	Amino acids and derivatives	氨基酸及其衍生物	Amino acids and derivatives	氨基酸及其衍生物	73-22-3	1	912930	938434	922698	531907	564343	490873	706890	844918	828951	652126	719636	596482	C00078	ko00260,ko00380,ko00400,ko00901,ko00966,ko00970,ko00996,ko01100,ko01110,ko01210,ko01230,ko01240
mws0437	151.06	59.01	152.069	C5H12O5	[M-H]-	D-Arabitol*	D-阿拉伯糖醇*	Others	其它类	Saccharides	糖类	488-82-4	3	52616.8	56242.8	46565	69247.8	61033.2	63109	58171.9	55403.3	58045.1	59174.4	64902.3	53757.2	C01904	ko00040,ko01100
HJN003	385.11	223.06	386.121	C17H22O10	[M-H]-	1-O-Sinapoyl-β-D-glucose	1-O-芥子酰-D-葡萄糖	Phenolic acids	酚酸类	Phenolic acids	酚酸类	-	3	322604	344464	1.88261e+06	447467	378629	2.48482e+06	519495	1.27651e+06	579292	1.62974e+06	1.94811e+06	1.90246e+06	C01175	ko00940,ko01110
Zjrp081013	767.49	423.36	766.487	C42H70O12	[M+H]+	Ginsenoside Rg6*	人参皂苷 Rg6*	Terpenoids	萜类	Triterpene Saponin	三萜皂苷	147419-93-0	2	2.43785e+06	2.50928e+06	2.09653e+06	1.48351e+06	1.94383e+06	1.62171e+06	2.12886e+06	1.58664e+06	2.0953e+06	2.00582e+06	2.10385e+06	2.39932e+06	-	-
Wayn002636	365.13	203.08	366.142	C17H22N2O7	[M-H]-	N-(1-Deoxy-1-fructosyl)Tryptophan	N-(1-脱氧-1-果糖基)色氨酸	Nucleotides and derivatives	核苷酸及其衍生物	Nucleotides and derivatives	核苷酸及其衍生物	-	3	15971.9	13449.5	10595.3	13051.7	14475.9	14041.6	7501.61	10857.6	12154.6	10341.2	9849.78	11787	-	-
pme2244	190.09	118.07	189.079	C11H11NO2	[M+H]+	3-Indolepropionic acid	3-吲哚丙酸	Alkaloids	生物碱	Plumerane	吲哚类生物碱	830-96-6	2	81276.4	102065	93854.6	70229.6	67274	100108	100730	74562.9	63703.8	88877.5	84669.7	73758.7	-	-
MWS201465	295.13	120.08	294.122	C14H18N2O5	[M+H]+	Glu-Phe	L-谷氨酸-L-苯丙氨酸	Amino acids and derivatives	氨基酸及其衍生物	Amino acids and derivatives	氨基酸及其衍生物	20556-22-3	2	127683	128860	135405	114459	119109	128816	163961	151482	162233	115487	119693	137657	-	-
pme2292	89.11	72.08	88.1	C4H12N2	[M+H]+	Putrescine	腐胺	Alkaloids	生物碱	Alkaloids	生物碱	110-60-1	3	310075	340461	310041	349317	381206	309781	339796	377829	395699	357889	323073	390945	C00134	ko00330,ko00470,ko00480,ko00960,ko01100,ko01110,ko02010
NK10264324	127.04	81.03	126.032	C6H6O3	[M+H]+	Phloroglucinol; 1,3,5-Benzenetriol	间苯三酚	Phenolic acids	酚酸类	Phenolic acids	酚酸类	108-73-6	3	382276	430089	417051	288673	304565	262174	258443	270474	286584	329905	324331	276269	C02183	-
Wcfn003424	337.09	191.06	338.1	C16H18O8	[M-H]-	Coumaroyl Quinic Acid*	Coumaroyl Quinic Acid*	Others	其它类	Others	其它	-	1	860570	901301	1.06393e+06	834143	656697	729031	597668	623899	609122	686754	774108	642850	-	-
Lmzn005163	987.55	945.54	988.561	C50H84O19	[M-H]-	6''-Acetyl-ginsenoside Rd	6''-乙酰基-人参皂苷 Rd	Terpenoids	萜类	Triterpene Saponin	三萜皂苷	-	1	7.11175e+06	9.82633e+06	9.19441e+06	4.78403e+06	6.40666e+06	6.04419e+06	4.63975e+06	5.19551e+06	4.62309e+06	6.76106e+06	6.77705e+06	7.95207e+06	-	-
pmb2654	460.15	117.9	461.153	C19H27NO12	[M-H]-	Anthranilate-1-O-Sophoroside	邻氨基苯甲酸-1-O-槐糖苷	Phenolic acids	酚酸类	Phenolic acids	酚酸类	-	3	1.06111e+06	780307	1.36467e+06	533279	1.12318e+06	577792	987413	1.64089e+06	1.10974e+06	969197	963838	814834	-	-
mws4174	222.1	138.05	221.09	C8H15NO6	[M+H]+	N-Acetyl-D-mannosamine	N-乙酰-D-甘露糖胺	Others	其它类	Saccharides	糖类	7772-94-3	3	112415	113390	107476	89094.8	81458.5	125850	97710.7	105636	173857	108368	130782	116303	C00645	ko00520,ko01100,ko01250
Lhhp102901	361.16	189.09	360.157	C20H24O6	[M+H]+	3-(α,4-Dihydroxy-3-methoxybenzyl)-4-(hydroxy-3-methoxybenzyl)*	3-(α,4-二羟基-3-甲氧基苯甲基)-4-(羟基-3-甲氧基苯甲基)四氢呋喃*	Others	其它类	Others	其它	-	1	112332	286077	65152.6	107567	220204	87463.4	104601	77494.3	93284.4	85410	71024.5	75022.7	-	-
Hmcn000192	209.07	59.01	210.074	C7H14O7	[M-H]-	Sedoheptulose	景天庚酮糖	Others	其它类	Saccharides	糖类	3019-74-7	2	9.99614e+06	8.74737e+06	9.59633e+06	1.19404e+07	9.97203e+06	1.11844e+07	8.13949e+06	7.2088e+06	5.15747e+06	8.93388e+06	9.30459e+06	1.06976e+07	C02076	ko00710,ko01100
Lmrj001698	219.13	60.04	218.127	C9H18N2O4	[M+H]+	L-Seryl-L-Isoleucine	L-丝氨酰-L-异亮氨酸	Amino acids and derivatives	氨基酸及其衍生物	Amino acids and derivatives	氨基酸及其衍生物	91086-51-0	3	32455.8	37760.5	35532.8	30663.6	31687.2	29554.2	37878.4	38405	40411.4	30389.6	34986.2	29226.4	-	-
Wcdp010708	263.24	81.07	262.23	C18H30O	[M+H]+	Octadeca-2,9,12,15-tetraen-1-ol	十八碳-2,9,12,15-四烯-1-醇	Others	其它类	Others	其它	-	1	1.29812e+07	1.41321e+07	1.39746e+07	9.62839e+06	1.12463e+07	1.21001e+07	8.22493e+06	1.43728e+07	1.20909e+07	1.0996e+07	1.30759e+07	1.12393e+07	-	-
Hmtn001120	315.11	153.06	316.116	C14H20O8	[M-H]-	5-(2-Hydroxyethyl)-2-O-glucosylphenol	5-(2-羟乙基)-2-O-葡萄糖基苯酚	Phenolic acids	酚酸类	Phenolic acids	酚酸类	-	3	238127	235394	231576	221847	215746	213740	31862.8	232529	218737	171377	208071	188999	-	-
Hmln002199	505.1	300.03	506.106	C23H22O13	[M-H]-	Quercetin-3-O-(6''-O-acetyl)galactoside	槲皮素-3-O-(6''-O-乙酰)半乳糖苷	Flavonoids	黄酮	Flavonols	黄酮醇	-	3	55237.5	59949.1	69330.7	60975.1	55229.5	59900.3	15877.3	12521.5	12575.8	49039.7	43486.8	40576	-	-
Zmyn005015	298.27	254.25	299.282	C18H37NO2	[M-H]-	Palmitoylethanolamide	棕榈酰乙醇酰胺	Lipids	脂质	Free fatty acids	游离脂肪酸	544-31-0	3	8781.74	5523.48	7511.98	6535.04	3868.6	7415.78	6069.75	4559.24	6632.17	3999.66	4859.23	4420.93	C16512	-
Hmcp002207	479.12	317.06	478.111	C22H22O12	[M+H]+	Isorhamnetin-7-O-glucoside (Brassicin)	异鼠李素-7-O-葡萄糖苷 (蔓菁苷)	Flavonoids	黄酮	Flavonols	黄酮醇	6743-96-0	3	311368	214786	217647	63701	133932	85686.1	66338.3	54317.1	49764.4	135684	161883	160902	-	-
Wccp000476	163.06	69.03	162.053	C6H10O5	[M+H]+	(2S)-2-[(1R)-1-carboxyethoxy]propanoic acid	(2S)-2-[(1R)-1-carboxyethoxy]propanoic acid	Organic acids	有机酸	Organic acids	有机酸	-	2	287279	283921	274730	202804	269409	261154	168750	107052	178425	229109	229465	270256	-	-
Waln010743	578.35	279.23	579.354	C28H54NO9P	[M-H]-	1-(2,3-dihydroxypropoxy)-3-(((2-(dimethylamino)ethoxy)(hydroxy)phosphoryl)oxy)propan-2-yl (11Z,14Z)-octadeca-11,14-dienoate	1-(2,3-二羟基丙氧基)-3-(((2-(二甲基氨基)乙氧基)(羟基)磷酰基)氧基)丙-2-基 (11Z,14Z)-十八碳-11,14-二烯酸	Lipids	脂质	LPE	溶血磷脂酰乙醇胺	-	1	9.09486e+06	8.4625e+06	8.72576e+06	6.37488e+06	5.27755e+06	6.64989e+06	3.16416e+06	3.75887e+06	3.23533e+06	6.34567e+06	7.57342e+06	7.55181e+06	-	-
Lmxp002139	527.2	167.07	526.19	C21H34O15	[M+H]+	6''-O-β-D-Glucosylharpagide*	6''-O-β-D-葡萄糖基哈巴苷*	Terpenoids	萜类	Terpene	萜类	-	2	10165.9	33741.7	16970.8	8329.38	8640.15	4426.74	8780.64	5993.52	11392.1	14777.5	12131.4	13551.6	-	-
mws2218	195.09	83.06	194.08	C8H10N4O2	[M+H]+	Caffeine	咖啡碱	Alkaloids	生物碱	Alkaloids	生物碱	58-08-2	3	61817.1	42399.6	62294.8	107467	35183.7	509857	52319.7	44220.3	22348.3	108632	89414.5	96993.9	C07481	ko00232,ko01100,ko01110
MW0001385	159.09	117.06	158.084	C10H10N2	[M+H]+	1,5-Naphthalenediamine	1，5-二氨基萘	Others	其它类	Others	其它	-	3	1.71224e+06	1.65795e+06	1.52605e+06	825355	873794	958099	1.2551e+06	1.60449e+06	1.38801e+06	1.38014e+06	1.14788e+06	1.19742e+06	C19463	-
Zmhn001793	341.09	179.03	342.095	C15H18O9	[M-H]-	6-O-Caffeoyl-D-glucose*	6-O-咖啡酰-D-葡萄糖*	Phenolic acids	酚酸类	Phenolic acids	酚酸类	-	2	73697.9	95348.3	71608.9	64341.3	76475.8	77124.9	69970.9	72844.9	64743.4	70511.2	85746.8	76713.5	-	-
MWS3020	145.13	86.1	144.126	C7H16N2O	[M+H]+	N-Acetylcadaverine	N-乙酰尸胺	Alkaloids	生物碱	Alkaloids	生物碱	32343-73-0	3	193452	189717	206817	176213	62924.5	257822	136475	196020	101693	184500	200812	164651	-	-
MW0107572	229.15	142.09	228.147	C11H20N2O3	[M+H]+	1-(2-Amino-3-methylpentanoyl)pyrrolidine-2-carboxylic acid	异亮氨酸脯氨酸	Organic acids	有机酸	Organic acids	有机酸	-	3	1.95929e+07	2.08562e+07	2.40814e+07	1.49062e+07	16552198	1.70373e+07	1.52042e+07	1.56181e+07	1.73002e+07	1.60333e+07	1.89367e+07	1.92969e+07	-	-
MW0105121	147.04	69	146.022	C5H6O5	[M+H]+	3-Oxoglutaric acid	1,3-丙酮二甲酸	Organic acids	有机酸	Organic acids	有机酸	542-05-2	3	8.91353e+06	6.63512e+06	7.0244e+06	6.75811e+06	9.50761e+06	7.04778e+06	5.17091e+06	9.82112e+06	9.22234e+06	7.23095e+06	6.42088e+06	7.83488e+06	-	-
MWS5231	243.16	181.16	244.167	C13H24O4	[M-H]-	Tridecanedioic acid	十三碳二酸	Lipids	脂质	Free fatty acids	游离脂肪酸	505-52-2	2	74414.4	73845.4	68999.2	86471.5	71877.3	74414.3	134104	77300.3	75415.5	87004.1	76171.5	71943	-	-
mws0248	243.06	110.02	244.07	C9H12N2O6	[M-H]-	Uridine	尿嘧啶核苷	Nucleotides and derivatives	核苷酸及其衍生物	Nucleotides and derivatives	核苷酸及其衍生物	58-96-8	3	36851.9	31785.3	33806.9	32920.3	37480.6	26260.2	26739.3	40447.8	30996.8	34379.7	28503.1	29908.7	C00299	ko00240,ko01100,ko01232,ko02010
Zbfn007626	504.31	279.23	505.317	C25H48NO7P	[M-H]-	1-Linoleoyl-2-Lysophosphatidic Acid Monobutylamine Ester	1-亚油酰-2-溶血磷脂酸单丁胺酯	Lipids	脂质	Glycerol ester	甘油酯	-	2	2.07435e+07	2.18125e+07	1.47787e+07	1.59677e+07	1.16327e+07	1.39934e+07	7.70699e+06	8.41847e+06	8.92411e+06	1.49744e+07	1.72464e+07	1.82277e+07	-	-
pme2006	189.11	87.04	188.105	C9H16O4	[M+H]+	Diethyl glutarate	戊二酸二乙酯	Organic acids	有机酸	Organic acids	有机酸	818-38-2	3	401994	374481	343640	224122	261941	125928	201273	241663	286398	221250	269027	239010	-	-
mws0712	130.05	86.06	131.058	C5H9NO3	[M-H]-	N-Propionylglycine	N-丙酰甘氨酸	Amino acids and derivatives	氨基酸及其衍生物	Amino acids and derivatives	氨基酸及其衍生物	21709-90-0	3	307033	207553	276539	218598	284301	237796	216308	234292	227955	160961	195908	174568	-	-
Lmhp112042	355.28	263.24	354.277	C21H38O4	[M+H]+	1-Linoleoylglycerol*	1-亚油酰甘油酯*	Lipids	脂质	Glycerol ester	甘油酯	2277-28-3	2	20470.5	17601.3	13257.9	28210.1	16296.9	22011.9	23983.4	27430.9	27077.3	29032.6	32859.6	35450.2	-	-
Lmhp001671	355.1	163.04	354.095	C16H18O9	[M+H]+	Noreugenin-7-O-glucoside*	5,7-二羟基-2-甲基色酮-7-氧-葡萄糖苷*	Others	其它类	Others	其它	-	1	1.83551e+06	1.85539e+06	1.49966e+06	1.63416e+06	1.64133e+06	1.548e+06	1.33994e+06	1.43594e+06	1.43806e+06	1.45663e+06	1.76711e+06	1.55551e+06	-	-
Lcyp000676	355.1	163.04	354.095	C16H18O9	[M+H]+	Isoscopoletin-β-D-glucoside*	异莨菪亭-β-D-葡萄糖苷*	Lignans and Coumarins	木脂素和香豆素	Coumarins	香豆素	20186-29-2	1	1.83551e+06	1.85539e+06	1.49966e+06	1.63416e+06	1.64133e+06	1.548e+06	1.33994e+06	1.43594e+06	1.43806e+06	1.45663e+06	1.76711e+06	1.55551e+06	-	-
Lmqp002115	213.08	151.04	212.069	C10H12O5	[M+H]+	Methyl Syringate	丁香酸甲酯	Phenolic acids	酚酸类	Phenolic acids	酚酸类	884-35-5	1	301297	349961	322967	220101	248678	276760	242834	280283	256555	212344	243430	258939	-	-
Zmsp000366	148.1	130.09	147.089	C6H13NO3	[M+H]+	Fagomine	荞麦碱	Alkaloids	生物碱	Piperidine alkaloids	哌啶类生物碱	53185-12-9	3	276398	226379	252835	216459	261975	136387	175717	147434	173549	226029	219596	186833	C10144	-
Zbzp003763	177.05	134.04	176.047	C10H8O3	[M+H]+	11-methoxy viburtinal	11-methoxy viburtinal	Terpenoids	萜类	Monoterpenoids	倍萜	-	3	846153	1.14374e+06	864675	944544	1.02942e+06	890233	852352	1.25364e+06	1.47098e+06	806681	977588	856773	-	-
Zmcp001925	209.11	191.1	208.095	C8H16O6	[M+H]+	Eleutheroside C	刺五加苷 C	Lignans and Coumarins	木脂素和香豆素	Lignans	木脂素	15486-24-5	3	0	0	0	0	0	0	152402	143968	63408.3	174596	156192	190884	-	-
Zjrn080690	1015.55	971.56	1016.56	C51H84O20	[M-H]-	PPT-Rha-Glc-Rha-malonyl	原人参三醇-Rha-Glc-Rha-malonyl	Terpenoids	萜类	Triterpene Saponin	三萜皂苷	-	1	23581	20532.8	12373.8	19656.4	10691.6	46115.3	13560.1	7075.84	8285.71	17714.9	15175.2	18432.2	-	-
pme1730	117.02	73.03	118.027	C4H6O4	[M-H]-	D-Erythronolactone	D-赤酮酸内酯	Organic acids	有机酸	Organic acids	有机酸	15667-21-7	3	61280.3	54340.8	58759.4	58235.6	58929.9	50107.5	42320.3	55717.7	55523.9	43996.5	51810.2	43525.1	-	-
mws1595	163.06	59.01	164.069	C6H12O5	[M-H]-	D-Fucose	D-岩藻糖	Others	其它类	Saccharides	糖类	3615-37-0	3	28649.8	25474	27111.2	30571.7	35502.8	28649.8	26485.9	19920.5	23113.2	34501.3	29262.8	35419.6	C01018	-
Zbqp000710	198.12	154.13	197.116	C9H15N3O2	[M+H]+	3-(1H-imidazol-5-yl)-2-(trimethylammonio)propanoate	3-(1H-咪唑-5-基)-2-(三甲基铵)丙酸酯	Alkaloids	生物碱	Alkaloids	生物碱	-	3	197165	263076	239277	173951	160637	177988	29462.3	26611	39853.7	124907	141411	152836	-	-
pme2529	163.06	101.02	164.069	C6H12O5	[M-H]-	1,5-Anhydro-D-glucitol	1,5-酐-D-山梨糖醇	Others	其它类	Saccharides	糖类	154-58-5	3	333105	357391	321945	385310	172634	379339	352398	296122	161151	322636	391784	378751	C07326	-
Hmsn003200	945.56	799.49	946.55	C48H82O18	[M-H]-	Notoginsenoside K	三七皂苷 K	Terpenoids	萜类	Triterpene Saponin	三萜皂苷	-	3	2.67884e+06	2.08544e+06	1.84985e+06	1.94776e+06	1.69093e+06	2.17469e+06	2.72474e+06	2.74119e+06	1.99718e+06	1.44884e+06	1.69048e+06	1.76625e+06	-	-
MWSmce675	271.08	108.02	272.09	C12H16O7	[M-H]-	Arbutin	熊果苷	Phenolic acids	酚酸类	Phenolic acids	酚酸类	497-76-7	2	41592.6	39394.4	44473.5	35098.3	34752.6	34186	33387.1	46041	41444.8	30538.3	33200.3	37318.6	C06186	ko00010
pme0122	189.12	126.09	188.116	C8H16N2O3	[M+H]+	N6-Acetyl-L-lysine	N6-乙酰-L-赖氨酸	Amino acids and derivatives	氨基酸及其衍生物	Amino acids and derivatives	氨基酸及其衍生物	692-04-6	2	2.46453e+06	2.12479e+06	2.28459e+06	2.01178e+06	1.99774e+06	2.03564e+06	2.32474e+06	2.02616e+06	2.26503e+06	1.88204e+06	2.08248e+06	2.30587e+06	C02727	ko00310,ko01100
Walp008102	302.31	88.08	301.298	C18H39NO2	[M+H]+	2-Aminooctadecane-1,4-diol	2-氨基十八烷-1,4-二醇	Lipids	脂质	Sphingolipids	鞘脂	-	2	356747	315199	341929	431320	5.15581e+06	350085	567303	412009	317528	1.3221e+06	1.56271e+06	1.60301e+06	-	-
Wacn005438	477.27	161.04	418.257	C21H38O8	[M+CH3COOH-H]-	Hydroxypentadecenoic acid glucoside	羟基十五碳烯酸葡萄糖苷	Lipids	脂质	Free fatty acids	游离脂肪酸	-	2	628057	563688	522009	372743	340637	358922	582465	532375	506611	377058	462624	426313	-	-
pme0257	111.02	67.03	112.027	C4H4N2O2	[M-H]-	Uracil	尿嘧啶	Nucleotides and derivatives	核苷酸及其衍生物	Nucleotides and derivatives	核苷酸及其衍生物	66-22-8	3	1.71488e+06	1.91516e+06	1.68874e+06	1.82921e+06	1.94626e+06	1.74345e+06	2.37746e+06	2.38504e+06	2.44375e+06	1.52767e+06	1.84328e+06	1.82097e+06	C00106	ko00240,ko00410,ko00770,ko01100,ko01232
MWSmce583	165.02	91.02	166.027	C8H6O4	[M-H]-	Piperonylic acid	胡椒酸	Organic acids	有机酸	Organic acids	有机酸	94-53-1	3	16978.2	17671.1	16627.6	39286.5	30319.4	39014.8	20782.8	26699.7	25514.9	24749.8	22192.7	20205.6	-	-
mws1488	255.23	237.22	256.24	C16H32O2	[M-H]-	Palmitic acid	棕榈酸	Lipids	脂质	Free fatty acids	游离脂肪酸	57-10-3	2	40954.2	21704.2	15096.6	18304.8	34813.6	37929.8	38772.8	37237.6	37429.8	36060.8	40445.9	44254.7	C00249	ko00061,ko00062,ko00071,ko00073,ko01040,ko01100,ko01212
Zmjp011592	455.35	437.34	454.345	C30H46O3	[M+H]+	Kanerodione	Kanerodione	Terpenoids	萜类	Triterpene	三萜	-	3	201032	185910	221847	169365	166744	188837	148218	222480	166920	145061	178032	163318	-	-
Zmcn006328	955.5	569.38	956.498	C48H76O19	[M-H]-	Tarasaponin III	Tarasaponin III	Terpenoids	萜类	Triterpene Saponin	三萜皂苷	-	3	17397	24321.3	24462.8	28909.7	17111.5	22001	19630.9	32569	20132.1	18821.2	19606.9	22749.3	-	-
MWStz103	399.15	250.09	398.137	C15H22N6O5S	[M+H]+	S-(5'-Adenosyl)-L-methionine	S-(5'-腺苷基)-L-蛋氨酸	Amino acids and derivatives	氨基酸及其衍生物	Amino acids and derivatives	氨基酸及其衍生物	29908-03-0	2	846884	348458	308769	709023	793557	746026	299806	317964	381776	664697	542919	627156	C00019	ko00261,ko00270,ko00330,ko00908,ko00999,ko01100,ko01110,ko01230,ko01240,ko04122
Hmsn004919	915.55	783.5	916.54	C47H80O17	[M-H]-	Notoginsenoside Ft1	三七皂苷 Ft1	Terpenoids	萜类	Triterpene Saponin	三萜皂苷	155683-00-4	3	156484	133531	101900	108893	110562	76596.6	66110.8	76516.1	72000.8	94960.2	82277	78250.7	-	-
MWSCX016	139.04	77.04	138.032	C7H6O3	[M+H]+	4-Hydroxybenzoic acid	4-羟基苯甲酸	Phenolic acids	酚酸类	Phenolic acids	酚酸类	99-96-7	2	2.16034e+06	2.29085e+06	1.9946e+06	1.50298e+06	1.36301e+06	1.40334e+06	1.15371e+06	1.22599e+06	1.3468e+06	1.56903e+06	1.89717e+06	1.87118e+06	C00156	ko00130,ko00790,ko01100,ko01110,ko01240
Zmyn010737	287.13	187.08	288.136	C17H20O4	[M-H]-	8-(1-hydroxy-3-methylbut-3-en-1-yl)-2,2-dimethyl-2H-chromene-6-carboxylic acid	8-(1-hydroxy-3-methylbut-3-en-1-yl)-2,2-dimethyl-2H-chromene-6-carboxylic acid	Phenolic acids	酚酸类	Phenolic acids	酚酸类	-	2	7939.46	7320.8	6132.08	4660.64	6303.18	7096.5	3635.06	3250.78	2354.07	4822.51	5847.08	5730.7	-	-
Hmyn007168	483.27	255.23	484.28	C22H45O9P	[M-H]-	LysoPG 16:0	溶血磷脂酰甘油 16:0	Lipids	脂质	Glycerol ester	甘油酯	-	3	555082	572772	635678	415720	412766	430802	380970	497331	404128	613137	517016	514442	-	-
Walp007137	378.32	286.28	377.314	C20H43NO5	[M+H]+	2-AminoicoSane-1,6,18,19,20-pentaol	2-氨基二十烷-1,6,18,19,20-戊醇	Lipids	脂质	Sphingolipids	鞘脂	-	2	68262.9	46313.7	58836.5	62006.6	87904.4	54384.9	38818.7	16343.3	23661.2	49102.6	51303.2	41967.7	-	-
Lmtn003096	523.22	361.14	524.226	C26H36O11	[M-H]-	Secoisolariciresinol 4-O-glucoside	开环异落叶松脂酚-4-O-葡萄糖苷	Lignans and Coumarins	木脂素和香豆素	Lignans	木脂素	-	3	498860	895565	786128	606260	712935	677397	627095	801572	879520	640587	728455	595602	-	-
Lmhp010514	506.32	365.31	505.317	C25H48NO7P	[M+H]+	LysoPE 20:2(2n isomer)	溶血磷脂酰乙醇胺 20:2(2n异构)	Lipids	脂质	LPE	溶血磷脂酰乙醇胺	-	3	225990	231531	211924	137894	122188	144856	77823	102894	94955.3	175280	150201	144978	-	-
Lcsn002223	387.16	59.01	388.173	C18H28O9	[M-H]-	2-[(1R,2R)-3-oxo-2-[(Z)-5-[3,4,5-trihydroxy-6-(hydroxymethyl)oxan-2-yl]oxypent-2-enyl]cyclopentyl]acetic acid	2-[(1R,2R)-3-oxo-2-[(Z)-5-[3,4,5-trihydroxy-6-(hydroxymethyl)oxan-2-yl]oxypent-2-enyl]cyclopentyl]acetic acid	Lipids	脂质	Free fatty acids	游离脂肪酸	-	2	40993.4	53024	46715	36531.7	6710.24	26775.5	24382.2	15662.4	27971.9	19147.3	23230.1	22804.4	-	-
Labn004625	415.16	89.02	416.168	C19H28O10	[M-H]-	2-Phenylethyl beta-primeveroside	2-苯乙基 β-樱草苷	Phenolic acids	酚酸类	Phenolic acids	酚酸类	129932-48-5	2	141596	143139	131771	140155	153089	134525	106510	168629	167744	148834	133251	121123	-	-
mws0629	281.11	166.09	280.106	C13H16N2O5	[M+H]+	L-Aspartyl-L-Phenylalanine	L-天冬氨酰-L-苯丙氨酸	Amino acids and derivatives	氨基酸及其衍生物	Amino acids and derivatives	氨基酸及其衍生物	13433-09-5	3	677865	822357	755248	590074	607206	646503	566799	670487	771599	567251	698287	645045	-	-
pmb2657	289.12	131.08	290.123	C10H18N4O6	[M-H]-	Argininosuccinic acid	精氨基琥珀酸	Organic acids	有机酸	Organic acids	有机酸	2387-71-5	3	52691.6	43381.9	57395.2	38028.6	46536.9	46598.5	76233.7	75137.9	43727.7	37220.4	39869.6	45502	C03406	ko00220,ko00250,ko01100,ko01110,ko01230
Zjrp080908	783.49	439.36	782.482	C42H70O13	[M+H]+	(PPT-2H)-(Rha-Glc)	去二氢原人参三醇-(Rha-Glc)	Terpenoids	萜类	Triterpene Saponin	三萜皂苷	-	1	4.62378e+06	5.59566e+06	5.28227e+06	4.66891e+06	4.01288e+06	3.3763e+06	3.85215e+06	3.58823e+06	3.41487e+06	3.82282e+06	4.46194e+06	4.69008e+06	-	-
Zbrp004195	655.44	439.36	654.434	C36H62O10	[M+H]+	Chikusetsusaponin L9a	竹节皂苷L9a	Terpenoids	萜类	Triterpene Saponin	三萜皂苷	-	1	510304	852830	509596	268406	229875	316619	302936	323212	740402	542419	488682	440458	-	-
Sazp000955	272.11	110.06	271.106	C12H17NO6	[M+H]+	Tetraphyllin A*	Tetraphyllin A*	Alkaloids	生物碱	Isoquinoline alkaloids	异喹啉类生物碱	-	1	466095	442162	411931	274670	268327	264951	226671	374209	303696	259042	305496	316674	-	-
Lmrj001341	185.09	70.06	184.085	C8H12N2O3	[M+H]+	Cyclo(Ser-Pro)	环(丝氨酸-脯氨酸)	Amino acids and derivatives	氨基酸及其衍生物	Amino acids and derivatives	氨基酸及其衍生物	-	3	402160	413586	331083	222728	349693	409510	411258	440579	481011	310442	330681	379353	-	-
mws1668	187.04	131.05	186.032	C11H6O3	[M+H]+	Angelicin*	白芷素;异补骨脂内酯*	Lignans and Coumarins	木脂素和香豆素	Coumarins	香豆素	523-50-2	3	270986	205382	310998	264388	261575	266137	276822	304931	175174	290294	235647	261366	C09060	ko00999,ko01110
HX1280	359.18	151.05	358.178	C21H26O5	[M+H]+	4-methoxy machilin D*	4-甲氧基红楠素*	Lignans and Coumarins	木脂素和香豆素	Lignans	木脂素	-	1	126773	135985	169861	49589.6	53413.4	50960.6	51769.6	63202.3	58318.1	104338	85856.2	102415	-	-
Cmbn004440	535.15	179.04	536.153	C25H28O13	[M-H]-	10-O-[(E)-Caffeoyl]-geniposidic acid	10-O-(E)-咖啡酰基京尼平苷酸	Terpenoids	萜类	Monoterpenoids	倍萜	-	3	286978	256338	267049	221578	176477	199460	188193	260557	196513	211908	260989	233881	-	-
Smrp004001	345.16	221.11	344.162	C20H24O5	[M+H]+	Verrucosin	路可脂素	Lignans and Coumarins	木脂素和香豆素	Lignans	木脂素	-	1	252262	285817	269353	95547.9	112208	98369.3	24007.2	73553.4	81425.9	148765	180319	178271	-	-
Zjrp081056	605.44	407.36	604.434	C36H60O7	[M+H]+	ginsenoside Rk2	人参皂苷 Rk2	Terpenoids	萜类	Triterpene Saponin	三萜皂苷	364779-14-6	1	374229	380877	392097	296911	281453	313502	217555	254145	215121	262495	315856	317321	-	-
pmb3068	337.09	163.04	338.1	C16H18O8	[M-H]-	1-O-p-Coumaroylquinic acid*	1-O-对香豆酰奎宁酸*	Phenolic acids	酚酸类	Phenolic acids	酚酸类	-	2	144638	144090	134866	160703	191463	190590	124303	113363	117963	106304	130833	123671	-	-
Lmhp009368	568.34	184.07	567.332	C30H50NO7P	[M+H]+	LysoPC 22:6	溶血磷脂酰胆碱 22:6	Lipids	脂质	LPC	溶血磷脂酰胆碱	-	3	55897.9	65693.5	68428.2	60510.4	54845.7	31817.3	26978	63133.5	47445.6	48898.3	52975.1	42883.1	-	-
Zbln004575	477.14	161.02	478.15	C23H26O11	[M-H]-	Tetrahydrorengyoxide-glucose-caffeoyl	四氢连翘醇氧化物-葡萄糖-咖啡酰	Phenolic acids	酚酸类	Phenolic acids	酚酸类	-	2	93476.2	73592.5	71289.9	36783.4	49429.3	29480.6	79116.6	72764.4	60055.6	76938.8	64688.3	79074.9	-	-
Wbkp004013	377.16	359.15	376.152	C20H24O7	[M+H]+	shinjudilactone	臭椿双内脂	Terpenoids	萜类	Ditepenoids	二萜	80180-30-9	2	66491.2	41994.1	58746.6	76402.2	78767.2	73588.1	54505.6	54862.5	58245.4	91764.1	110623	93552.4	-	-
Lmsn004322	503.12	179.03	504.127	C24H24O12	[M-H]-	1,6-Di-O-caffeoyl-β-D-glucose*	1,6-二-O-咖啡酰-β-D-葡萄糖*	Phenolic acids	酚酸类	Phenolic acids	酚酸类	-	3	161505	180381	157689	114494	118327	129843	117946	99126.5	93561	114924	134732	111044	-	-
Lcrp000382	345.17	137.06	344.162	C20H24O5	[M+H]+	tetrahydrofuroguaiacin B*	四氢呋喃愈创木酚B*	Lignans and Coumarins	木脂素和香豆素	Lignans	木脂素	131829-51-1	1	224243	253350	1.03634e+06	118289	327958	87490.8	57183.4	74303.1	86904.3	119658	105922	131116	-	-
ML10171848	147.03	85.03	148.037	C5H8O5	[M-H]-	D-Arabinono-1,4-lactone*	D-阿拉伯-1,4-内酯*	Others	其它类	Saccharides	糖类	2782-09-4	1	1.17417e+06	893809	957784	960391	1.05901e+06	1.05318e+06	877624	1.25976e+06	1.23378e+06	1.08398e+06	956378	1.18399e+06	C00652	ko00053,ko01100
MWS2984	153.05	136.03	152.045	C4H4N6O	[M+H]+	8-Azaguanine	8-氮鸟嘌呤	Nucleotides and derivatives	核苷酸及其衍生物	Nucleotides and derivatives	核苷酸及其衍生物	134-58-7	3	272417	120336	160453	86610.5	85495.2	88947.4	191646	80030.5	89540.7	92300.2	112904	97425.7	-	-
MWSslk133	257.18	195.18	258.183	C14H26O4	[M-H]-	1,14-Tetradecanedioic Acid	1,14-十四烷二酸	Lipids	脂质	Free fatty acids	游离脂肪酸	821-38-5	3	38990.7	44574.5	45018.5	39195.1	43951.9	42126.5	49757.2	47899.6	42463.7	52814	46531.4	42839.9	-	-
Cmmn005231	391.14	59.01	392.147	C20H24O8	[M-H]-	Massoniresinol; Vladinol A	马尾松树脂醇	Lignans and Coumarins	木脂素和香豆素	Lignans	木脂素	96087-10-4	3	88121.7	99764	121383	34355.2	43429.1	55893.4	48176.6	64579.7	49491.7	73481.3	61935.3	60867.3	-	-
Lmhp009497	502.29	361.27	501.286	C25H44NO7P	[M+H]+	LysoPE 20:4*	溶血磷脂酰乙醇胺 20:4*	Lipids	脂质	LPE	溶血磷脂酰乙醇胺	-	3	148684	107491	103721	104637	66139.2	73077.4	56482	54502.3	71758.8	70464.5	87151.1	82091.4	-	-
Wayn000597	515.12	111.01	516.133	C18H28O17	[M-H]-	Citric acid-1-O-diglucoside	柠檬酸 1-O-二葡萄糖苷	Organic acids	有机酸	Organic acids	有机酸	-	2	153069	157911	197633	238199	233580	257007	87305.5	85287.4	84749.3	116255	134478	109639	-	-
Zmzp004111	317.06	302.04	316.058	C16H12O7	[M+H]+	Selagin	卷柏石松素	Flavonoids	黄酮	Flavones	黄酮	-	3	127507	147038	125363	234917	217432	194390	62210.9	55171.1	71240.1	97155.9	114957	119641	-	-
Wcfp002357	413.14	162.04	412.134	C15H20N6O8	[M+H]+	N6-Threonylcarbamoyladenosine	N6-Threonylcarbamoyladenosine	Others	其它类	Others	其它	24719-82-2	1	923568	858173	827306	1.5607e+06	1.67024e+06	1.648e+06	1.94558e+06	1.88315e+06	2.0108e+06	1.36193e+06	1.1293e+06	1.37541e+06	-	-
mws1714	473.07	149.01	474.08	C22H18O12	[M-H]-	Chicoric Acid	菊苣酸	Phenolic acids	酚酸类	Phenolic acids	酚酸类	70831-56-0	3	338094	387186	360368	555288	591541	486417	337114	399824	330888	429375	347114	405817	C10437	-
MWSslk106	122.1	105.07	121.089	C8H11N	[M+H]+	2-Phenylethylamine	2-苯乙胺	Alkaloids	生物碱	Benzylphenylethylamine alkaloids	苄基苯乙胺类生物碱	156-28-5	3	179978	158240	161565	94928.3	92951	100998	110013	99632.1	116621	94546.5	115896	113214	C05332	ko00360,ko01100
Hmqn002491	477.23	221.06	478.241	C22H38O11	[M-H]-	Jasminoside N	茉莉花苷 N	Terpenoids	萜类	Monoterpenoids	倍萜	1231710-13-6	2	306156	290598	345476	142395	142866	162741	282815	320412	363351	297749	278266	240012	-	-
Zmyn000230	147.03	57.03	148.037	C5H8O5	[M-H]-	2-Dehydro-3-deoxy-L-arabinonate	2-脱氢-3-脱氧-L-阿拉伯糖	Others	其它类	Saccharides	糖类	-	1	1.19952e+06	1.22978e+06	1.24626e+06	1.39886e+06	1.33715e+06	1.23571e+06	1.46715e+06	1.46776e+06	1.57784e+06	1.16819e+06	1.45006e+06	1.29518e+06	C00684	ko00053,ko01100
MWStz152	206.08	118.07	205.074	C11H11NO3	[M+H]+	2-(Acetylamino)-3-phenyl-2-propenoic acid	α-乙酰氨基肉桂酸	Alkaloids	生物碱	Alkaloids	生物碱	5469-45-4	3	91971.6	72818.1	76455.8	28340	55323.8	36215	42074.7	42079.8	43594.7	57698.7	69086.3	70841.2	-	-
MWS4354	282.12	150.08	281.112	C11H15N5O4	[M+H]+	N6-methyladenosine	N6-甲基腺苷	Nucleotides and derivatives	核苷酸及其衍生物	Nucleotides and derivatives	核苷酸及其衍生物	1867-73-8	3	157534	180798	157205	162157	164085	196042	138469	140176	198364	138287	140217	167085	-	-
Wcfn002460	211.06	148.02	212.069	C10H12O5	[M-H]-	2,3-Dihydroxy-1-(4'-hydroxy-3'-methoxyphenyl)-propan-1-one*	2,3-二羟基-1-(4'-羟基-3'-甲氧基苯基)-丙-1-酮*	Others	其它类	Others	其它	-	1	17868.9	17152.3	14941	9935.63	9506.08	15208.1	13243.4	15964.5	14601.9	12440.6	14857.3	12307.2	-	-
Lmmn002260	551.21	389.17	552.221	C27H36O12	[M-H]-	5'-Methoxyisolariciresinol-9'-O-glucoside	5'-甲氧基异落叶松脂醇-9'-O-葡萄糖苷	Lignans and Coumarins	木脂素和香豆素	Lignans	木脂素	-	3	215081	211687	228982	236666	273356	210928	153983	210485	211354	179178	218702	185849	-	-
mws0263	128.04	82.03	129.043	C5H7NO3	[M-H]-	5-Oxo-L-Proline	5-氧代-L-脯氨酸	Amino acids and derivatives	氨基酸及其衍生物	Amino acids and derivatives	氨基酸及其衍生物	98-79-3	3	34552.1	40925.4	26900.3	28444.2	40361	34230.6	35070.4	30415.9	34187.9	36494.8	44398.7	37531.9	C01879	ko00480,ko01100
Cmmn013378	301.22	301.22	302.225	C20H30O2	[M-H]-	Levopimaric acid*	左旋海松酸*	Terpenoids	萜类	Ditepenoids	二萜	79-54-9	1	274606	255116	303081	348903	342264	327580	241021	307555	286879	296891	368905	344771	-	-
Zacn009387	763.43	569.39	764.435	C41H64O13	[M-H]-	Momordin la	地肤子皂苷 la	Terpenoids	萜类	Triterpene Saponin	三萜皂苷	-	2	15329.8	15013.7	17382.7	11979.7	11804.9	12677.6	23787.1	31765.9	30277.1	20366.3	17782.7	22136.9	-	-
MW0106680	291.09	119.05	292.091	C10H16N2O8	[M-H]-	Edetic acid	乙二胺四乙酸	Organic acids	有机酸	Organic acids	有机酸	62-33-9	3	408311	404042	449912	404459	332123	388063	273673	313187	285845	269849	336224	309534	C00284	-
MW0113143	385.11	206.99	326.1	C15H18O8	[M+CH3COO]-	4-O-beta-D-glucosyl-4-coumaric acid	香豆酸-O-葡萄糖苷	Organic acids	有机酸	Organic acids	有机酸	14364-05-7	3	62757.5	79026	52377.2	76077.2	72237.2	72220.7	20821.1	27871.3	49802.9	40155.7	49520.2	42751.8	C04415	-
pme3096	118.01	74.02	119.022	C3H5NO4	[M-H]-	Aminomalonic acid	氨基丙二酸	Organic acids	有机酸	Organic acids	有机酸	1068-84-4	3	118995	105618	109311	112888	104077	115022	96226.4	123238	110406	85888.1	100572	106782	C00872	-
MWSslk216	517.16	175.04	518.164	C22H30O14	[M-H]-	Sibiricose A5	西伯利亚远志糖苷 A5	Phenolic acids	酚酸类	Phenolic acids	酚酸类	107912-97-0	2	13038.7	14171.2	14662.9	11002.9	9780.89	8965.81	3671.17	9779.67	6616.89	9372.74	8964.59	10997.2	-	-
Wmmn000125	525.16	167.03	526.169	C24H30O13	[M-H]-	mudanpioside E*	牡丹皮苷E*	Others	其它类	Others	其它	172705-25-8	1	474290	476522	507455	393020	457104	461895	570896	676432	628327	448560	468291	550096	-	-
MWSmce326	355.06	96.97	356.073	C9H17N4O9P	[M-H]-	AICAR phosphate (Acadesine phosphate)	阿卡地新磷酸盐	Nucleotides and derivatives	核苷酸及其衍生物	Nucleotides and derivatives	核苷酸及其衍生物	681006-28-0	3	78690.1	99237	101638	81439.4	85472	112000	49609.4	36201.1	35660.3	72407.9	61715.1	58990.7	-	-
MWSmce024	355.1	193.05	354.095	C16H18O9	[M+H]+	Scopoletin-7-O-glucoside (Scopolin)	东莨菪内酯-7-O-葡萄糖苷 (东莨菪苷)	Lignans and Coumarins	木脂素和香豆素	Coumarins	香豆素	531-44-2	3	38425.2	75994.2	40796.1	92349.8	36443.4	46342.7	26701.1	62611.2	47906.7	61947.9	49688.6	57603.7	C01527	ko00999,ko01110
Zmbp010005	387.14	245.08	386.137	C21H22O7	[M+H]+	Pteryxin*	Pteryxin*	Lignans and Coumarins	木脂素和香豆素	Coumarins	香豆素	13161-75-6	3	52877	47382.8	49868.2	31769.8	18592.6	23826.9	5238.04	16623.9	14625.8	27588.4	30932.5	34419	-	-
mws1090	259.02	96.97	260.03	C6H13O9P	[M-H]-	D-Glucose-1-phosphate*	D-葡萄糖-1-磷酸*	Others	其它类	Saccharides	糖类	59-56-3	1	1.1618e+07	1.16736e+07	1.42456e+07	1.12957e+07	1.97246e+07	1.31441e+07	6.36407e+06	4.66795e+06	4.77116e+06	1.2656e+07	1.01419e+07	1.16891e+07	C00103	ko00010,ko00040,ko00052,ko00500,ko00520,ko00523,ko00561,ko01100,ko01110,ko01240,ko01250
Zmhn000892	301.09	139.05	302.1	C13H18O8	[M-H]-	4-O-Glucosyl-3,4-dihydroxybenzyl alcohol	4-O-葡萄糖基-3,4-二羟基苄醇	Phenolic acids	酚酸类	Phenolic acids	酚酸类	-	2	72956.2	79731.4	123395	98279.5	90999.4	86563.1	78158.8	78177.9	83736.6	94996.9	77695.9	80378	-	-
Lmbn002648	163.04	119.05	164.047	C9H8O3	[M-H]-	α-Hydroxycinnamic Acid*	α-羟基肉桂酸*	Phenolic acids	酚酸类	Phenolic acids	酚酸类	5801-57-0	2	3.2299e+06	2.97918e+06	2.84571e+06	2.62e+06	2.57554e+06	2.53824e+06	2.63593e+06	2.57359e+06	2.31829e+06	3.00091e+06	2.88896e+06	2.42366e+06	C02763	ko00360,ko01100
Wmyn000217	331.1	169.01	332.111	C14H20O9	[M-H]-	2,6-dimethoxy-hydroquinone-4-O-β-D-glucopyranoside	2,6-二甲氧基对苯二酚 4-O-β-D-吡喃葡萄糖苷	Phenolic acids	酚酸类	Phenolic acids	酚酸类	-	2	2.20969e+06	2.10301e+06	2.20702e+06	2.24963e+06	2.34259e+06	2.39247e+06	1.95882e+06	2.2632e+06	2.34851e+06	1.62708e+06	2.0055e+06	1.95855e+06	-	-
Latp009929	279.12	149.02	278.115	C15H18O5	[M+H]+	6α,10α-Dihydroxy-1-oxoeremophila-7(11),8(9)-dien-12,8-olide	6α,10α-二羟基-1-氧代雅槛蓝烷-7(11),8(9)-二烯-12,8-交酯	Terpenoids	萜类	Sesquiterpenoids	倍半萜	-	2	9.21795e+06	1.1737e+07	9.40219e+06	1.19258e+07	1.50551e+07	1.21079e+07	1.14582e+07	1.35281e+07	1.11902e+07	1.09517e+07	1.24691e+07	1.00226e+07	-	-
Hmcn006267	181.05	107.01	182.058	C9H10O4	[M-H]-	2,6-Dimethoxybenzoic acid	2,6-二甲氧基苯甲酸	Phenolic acids	酚酸类	Phenolic acids	酚酸类	1466-76-8	3	63950.5	64597	77321.3	44381.8	90137.9	69179.1	75482	55678.2	78533.7	63409.1	54821	51221.6	-	-
Wbwp011247	463.29	463.29	462.277	C30H38O4	[M+H]+	lancilactone B	lancilactone B	Lignans and Coumarins	木脂素和香豆素	Lignans	木脂素	218915-16-3	2	831469	850981	591532	437350	903959	994299	1.17531e+06	884237	880052	914662	838717	731160	-	-
YC512112	325.18	163.12	324.168	C16H24O5N2	[M+H]+	Anabasine-glucoside	新烟碱-葡萄糖苷	Alkaloids	生物碱	Pyridine alkaloids	吡啶类生物碱	-	3	1.16394e+06	1.03461e+06	1.17946e+06	1.22385e+06	1.11284e+06	1.21848e+06	1.17371e+06	1.1937e+06	1.17771e+06	1.08521e+06	866027	985291	-	-
Lcrp000358	357.17	203.11	356.162	C21H24O5	[M+H]+	Machilusol A*	Machilusol A*	Lignans and Coumarins	木脂素和香豆素	Lignans	木脂素	-	2	87353.1	89183.2	90184.6	33317.2	38835.1	42156.9	32973.5	51384.5	50240.4	64689.1	67911.2	54496.5	-	-
pmn001610	307.26	307.26	308.272	C20H36O2	[M-H]-	Eicosadienoic acid*	二十碳二烯酸*	Lipids	脂质	Free fatty acids	游离脂肪酸	5598-38-9	3	103149	100698	97495.2	103743	96689.6	99113.4	80863.4	85125.5	77232.9	88179.8	95273	109719	C16525	ko01040
zjzp121501	249.15	203.14	248.141	C15H20O3	[M+H]+	eupatorinol	泽兰酚	Terpenoids	萜类	Sesquiterpenoids	倍半萜	-	2	479922	418293	466816	480410	732365	782741	482731	475255	504432	388904	486605	454643	-	-
mws1715	252.11	136.06	251.102	C10H13N5O3	[M+H]+	Cordycepin (3'-Deoxyadenosine)*	虫草素(3'-脱氧腺苷)*	Nucleotides and derivatives	核苷酸及其衍生物	Nucleotides and derivatives	核苷酸及其衍生物	73-03-0	3	85551.2	102821	126142	66445.6	66976.9	66233.1	45507.1	72569.3	89854	94465.2	78664.3	77739.4	C08431	-
Zmdp001857	311.12	165.05	310.116	C14H18N2O6	[M+H]+	γ-Glutamyltyrosine	γ-谷氨酰胺酪氨酸	Amino acids and derivatives	氨基酸及其衍生物	Amino acids and derivatives	氨基酸及其衍生物	7432-23-7	2	115191	135997	108113	111040	86885.3	109229	127680	199216	162566	114559	100193	125648	-	-
mws0193	190.12	84.08	189.111	C7H15N3O3	[M+H]+	L-Homocitrulline	L-高瓜氨酸	Amino acids and derivatives	氨基酸及其衍生物	Amino acids and derivatives	氨基酸及其衍生物	1190-49-4	3	279540	201119	221538	215012	210425	221922	161539	184659	163610	245454	205280	201236	C02427	-
ZbWp000749	203.15	70.07	202.143	C8H18N4O2	[M+H]+	ethyl-L-arginine	乙基-L-精氨酸	Amino acids and derivatives	氨基酸及其衍生物	Amino acids and derivatives	氨基酸及其衍生物	-	2	2.363e+06	2.66937e+06	2.818e+06	2.34866e+06	2.76846e+06	2.9974e+06	2.03681e+06	2.31529e+06	2.20912e+06	2.72987e+06	2.17633e+06	2.51341e+06	-	-
Lmyp102102	237.19	159.12	236.178	C15H24O2	[M+H]+	10α-Hydroxycadin-4-en-15-al	10α-羟基杜松-4-烯-15-醛	Terpenoids	萜类	Sesquiterpenoids	倍半萜	398147-37-0	2	236434	230691	204126	62069.9	56291.4	69345.7	29414.7	19980.9	38679.5	115124	93448.9	113685	-	-
Lmcp003788	479.12	317.06	478.111	C22H22O12	[M+H]+	Isotamarixin*	异柽柳苷*	Flavonoids	黄酮	Flavonols	黄酮醇	-	3	56725.7	69782.9	31039.1	87666.5	122882	61590.1	32109.6	20819.4	24006.4	71041.2	69686.3	85030	-	-
Zmhn002227	385.11	223.06	386.121	C17H22O10	[M-H]-	4-O-Glucosyl-sinapate	4-O-葡萄糖基芥子酸	Phenolic acids	酚酸类	Phenolic acids	酚酸类	-	2	1.4987e+06	388193	1.47021e+06	2.76805e+06	2.73223e+06	2.51902e+06	1.09117e+06	666036	796882	1.50708e+06	1.88098e+06	1.79005e+06	C02919	-
Hmsn004091	1107.59	1107.59	1108.6	C54H92O23	[M-H]-	Notoginsenoside Rb1	三七皂苷 Rb1	Terpenoids	萜类	Triterpene Saponin	三萜皂苷	-	3	2.06285e+07	1.63919e+07	1.87873e+07	1.80234e+07	2.11726e+07	2.45578e+07	2.04588e+07	2.20237e+07	1.87704e+07	2.39102e+07	1.90555e+07	2.22443e+07	-	-
mws0805	308.1	87.01	309.106	C11H19NO9	[M-H]-	N-Acetylneuraminic acid	N-乙酰神经氨酸	Amino acids and derivatives	氨基酸及其衍生物	Amino acids and derivatives	氨基酸及其衍生物	131-48-6	3	31476.4	25255.4	26719.3	24873.2	22315.9	26707.9	13908.1	16461.9	12296.3	14640.6	15001.1	17926.3	C00270	ko00520,ko01100,ko01250
Wcgp003250	163.08	103.05	162.068	C10H10O2	[M+H]+	2-Methyl-3-hydroxyindan-1-one	2-甲基-3-羟基吲哚-1-酮	Others	其它类	Others	其它	-	2	2.58651e+06	2.52621e+06	2.57411e+06	2497187	2.08477e+06	2.62143e+06	2.55783e+06	3.08934e+06	1.95734e+06	2.17495e+06	2.63294e+06	2.17357e+06	-	-
Wbmp008021	478.28	337.27	477.273	C26H39NO7	[M+H]+	(14-Ethyl-4,6,19-trimethoxy-9,11-dioxa-14-azaheptacyclo[10.7.2.12,5.01,13.03,8.08,12.016,20]docosan-21-yl)acetate	(14-乙基-4,6,19-三甲氧基-9,11-二氧杂-14-氮七环[10.7.2.12,501,13.03,8.08,12.016,20]二十二烷-21-基)乙酸酯	Alkaloids	生物碱	Alkaloids	生物碱	-	2	5.65312e+06	5.70123e+06	4.38827e+06	3.94758e+06	3.55207e+06	4.36337e+06	2.2761e+06	3.31123e+06	3.26408e+06	4.53295e+06	3.65062e+06	4.41679e+06	-	-
WaYn002719	409.15	165.06	410.158	C20H26O9	[M-H]-	8,8''-Bisguaiacylglycerol*	8,8''-Bisguaiacylglycerol*	Lignans and Coumarins	木脂素和香豆素	Lignans	木脂素	-	1	116626	80385.1	78808.4	54605.4	63815.8	76576.8	84077.6	88094.8	43907.1	63160.5	78272.7	66546.5	-	-
Zbpp002027	565.12	317.07	564.111	C25H24O15	[M+H]+	Isorhamnetin-3-O-(6''-malonyl)glucoside*	异鼠李素-3-O-(6''-丙二酰)葡萄糖苷*	Flavonoids	黄酮	Flavonols	黄酮醇	-	1	972771	1.12276e+06	1.11908e+06	946220	819440	1.00106e+06	212516	234607	276457	488535	612490	578451	-	-
pmf0096	88.99	70.98	89.9953	C2H2O4	[M-H]-	Oxalic acid	草酸	Organic acids	有机酸	Organic acids	有机酸	144-62-7	3	194250	93760.1	88028.3	70234	80386.8	99254.7	59641.4	90277.1	77789.4	71113.6	84201.2	68192.2	C00209	ko00230,ko00630,ko01100
Lmsp003511	377.15	243.09	376.138	C17H20N4O6	[M+H]+	Riboflavin (Vitamin B2)	核黄素 (维生素 B2)	Others	其它类	Vitamin	维生素	83-88-5	2	541450	582412	446625	566530	599515	640993	586855	442987	501096	380815	476872	416091	C00255	ko00740,ko01100,ko01110,ko01240,ko02010
Zmjp007126	639.45	423.37	638.439	C36H62O9	[M+H]+	Gypenoside Jh1*	绞股蓝皂苷 Jh1*	Terpenoids	萜类	Triterpene Saponin	三萜皂苷	-	3	53250.9	50982.3	41665.9	38194.6	37174.8	44628.3	33635	26959	36473	37384.7	41411.6	46971.4	-	-
Lmxn003152	389.14	167.07	390.153	C17H26O10	[M-H]-	8-Epiloganin	8-表马钱子苷	Terpenoids	萜类	Terpene	萜类	79172-04-6	2	36423	41693.8	49833.1	17516.2	18562.1	22742	26086	21657.2	31075.8	27423	31086.5	24736.7	-	-
Hmsp000364	144.1	98.09	143.095	C7H13NO2	[M+H]+	L-Cyclopentylglycine	环戊基甘氨酸	Amino acids and derivatives	氨基酸及其衍生物	Amino acids and derivatives	氨基酸及其衍生物	2521-84-8	1	914005	814585	902579	902276	899327	834649	699173	847381	913160	910968	723437	813697	-	-
Lcsn000560	155	67.02	156.006	C6H4O5	[M-H]-	2,5-Furandicarboxylic acid	2,5-呋喃二羧酸酯；呋喃-2,5-二羧酸酯	Others	其它类	Others	其它	3238-40-2	1	715526	700438	762590	835248	845063	820595	963044	912923	1.06781e+06	635114	771669	788842	C20450	-
HX1251	327.15	137.06	326.152	C20H22O4	[M+H]+	Austrobailignan-5*	木兰藤木脂素-5*	Lignans and Coumarins	木脂素和香豆素	Lignans	木脂素	-	1	1.03792e+06	973193	1.09155e+06	303515	327303	293367	193900	506546	613174	554941	688414	675629	-	-
mws0217	76.04	59.01	75.032	C2H5NO2	[M+H]+	L-Glycine	L-甘氨酸	Amino acids and derivatives	氨基酸及其衍生物	Amino acids and derivatives	氨基酸及其衍生物	56-40-6	3	143286	135644	166100	138187	169855	165422	123139	123889	167962	132669	153080	122247	C00037	ko00230,ko00260,ko00310,ko00440,ko00460,ko00470,ko00480,ko00630,ko00730,ko00860,ko00970,ko01100,ko01110,ko01200,ko01230,ko01240,ko02010
pmb0530	664.12	136.06	663.109	C21H27N7O14P2	[M+H]+	Nicotinic acid adenine dinucleotide	烟酸腺嘌呤二核苷酸	Nucleotides and derivatives	核苷酸及其衍生物	Nucleotides and derivatives	核苷酸及其衍生物	53-84-9	1	552346	535212	600646	469347	426959	425259	274313	366143	392145	358273	449437	391781	C00003	ko00190,ko00730,ko00760,ko01100,ko01240
pmp000589	551.1	303.05	550.096	C24H22O15	[M+H]+	Quercetin-7-O-(6''-malonyl)glucoside	槲皮素-7-O-(6''-丙二酰)葡萄糖苷	Flavonoids	黄酮	Flavonols	黄酮醇	-	3	451207	416477	401202	318194	366708	331128	112495	65283.8	44477.8	331398	397663	323952	-	-
Wcgn012724	281.17	199.17	282.183	C16H26O4	[M-H]-	6-Hydroxyphomodiol	6-Hydroxyphomodiol	Others	其它类	Others	其它	-	1	1.15565e+06	1.03647e+06	1.0354e+06	815890	966994	911465	779950	997094	923880	1.24059e+06	1.09183e+06	985654	-	-
HJN033	841.5	781.48	842.503	C44H74O15	[M-H]-	Vina-Ginsenoside R1*	Vina-人参皂苷 R1*	Terpenoids	萜类	Triterpene Saponin	三萜皂苷	784213-14-5	1	1058598	1.82247e+06	1.46419e+06	2.26408e+06	2.07751e+06	2.1119e+06	643800	545374	628763	1.63438e+06	1.3114e+06	1.39513e+06	-	-
Zmjp006798	639.45	423.36	638.439	C36H62O9	[M+H]+	Gypenoside LXXⅥ	绞股蓝皂苷 LXXⅥ	Terpenoids	萜类	Triterpene Saponin	三萜皂苷	-	2	327933	308641	337072	369583	294132	317343	370502	416308	424586	361831	424913	340998	-	-
Lmbn001467	158.08	116.07	159.089	C7H13NO3	[M-H]-	5-Acetamidopentanoic Acid	5-乙酰氨基戊酸	Organic acids	有机酸	Organic acids	有机酸	1072-10-2	3	54792.5	67097.1	57204	38961.2	39181.2	29802.8	42854.3	49104.4	47803.3	36309.2	45546.2	43824.9	C03087	ko00310,ko01100
mws0251	127.05	110.02	126.043	C5H6N2O2	[M+H]+	Thymine	胸腺嘧啶	Nucleotides and derivatives	核苷酸及其衍生物	Nucleotides and derivatives	核苷酸及其衍生物	65-71-4	3	44861.6	84163	104505	83547	64278.1	64058.5	63827.6	49947.7	34769.6	77154.9	93572.1	76515.5	C00178	ko00240,ko01100,ko01232
MW0105856	191.07	156.03	190.059	C6H10N2O5	[M+H]+	Asp-Gly	L-天冬氨酰-L-甘氨酸	Amino acids and derivatives	氨基酸及其衍生物	Amino acids and derivatives	氨基酸及其衍生物	3790-51-0	3	563777	560570	499976	327605	339549	277678	639098	749407	819679	737433	605133	605587	-	-
WaYn003112	439.16	195.07	440.168	C21H28O10	[M-H]-	Erythro-Guaiacylglycerol-β-threo-syringylglycerol Ether	赤式-愈创木基甘油-β-苏式-丁香酰甘油醚	Lignans and Coumarins	木脂素和香豆素	Lignans	木脂素	1313434-74-0	2	33927.8	33138.7	38099.5	29071	32411.6	33722.5	20388.2	30166.6	20938	26839.2	33605.8	28705	-	-
Hmsn005836	753.49	621.44	754.487	C41H70O12	[M-H]-	Ginsenoside Mc*	人参皂苷 Mc*	Terpenoids	萜类	Triterpene Saponin	三萜皂苷	-	3	3133.67	3462.57	3545.11	2765.92	4108.72	4775.99	1385.76	1448.14	1342.92	2371.85	2969.36	2882.83	-	-
Hmsn005899	753.49	621.44	754.487	C41H70O12	[M-H]-	Ginsenoside Y*	人参皂苷 Y*	Terpenoids	萜类	Triterpene Saponin	三萜皂苷	-	3	3133.67	3462.57	3545.11	2765.92	4108.72	4775.99	1385.76	1448.14	1342.92	2371.85	2969.36	2882.83	-	-
pme3007	402.99	158.93	404.002	C9H14N2O12P2	[M-H]-	Uridine 5'-diphosphate	尿苷 5'-二磷酸	Nucleotides and derivatives	核苷酸及其衍生物	Nucleotides and derivatives	核苷酸及其衍生物	27821-45-0	3	86993.7	87783.9	77586.6	86967.4	108733	108459	80491.2	105851	104746	78632.5	91463.9	99671.8	C00015	ko00240,ko00908,ko01100,ko01232,ko01240
Lhqp101816	187.04	131.05	186.032	C11H6O3	[M+H]+	Bakuchicin*	Bakuchicin*	Lignans and Coumarins	木脂素和香豆素	Coumarins	香豆素	-	3	520790	237367	266028	332442	261222	200589	146730	481939	400192	227161	282378	279463	-	-
pmb0296	357.3	265.25	356.293	C21H40O4	[M+H]+	1-Oleoyl-Sn-Glycerol	单酰甘油酯(18:1)	Lipids	脂质	Glycerol ester	甘油酯	129784-87-8	3	126314	164160	120197	103347	112394	101828	90688.5	151503	115953	124565	151442	156317	-	-
Lmcp004714	343.12	137.06	342.11	C19H18O6	[M+H]+	6-Hydroxy-7-Methoxy-2-[2-(3'-Hydroxy-4'-Methoxyphenyl)Ethyl]Chromone	6-羟基-7-甲氧基-2-[2-(3'-羟基-4'-甲氧基苯基)乙基]色酮	Others	其它类	Chromone	色酮类	-	2	134889	119752	143447	170173	142906	151091	104127	113058	87808.9	113579	113258	138457	-	-
pmn001700	455.35	455.35	456.36	C30H48O3	[M-H]-	24,30-Dihydroxy-12(13)-ene-lupeol*	24,30-二羟基-12(13)烯-羽扇豆醇*	Terpenoids	萜类	Triterpene	三萜	-	3	7757.38	5498.36	10147.1	15682.9	15626	18828.9	5249.38	6122.48	9152.35	10208.8	10387.6	12569.7	-	-
Lmdn006811	455.35	455.35	456.36	C30H48O3	[M-H]-	3,24-Dihydroxyolean-12-en-22-one (Soyasapogenol E)*	3,24-二羟基齐墩果-12-烯-22-酮 (大豆皂醇 E)*	Terpenoids	萜类	Triterpene	三萜	6750-59-0	3	7757.38	5498.36	10147.1	15682.9	15626	18828.9	5249.38	6122.48	9152.35	10208.8	10387.6	12569.7	C17420	-
pmb2319	482.32	184.07	481.317	C23H48NO7P	[M+H]+	LysoPC 15:0*	溶血磷脂酰胆碱 15:0*	Lipids	脂质	LPC	溶血磷脂酰胆碱	108273-89-8	1	103429	120288	122180	76065	84241.7	72341.6	45279	48666.6	64080.3	71026.4	81121.5	90247.3	-	-
Zbdn001947	301.09	123.01	302.1	C13H18O8	[M-H]-	Isotachioside*	异它乔糖苷*	Phenolic acids	酚酸类	Phenolic acids	酚酸类	31427-08-4	1	112131	125952	119429	105758	114025	102553	115320	137255	127334	84375.2	99829.8	106985	-	-
MWStz063	170.15	152.14	169.147	C10H19NO	[M+H]+	2-Ethyl-2,6,6-trimethylpiperidin-4-one	2-乙基-2,6,6-三甲基派啶-4-酮	Alkaloids	生物碱	Piperidine alkaloids	哌啶类生物碱	133568-79-3	3	259055	308920	368308	431026	310861	256795	273541	214561	282210	292660	296364	359844	-	-
pmb2826	147.03	87.01	148.037	C5H8O5	[M-H]-	L-Citramalic acid	2-甲基苹果酸	Organic acids	有机酸	Organic acids	有机酸	6236-09-5	1	1.474e+06	1.48227e+06	1.50212e+06	1.63352e+06	1.55551e+06	1.52711e+06	1.92541e+06	2.07579e+06	2.14992e+06	1.27531e+06	1.5569e+06	1.60082e+06	C02614	ko00660,ko01100
pme2827	239.24	223.24	240.245	C16H32O	[M-H]-	Palmitaldehyde	棕榈醛	Lipids	脂质	Free fatty acids	游离脂肪酸	629-80-1	3	3.85842e+07	3.76756e+07	3.40253e+07	3.90892e+07	3.53947e+07	3.57757e+07	4.18146e+07	3.83264e+07	4.21735e+07	3.90243e+07	3.22448e+07	3.16311e+07	C00517	ko00071
Hagn002801	385.08	85.03	386.1	C20H18O8	[M-H]-	5,6,7,5'-tetramethoxy-3',4'-methylenedioxyflavonoid	5,6,7,5'-四甲氧基-3',4'-亚甲二氧基类黄酮	Flavonoids	黄酮	Flavones	黄酮	-	2	46571.7	58898.4	49230.6	49384.9	43513.9	56473.9	63317.3	85149.6	95712.2	24859.3	30988.3	25946.4	-	-
Lmmn002747	361.17	180.08	362.173	C20H26O6	[M-H]-	Secoisolariciresinol	开环异落叶松树脂酚	Lignans and Coumarins	木脂素和香豆素	Lignans	木脂素	29388-59-8	3	58599.9	85715.1	88147.2	38074.3	66901.5	57665.5	74220.5	81351	76829.1	76177.6	74742.3	60792.6	C18167	ko00999,ko01100,ko01110
Lmzn004494	1149.61	1107.59	1150.61	C56H94O24	[M-H]-	Quinquenoside R1	西洋参皂苷 R1	Terpenoids	萜类	Triterpene Saponin	三萜皂苷	85013-02-1	1	2.69566e+06	2.0791e+06	2.37039e+06	2.62217e+06	2.18927e+06	2.37053e+06	1.9399e+06	2.65063e+06	1.83241e+06	2.08691e+06	2.30866e+06	1.81077e+06	-	-
mws1333	341.11	113.02	342.116	C12H22O11	[M-H]-	Melibiose	蜜二糖	Others	其它类	Saccharides	糖类	585-99-9	3	2.44433e+07	2.13023e+07	2.17903e+07	1.90663e+07	2.26495e+07	2.21974e+07	1.86323e+07	1.93449e+07	1.97443e+07	2.05296e+07	2.26973e+07	2.6063e+07	C05402	ko00052,ko01100,ko02010
Lhhp005648	179.07	91.05	178.063	C10H10O3	[M+H]+	3,4-Methylenedioxy cinnamyl alcohol*	3,4-亚甲二氧基肉桂醇*	Others	其它类	Alcohol compounds	醇类化合物	17581-86-1	3	394555	408072	436429	398902	414613	441572	532779	355977	423125	356722	443454	443850	-	-
mws2125	166.98	78.96	167.982	C3H5O6P	[M-H]-	Phosphoenolpyruvate	磷酸烯醇式丙酮酸	Organic acids	有机酸	Organic acids	有机酸	138-08-9	3	1.12493e+06	1.63385e+06	1.75063e+06	1.2876e+06	1.4516e+06	1.32906e+06	413475	331153	379399	845905	1.0266e+06	1.06973e+06	C00074	ko00010,ko00020,ko00400,ko00440,ko00620,ko00710,ko00996,ko00999,ko01100,ko01110,ko01200,ko01230,ko01240
Lmqp002170	773.21	449.11	772.206	C33H40O21	[M+H]+	Kaempferol-3-O-sophorotrioside*	山柰酚-3-O-槐三糖苷*	Flavonoids	黄酮	Flavonols	黄酮醇	80714-53-0	3	39966.9	25401.5	29173.1	54552.7	39689.2	45898.9	33535.4	59699.2	45158.6	40967.7	33702.2	33178.4	C12635	ko00944,ko01110
Lahp002664	773.21	449.11	772.206	C33H40O21	[M+H]+	Kaempferol triglucoside*	山柰酚三葡萄糖苷*	Flavonoids	黄酮	Flavonols	黄酮醇	-	3	39966.9	25401.5	29173.1	54552.7	39689.2	45898.9	33535.4	59699.2	45158.6	40967.7	33702.2	33178.4	-	-
Zjrn080681	943.53	883.51	944.534	C48H80O18	[M-H]-	5,6-didehydroginsenoside Rd	5,6-去二氢人参皂苷Rd	Terpenoids	萜类	Triterpene Saponin	三萜皂苷	-	2	44962.8	41350.4	46471.5	73049.1	69305.2	51801.1	1312.12	4003.68	2274.67	29726.6	35474.7	28352.4	-	-
pmp000083	422.22	404.21	421.21	C22H31NO7	[M+H]+	Oxystemokerrin-N-oxide	氧化司托克林-N-氧化物	Alkaloids	生物碱	Terpenoid alkaloids	萜类生物碱	-	3	1.43554e+06	1.31792e+06	1.46728e+06	1.93999e+06	1.94341e+06	1.64865e+06	32515.5	44946.4	31726.3	1.11683e+06	892005	935072	-	-
Lmdp003808	317.07	302.04	316.058	C16H12O7	[M+H]+	Azaleatin (5-O-Methylquercetin)	杜鹃黄素	Flavonoids	黄酮	Flavonols	黄酮醇	529-51-1	3	128080	159203	169225	90425.7	75256	65640.4	18675.6	32018.5	50100.1	123503	99861.9	125260	C10022	-
Wafp003158	321.19	177.05	320.185	C16H24N4O3	[M+H]+	N-Feruloylhomoagmatine	N-阿魏酰高胍丁胺	Alkaloids	生物碱	Phenolamine	酚胺	-	2	418219	441418	497684	333668	292581	298993	379653	545630	460664	474414	373062	410902	-	-
MW0122505	177.05	117.04	176.047	C10H8O3	[M+H]+	7-Methoxy-4H-chromen-4-one	7-甲氧基CH	Others	其它类	Ketone compounds	酮类化合物	5751-52-0	3	601903	499729	470133	330417	448122	317206	456317	520379	530046	517571	433580	412679	-	-
MWS0442	527.16	365.1	504.169	C18H32O16	[M+Na]+	Maltotriose	麦芽三糖	Others	其它类	Saccharides	糖类	1109-28-0	2	2.02527e+06	1.82192e+06	2.1763e+06	1.98165e+06	2.81134e+06	2.1749e+06	1.43264e+06	1.60819e+06	1.38725e+06	2.24906e+06	1.79863e+06	1.87287e+06	C01835	ko02010
Zjrn080639	783.49	621.44	784.497	C42H72O13	[M-H]-	Ginsenoside F2	人参皂苷 F2	Terpenoids	萜类	Triterpene Saponin	三萜皂苷	62025-49-4	1	49365.2	44108.3	43818.5	29211.8	31061.7	26578.1	24629.3	33571.2	38936.2	40108.9	32136.5	33290.6	C20779	-
Lcsn000415	267.07	59.01	268.079	C9H16O9	[M-H]-	Keto-Deoxy-Nonulonic acid	酮脱氧壬酸	Organic acids	有机酸	Organic acids	有机酸	153666-19-4	2	1.08538e+06	865354	950377	1.07588e+06	1.25594e+06	1.11312e+06	1.06078e+06	1.01658e+06	792239	1.10531e+06	1.27336e+06	1.41552e+06	C20934	ko00520,ko01100,ko01250
Lmbp003208	385.12	223.06	384.106	C17H20O10	[M+H]+	Fraxidin-8-O-glucoside	秦皮啶-8-O-葡萄糖苷	Lignans and Coumarins	木脂素和香豆素	Coumarins	香豆素	-	3	249024	243927	279029	180368	173639	186965	113471	133177	150703	152563	195424	175694	-	-
ZbWn003745	179.04	96.97	180.046	C6H12O4S	[M-H]-	cyclohexyl hydrogen sulfate	硫酸环己酯	Others	其它类	Others	其它	-	2	890303	859008	738484	914535	1.04047e+06	1.0264e+06	943992	872436	911262	1.1118e+06	1.08363e+06	879530	-	-
MWSmce690	175.02	59.01	176.032	C6H8O6	[M-H]-	Erythorbic Acid; Isoascorbic Acid	异抗坏血酸	Others	其它类	Vitamin	维生素	89-65-6	2	22929.2	28287.9	32238.7	35484.1	54145.8	44731.1	24506.9	27021.8	45741.6	26070	28888.6	33295	-	-
Hmln003529	401.15	269.11	402.153	C18H26O10	[M-H]-	Benzyl β-primeveroside	苯甲酰樱草糖苷	Phenolic acids	酚酸类	Phenolic acids	酚酸类	130622-31-0	3	408940	567596	482681	372624	233793	340921	384389	369011	307737	421849	358748	460141	-	-
zjgp122321	355.1	163.05	354.095	C16H18O9	[M+H]+	4-O-acetyl-3-O-caffeoyl-2-C-methyl-D-erythronate*	4-O-乙酰基-3-咖啡酰基-2-甲基-D-赤藓糖酸*	Others	其它类	Others	其它	-	1	3.44883e+06	3.44582e+06	732960	3.24327e+06	2.41687e+06	3.03599e+06	2.31851e+06	2.85157e+06	2.3382e+06	2.97606e+06	3.08114e+06	2.4278e+06	-	-
Yalp002838	207.07	91.05	206.058	C11H10O4	[M+H]+	4-Methoxy-5-(hydroxymethyl)-2H-1-benzopyran-2-one*	4-Methoxy-5-(hydroxymethyl)-2H-1-benzopyran-2-one*	Lignans and Coumarins	木脂素和香豆素	Coumarins	香豆素	-	1	1.12426e+06	1.25617e+06	1.2738e+06	1.35479e+06	1.60776e+06	1.2262e+06	1.64904e+06	1.94504e+06	1.81987e+06	1.29669e+06	1.60306e+06	1.30687e+06	-	-
Lmhp008885	440.28	299.26	439.27	C20H42NO7P	[M+H]+	LysoPE 15:0(2n isomer)*	溶血磷脂酰乙醇胺 15:0(2n异构)*	Lipids	脂质	LPE	溶血磷脂酰乙醇胺	-	1	151510	222886	199047	96258.6	68524.2	106499	79679.4	108157	122884	115145	92199.1	115591	-	-
Hmqp001042	237.13	98.97	236.126	C10H20O6	[M+H]+	Butyl beta-D-glucoside	丁基-葡萄糖苷	Others	其它类	Saccharides	糖类	5391-18-4	3	64354.6	79043.8	89239.1	37803.1	61449.3	31991.5	55885.2	35544.2	31673.9	54330.9	48778.3	62454.5	-	-
Lmhp009890	546.36	184.07	545.348	C28H52NO7P	[M+H]+	LysoPC 20:3	溶血磷脂酰胆碱 20:3	Lipids	脂质	LPC	溶血磷脂酰胆碱	1199257-41-4	3	195946	217445	201811	173468	129903	143860	46983.4	46353.1	61130.4	126421	145037	162514	-	-
Wbtn002952	300.11	138.06	301.116	C13H19NO7	[M-H]-	1-(β-D-Glucopyranosyl)-3-ethyl-4-methyl-1H-pyrrole-2,5-dione	1-(β-D-吡喃葡萄糖基)-3-乙基-4-甲基-1H-吡咯-2,5-二酮	Others	其它类	Ketone compounds	酮类化合物	-	3	37133.7	51750.9	45670.8	26048.1	26758.6	33241	35199.9	43530.8	41206.5	37110.8	41731.4	32470.2	-	-
HX1339	147.06	130.03	146.048	C8H6N2O	[M+H]+	4-puinazolinone	4-喹唑酮	Alkaloids	生物碱	Alkaloids	生物碱	-	2	74601.4	88317.5	75431.4	41407.8	57881.1	44774.8	46675.8	48961.6	69656	52903.3	57028.7	67236.7	-	-
pmn001367	315.07	153.02	316.079	C13H16O9	[M-H]-	Protocatechuic acid-4-O-glucoside	原儿茶酸-4-O-葡萄糖苷	Phenolic acids	酚酸类	Phenolic acids	酚酸类	-	1	12291.8	10181.4	9895.78	8425.28	9469.09	8223.74	7731.5	5314.3	10773.9	8115.11	9258.25	10431.5	-	-
Lmxp102139	527.2	167.07	526.19	C21H34O15	[M+H]+	6''-O-α-D-Galactosylharpagide*	6''-O-α-D-半乳糖基哈巴苷*	Terpenoids	萜类	Terpene	萜类	-	2	16045.2	23001.7	12500.2	12344.3	10862.7	5874.51	11764.8	3320.01	14917.1	9722.33	7853.66	7913.47	-	-
Wbmp003302	165.09	91.05	164.084	C10H12O2	[M+H]+	Frambinone	羟苯基丁酮	Others	其它类	Ketone compounds	酮类化合物	-	2	2.34895e+06	867239	822543	795945	773031	921962	2.09422e+06	2.06976e+06	715202	626237	792476	775336	-	-
Labn003910	401.14	269.1	402.153	C18H26O10	[M-H]-	Benzyl B-Primeveroside*	苄基 B-樱草苷*	Phenolic acids	酚酸类	Phenolic acids	酚酸类	-	2	576077	545521	546669	391806	351072	395767	356904	430143	350334	380839	473557	480686	-	-
Wbmn010746	377.23	295.23	378.241	C22H34O5	[M-H]-	Negundoin A*	Negundoin A*	Terpenoids	萜类	Ditepenoids	二萜	-	3	33456.7	38527.7	38560.4	30157.1	29449.3	25912.8	23026.6	20745.5	23950.6	29843.6	23322	28325.5	-	-
Hmlp005803	271.1	121.03	270.089	C16H14O4	[M+H]+	4,4'-dihydroxy-2'-methoxychalcone	4,4'-二羟基-2'-甲氧基查耳酮	Flavonoids	黄酮	Chalcones	查耳酮	-	3	146869	121446	149344	169363	123171	232990	109960	63520.3	81486.1	137398	106648	122599	-	-
Hmcn004128	339.11	159.04	340.116	C16H20O8	[M-H]-	P-Methoyxcinnamate glucoside	对甲氧基桂皮酸葡萄糖苷	Phenolic acids	酚酸类	Phenolic acids	酚酸类	-	2	127537	113478	131188	103563	89398	90652.8	93252.6	114801	105725	89889.8	113495	94559.6	-	-
Hmqn004825	293.21	275.2	294.219	C18H30O3	[M-H]-	Rabdosia acid A*	冬凌草酸 A*	Lipids	脂质	Free fatty acids	游离脂肪酸	-	2	20439	12081	9925.42	8681.55	8382.23	13687.2	14865.8	12334.5	8588.12	8779.22	11176.3	10816.3	-	-
pmb2787	293.21	275.2	294.219	C18H30O3	[M-H]-	9-Oxo-10E,12Z-octadecadienoic acid*	9-过氧-10E,12Z-十八碳二烯酸*	Lipids	脂质	Free fatty acids	游离脂肪酸	54232-59-6	2	20439	12081	9925.42	8681.55	8382.23	13687.2	14865.8	12334.5	8588.12	8779.22	11176.3	10816.3	C14766	ko00591
Yshs000050	455.35	437.35	454.345	C30H46O3	[M+H]+	Lupane-20(29)-en-3-on-28-oic acid	羽扇豆烷-20(29)-烯-3-酮-28-酸	Terpenoids	萜类	Triterpene	三萜	-	3	107372	93532.9	96961.7	83870.9	81849.8	74717.4	105536	109348	111519	76667.4	66886.5	59566.4	-	-
MWStz073	102.05	84.05	101.048	C4H7NO2	[M+H]+	5-Hydroxy-2-pyrrolidinone	5-羟基-2-吡咯烷酮	Alkaloids	生物碱	Pyrrole alkaloids	吡咯类生物碱	62312-55-4	3	240132	211401	190423	195602	208730	219261	159951	118502	146872	253026	208765	201148	-	-
Lmyp007110	345.17	163.08	344.162	C20H24O5	[M+H]+	Anhydrosecoisolariciresinol (AHS)	脱水开环异落叶松树脂酚	Lignans and Coumarins	木脂素和香豆素	Lignans	木脂素	29388-33-8	2	105230	125378	121047	56220.1	54429.8	53539.8	68315.2	85305.2	84531.8	94367.2	82406.4	73292.9	-	-
Hmmp008597	271.1	147.03	270.089	C16H14O4	[M+H]+	4,4'-Dihydroxy-2'-methoxychalcone (3-Deoxysappanchalcone)*	4,4'-二羟基-2'-甲氧基查耳酮 (3-去氧苏木查耳酮)*	Flavonoids	黄酮	Chalcones	查耳酮	112408-67-0	3	204793	204628	167640	181123	177875	218701	82121.6	103495	109481	161033	161656	128281	C15531	-
MWS2027	129.03	69	128.022	C4H4N2O3	[M+H]+	Barbituric acid;Malonylurea;2,4,6-Pyrimidinetrione	巴比妥酸;丙二酰脲;2,4,6-嘧啶三酮	Nucleotides and derivatives	核苷酸及其衍生物	Nucleotides and derivatives	核苷酸及其衍生物	67-52-7	2	1.16576e+07	1.60074e+07	1.72635e+07	1.60196e+07	1.83577e+07	1.85726e+07	1.25121e+07	2.90149e+07	3.00253e+07	1.52192e+07	19669118	1.7715e+07	C00813	ko00240,ko01100
Lcsn000622	573.29	513.27	574.299	C28H46O12	[M-H]-	Tricalysioside O	Tricalysioside O	Terpenoids	萜类	Ditepenoids	二萜	874332-47-5	3	12021.7	9710.15	13555.8	11917.5	13477.4	8508.83	5752.16	6013.4	6741.72	11713	11300.8	9167.64	-	-
Lazn002213	409.15	165.06	410.158	C20H26O9	[M-H]-	1-(4-Hydroxy-3-methoxyphenyl)-2-[4-(1,2,3-trihydroxypropyl)-2-methoxyphenoxy]-1,3-propanediol*	1-(4-Hydroxy-3-methoxyphenyl)-2-[4-(1,2,3-trihydroxypropyl)-2-methoxyphenoxy]-1,3-propanediol*	Lignans and Coumarins	木脂素和香豆素	Lignans	木脂素	-	1	27228.9	18568.1	24428.4	26477.3	19847.4	18085.9	24082.6	14653.4	20019.3	22078.7	21194.7	26729.5	-	-
pmn001583	609.15	300.03	610.153	C27H30O16	[M-H]-	Quercetin-3-O-robinobioside	槲皮素-3-O-洋槐糖苷	Flavonoids	黄酮	Flavonols	黄酮醇	52525-35-6	3	54027.8	37519.5	56835.9	38039.8	28523.5	36168.9	42791.8	29677	40871.7	52520.5	52178.3	41578.3	-	-
MWS2001	226.99	183	228.002	C7H4N2O7	[M-H]-	2-Hydroxy-3,5-dinitrobenzoic acid	2-羟基-3,5-二硝基苯甲酸	Phenolic acids	酚酸类	Phenolic acids	酚酸类	609-99-4	3	88391.5	120753	101561	99408.8	95661.6	77731.6	127449	94436.1	126053	77328	82312.1	63925.6	C11319	-
Lsjp211254	423.36	203.18	422.355	C30H46O	[M+H]+	Lupa-1,20(29)-dien-3-one (Glochidone)	羽扇豆烷-1,20(29)-二烯-3-酮 (算盘子酮)	Terpenoids	萜类	Triterpene	三萜	-	2	323348	346002	362236	179401	237185	224299	78036.7	182553	157878	169148	210035	169765	-	-
Zahp006511	280.25	67.05	279.256	C18H33NO	[M+H]+	N-((9E,11E)-13-methylpentadeca-9,11-dien-1-yl)acetamide	N-((9E,11E)-13-methylpentadeca-9,11-dien-1-yl)acetamide	Alkaloids	生物碱	Alkaloids	生物碱	-	2	2.32572e+06	2.97348e+06	2.74429e+06	2.02479e+06	2.09807e+06	2.65807e+06	1.67073e+06	2.89078e+06	2.6296e+06	2.41007e+06	2.14916e+06	1.85929e+06	-	-
Lmhn002683	457.08	163.04	458.085	C22H18O11	[M-H]-	p-Coumaroylcaffeoyltartaric acid	对香豆酰咖啡酰酒石酸	Phenolic acids	酚酸类	Phenolic acids	酚酸类	-	3	44088.2	38323.3	41971	26768	38397.2	32603.4	36554.4	37965.4	27872.7	36773.6	46167.1	37672.1	-	-
Lmqn000351	325.11	59.01	326.121	C12H22O10	[M-H]-	Rutinose	芸香糖	Others	其它类	Saccharides	糖类	90-74-4	3	106335	102997	91601.2	102433	104979	89947.2	59659.4	65901.6	64224.9	88608.6	107715	85260.1	C08247	-
Zmmp000969	255.1	123.06	254.09	C11H14N2O5	[M+H]+	5-Ribofuranosylnicotinamide	5-呋喃核糖基烟酰胺	Nucleotides and derivatives	核苷酸及其衍生物	Nucleotides and derivatives	核苷酸及其衍生物	107325-67-7	1	1.99775e+07	2.02482e+07	1.99325e+07	1.67379e+07	1.91704e+07	1.75749e+07	1.53837e+07	1.90731e+07	1.83171e+07	2.08531e+07	1.73589e+07	1.63852e+07	-	-
Lskp211395	387.2	207.14	386.194	C19H30O8	[M+H]+	Corchoionoside C	Corchoionoside C	Others	其它类	Others	其它	-	1	567256	680554	683593	298756	509599	284982	745438	363372	367867	492595	397111	396197	-	-
Lhqp101807	245.12	189.06	244.11	C15H16O3	[M+H]+	Osthole	蛇床子素	Lignans and Coumarins	木脂素和香豆素	Coumarins	香豆素	484-12-8	3	70167.4	67670.9	59374.5	40726.9	40297.2	42779.3	39174	38484.4	49884.3	43226.9	51894.9	40743.1	C09280	-
NK10252689	168.03	123.01	169.037	C7H7NO4	[M-H]-	2-Methoxy-5-nitrophenol	2-甲氧基-5-硝基苯酚	Phenolic acids	酚酸类	Phenolic acids	酚酸类	636-93-1	3	59574.5	55821.3	42918.9	65280	49419.3	58499.9	48652.9	57934.9	50649	49973.7	64181.9	54321.2	C17385	-
Lmjp002764	223.06	190.03	222.053	C11H10O5	[M+H]+	Umckalin (7-hydroxy-5,6-dimethoxycoumarin)	5,6-二甲氧基-7-羟基香豆素	Lignans and Coumarins	木脂素和香豆素	Coumarins	香豆素	43053-62-9	3	37784.5	22863.9	32656.3	30301.4	36855.3	32191	68109	73662.5	93776.4	42765.7	48973.8	37784.9	-	-
MWS0559	161.05	71.01	162.053	C6H10O5	[M-H]-	1,6-anhydro-β-D-glucose	1,6-脱水-β-D-葡萄糖	Others	其它类	Saccharides	糖类	498-07-7	1	85949.8	103665	79174.3	88244.2	83421.8	85388.6	73252.2	70622.2	88943.7	101949	81830.5	82136.6	-	-
mws0237	187.1	125.1	188.105	C9H16O4	[M-H]-	Azelaic acid	壬二酸	Organic acids	有机酸	Organic acids	有机酸	123-99-9	2	117328	125437	107639	219566	253875	168144	383671	142732	136533	125096	151208	118906	C08261	-
Cmrp006806	767.49	425.38	766.487	C42H70O12	[M+H]+	Ginsenoside RG4	人参皂苷 RG4	Terpenoids	萜类	Triterpene Saponin	三萜皂苷	126223-28-7	1	58904.2	64048.3	51229.9	52381.8	43071.7	34612.2	53050	71022.8	47478.7	50331.2	39267.1	42240	-	-
Lmmp000647	505.17	145.05	504.169	C18H32O16	[M+H]+	Glucan	葡聚糖	Others	其它类	Saccharides	糖类	9041-22-9	2	19214.1	29077.9	27838.1	34045.8	17849.6	29098.1	19938.1	11220.7	13496.9	16977.3	16383.1	13212.7	-	-
zjrp081049	475.38	439.36	474.371	C30H50O4	[M+H]+	Ginsenoside 4	人参皂苷4	Terpenoids	萜类	Triterpene Saponin	三萜皂苷	-	3	97160.3	98457.1	98090	80477.1	87335.2	82458.3	64178.9	65202.3	75731.6	67271.9	83742.2	86253.5	-	-
MW0110291	329.15	136.07	328.142	C18H20N2O4	[M+H]+	Tyrosylphenylalanine	酪氨酰苯丙氨酸	Amino acids and derivatives	氨基酸及其衍生物	Amino acids and derivatives	氨基酸及其衍生物	17355-11-2	3	126000	115911	149773	128918	141226	140849	121121	169637	162062	112834	146958	133191	-	-
mws0120	258.11	104.11	257.103	C8H20NO6P	[M+H]+	Choline Alfoscerate	甘磷酸胆碱 GPC	Lipids	脂质	PC	磷脂酰胆碱	28319-77-9	3	1.42568e+07	1.40089e+07	1.18747e+07	6.94687e+06	8.78347e+06	8.60587e+06	6.52779e+06	5.25178e+06	4.66822e+06	7.89276e+06	1.01674e+07	8.58805e+06	C00670	ko00564,ko00565
Lmqp000427	146.08	82.07	145.074	C6H11NO3	[M+H]+	N-Methyl-Trans-4-Hydroxy-L-Proline	N-甲基-反式-4-羟基-L-脯氨酸	Amino acids and derivatives	氨基酸及其衍生物	Amino acids and derivatives	氨基酸及其衍生物	4252-82-8	3	406824	421591	455471	464334	430924	468290	386481	408508	412461	448545	494341	379439	-	-
Zmhn001358	299.08	137.02	300.084	C13H16O8	[M-H]-	4-O-Glucosyl-4-hydroxybenzoic acid	4-O-葡萄糖基-4-羟基苯甲酸	Phenolic acids	酚酸类	Phenolic acids	酚酸类	-	1	59762.4	37533	53009.1	76806.8	80660.7	74732.5	35961.5	45727.9	43440.4	39205.7	43360.2	50730.9	-	-
Lmdp003146	167.11	93.07	166.099	C10H14O2	[M+H]+	Rhododendrol	杜鹃花醇	Phenolic acids	酚酸类	Phenolic acids	酚酸类	501-96-2	3	232638	260078	224840	295495	297975	275955	268303	263387	251176	226370	231081	285010	-	-
pme0500	503.16	323.1	504.169	C18H32O16	[M-H]-	D-Melezitose	D-松三糖	Others	其它类	Saccharides	糖类	597-12-6	1	1.60077e+06	1.77125e+06	2.24347e+06	1.97375e+06	2.74176e+06	1.68187e+06	1.69828e+06	1.1397e+06	817776	1.95923e+06	2.06592e+06	1.5952e+06	C08243	-
Latp011219	149.1	121.06	148.088	C10H12O	[M+H]+	3,5-Dimethyl-2,3-dihydrobenzofuran	3,5-二甲基-5-甲基-2,3-二氢苯并呋喃	Others	其它类	Others	其它	-	2	1.67445e+06	1.55278e+06	1.69709e+06	2.10138e+06	1.49973e+06	1.56643e+06	1.72426e+06	1.76425e+06	1.81545e+06	1.32578e+06	1.64293e+06	1.71192e+06	-	-
Lasp003707	225.08	119.05	224.069	C11H12O5	[M+H]+	Acropyrone	Acropyrone	Phenolic acids	酚酸类	Phenolic acids	酚酸类	-	1	351137	368236	352349	406461	369452	464776	490526	575639	626396	362435	416289	472927	-	-
mws0281	191.02	111.01	192.027	C6H8O7	[M-H]-	Citric Acid	柠檬酸	Organic acids	有机酸	Organic acids	有机酸	77-92-9	1	3.18587e+06	3.62201e+06	3.22251e+06	3.52057e+06	3.92848e+06	3.91356e+06	4.5178e+06	4.66775e+06	5.12138e+06	3.09432e+06	3.7512e+06	4.0381e+06	C00158	ko00020,ko00250,ko00630,ko01100,ko01110,ko01200,ko01210,ko01230,ko01240
Lmbn007891	313.24	183.14	314.246	C18H34O4	[M-H]-	Hydroxy ricinoleic acid	羟基蓖麻油酸	Lipids	脂质	Free fatty acids	游离脂肪酸	-	3	4163.19	3658.84	4054.1	3154.75	2336.66	1641.17	4818.15	2775.42	3661.31	2774.6	2330	2145.51	-	-
Wcgn012576	335.22	253.22	336.23	C20H32O4	[M-H]-	14-hydroxy-14-(hydroxymethyl)-5,9-dimethyltetracyclo[11.2.1.01,10.04,9]hexadecane-5-carboxylic acid	14-hydroxy-14-(hydroxymethyl)-5,9-dimethyltetracyclo[11.2.1.01,10.04,9]hexadecane-5-carboxylic acid	Terpenoids	萜类	Ditepenoids	二萜	-	3	66202.4	89029.9	78577.5	84420.5	71712	65628.2	47170	69067.2	95428.1	81388.6	73533.9	62131	-	-
Lscp211204	389.22	209.15	388.21	C19H32O8	[M+H]+	Sedumoside I*	Sedumoside I*	Others	其它类	Others	其它	-	1	189154	79938.3	110447	194163	142102	25385.2	111221	131151	157092	96289.7	118602	125274	-	-
Hmbp001276	169.05	65.03	168.042	C8H8O4	[M+H]+	Gallacetophenone	没食子苯乙酮	Phenolic acids	酚酸类	Phenolic acids	酚酸类	528-21-2	3	109303	116768	109354	97001.5	125355	119944	152308	173937	136737	107887	140060	118526	-	-
Lmdp003286	465.1	303.06	464.096	C21H20O12	[M+H]+	Isohyperoside*	异金丝桃苷*	Flavonoids	黄酮	Flavonols	黄酮醇	35589-21-0	3	120660	110874	117928	90176.4	116933	99645.2	161895	94459.9	97467.8	166116	126717	146504	-	-
Walp007095	230.25	62.06	229.241	C14H31NO	[M+H]+	2-Amino-7-methyltridecan-1-ol*	2-氨基-7-甲基十三烷-1-醇*	Lipids	脂质	Sphingolipids	鞘脂	-	2	19409.1	13549.8	18646.6	38753.6	35668.3	27022.6	18650.3	26287	19162.7	38842.4	29609.4	35417.6	-	-
Wdmp004528	511.21	349.16	510.2	C27H30N2O8	[M+H]+	Methyl (2e)-2-[(2s,3e)-3-ethylidene-1h,2h,4h-indolo[2,3-a]quinolizin-2-yl]-3-{[(2r,3r,4s,5s,6r)-3,4,5-trihydroxy-6-(hydroxymethyl)oxan-2-yl]oxy}prop-2-enoate	(2e)-2-[(2s,3e)-3-亚乙基-1h,2h,4h吲哚并[2,3-a]喹啉-2-基]-3-{[(2r,3r,4s,5s,6r)-3,4,5-三羟基-6-(羟甲基)氧代-2-基]氧基}丙-2-烯酸甲酯	Alkaloids	生物碱	Plumerane	吲哚类生物碱	-	2	82820.4	104381	98698	265250	77844.9	103873	55396.1	83163.2	62239.1	74177	79307.1	95623.8	-	-
MWSmce295	245.07	113.03	244.07	C9H12N2O6	[M+H]+	1-beta-D-Arabinofuranosyluracil	1-β-D-阿糖呋喃脲嘧啶	Nucleotides and derivatives	核苷酸及其衍生物	Nucleotides and derivatives	核苷酸及其衍生物	3083-77-0	3	273467	192356	282241	254285	209197	272866	315814	199935	251388	133293	170602	139237	-	-
mws1375	304.15	185.09	303.143	C12H21N3O6	[M+H]+	Nicotianamine	烟胺	Alkaloids	生物碱	Alkaloids	生物碱	34441-14-0	1	1.83375e+07	2.01942e+07	1.9121e+07	1.52712e+07	1.64817e+07	1.58925e+07	9.59139e+06	9.13364e+06	1.04069e+07	1.48641e+07	1.78795e+07	1.38136e+07	C05324	ko00270,ko00999,ko01100,ko01110
Zmbp008930	263.09	203.07	262.084	C14H14O5	[M+H]+	Qianhucoumarin G	Qianhucoumarin G	Lignans and Coumarins	木脂素和香豆素	Coumarins	香豆素	-	3	101130	145230	68515.8	150474	73858.7	49868.5	130193	74471.9	62384.1	95441.9	124723	106199	-	-
MW0112865	185.1	61.01	162.104	C11H14O	[M+Na]+	Isovalerophenone	3-甲基-1-苯基-1-丁酮	Others	其它类	Ketone compounds	酮类化合物	582-62-7	3	51853.8	57314.4	51562.7	67371.8	57040.1	48350.8	51433	68847.3	55465.6	69396.2	53004.6	59469.1	-	-
Lmzn004497	1209.63	1149.6	1210.63	C58H98O26	[M-H]-	Notoginsenoside Fc	三七皂苷 Fc	Terpenoids	萜类	Triterpene Saponin	三萜皂苷	88122-52-5	1	8.77126e+06	1.14752e+07	8.61433e+06	7.499e+06	7.61468e+06	8.89307e+06	6.4516e+06	6.8691e+06	8.51441e+06	8.40305e+06	7.60532e+06	9.92518e+06	-	-
MWS20182	195.07	136.05	196.074	C10H12O4	[M-H]-	Dihydroferulic Acid	二氢阿魏酸	Phenolic acids	酚酸类	Phenolic acids	酚酸类	1135-23-5	3	45664.7	54379	45314.5	38048.9	50236.3	62319.1	69642.1	61883.8	54832.9	57454.3	44408	56138.2	-	-
Lmqn000432	333.06	333.06	334.067	C9H19O11P	[M-H]-	1-(sn-Glycero-3-phospho)-1D-myo-inositol	1-(sn-甘油-3-磷酸)-1D-肌醇	Others	其它类	Saccharides	糖类	-	3	1.73724e+06	1.62017e+06	2.10602e+06	1.66977e+06	1.64212e+06	1.52534e+06	1.67304e+06	1.53431e+06	1.35214e+06	1.42121e+06	1.86646e+06	1.61869e+06	-	-
pme3034	131.03	87.05	132.042	C5H8O4	[M-H]-	Ethylmalonic acid	乙基丙二酸	Organic acids	有机酸	Organic acids	有机酸	601-75-2	3	11720.5	11538.9	11579.2	13510.8	11190.9	14408.7	11465.5	12048.4	13364	9850.89	7507.28	9185.33	-	-
Lmxn007617	955.49	793.44	956.498	C48H76O19	[M-H]-	3-O-Rhamnosyl(1→2)glucosyl-2,3-dihydroxy-23-oxoolean-l2-en-28-oic acid-28-O-glucosyl ester*	3-O-鼠李糖基(1→2)葡萄糖基-2,3-二羟基-23-氧化齐墩果-12-烯-28-酸-28-O-葡萄糖酯*	Terpenoids	萜类	Triterpene Saponin	三萜皂苷	-	1	148486	208752	151142	278379	218746	273365	283226	349194	315494	277920	216593	277338	-	-
MWS2069	139.08	77.04	138.068	C8H10O2	[M+H]+	2-Methoxy-4-methylphenol	2-甲氧基-4-甲基苯酚	Phenolic acids	酚酸类	Phenolic acids	酚酸类	93-51-6	3	237577	204255	191030	276162	261566	272868	233293	241444	244346	155704	185199	205354	-	-
Hagn002504	355.07	85.03	356.09	C19H16O7	[M-H]-	5,7,5'-Trimethoxy-3',4'-methylenedioxyflavonoid	5,7,5'-三甲氧基-3',4'-亚甲二氧基黄酮	Flavonoids	黄酮	Flavones	黄酮	-	2	74515.3	64313.6	51860.5	39005.7	61973.1	42608.6	48992.1	89072.4	93857.4	40238.3	48882	53032.2	-	-
Wagn012030	653.38	397.14	654.383	C31H58O14	[M-H]-	2-Palmitoyl-Sn-Glycerol 3-O-Diglucoside	2-棕榈酰-Sn-甘油 3-O-二葡萄糖苷	Lipids	脂质	Glycerol ester	甘油酯	-	2	14466.1	20759.5	20309.5	12926.9	17031.5	18449.3	13501.7	18068.1	16591.3	16097.4	21282.8	19087.4	-	-
pmb3041	521.09	329.2	522.101	C23H22O14	[M-H]-	Tricin-7-O-saccharic acid	苜蓿素-7-O-葡萄糖二酸苷	Flavonoids	黄酮	Flavones	黄酮	-	3	32348.9	52306.3	27867.2	12927.5	39006.7	31993.5	41593.7	50168.1	39017.1	38082.6	29178.9	31794.9	-	-
Lcsn000341	487.18	145.06	488.174	C18H32O15	[M-H]-	3'-Fucosyllactose	3'-岩藻糖半乳糖	Others	其它类	Saccharides	糖类	41312-47-4	2	1.52948e+06	2.21418e+06	2.78543e+06	1.45254e+06	1.84049e+06	1.85757e+06	4.09518e+06	4.1608e+06	3.46845e+06	2.65888e+06	2.37874e+06	2.0086e+06	-	-
pmf0525	271.1	147.04	270.089	C16H14O4	[M+H]+	Imperatorin*	欧前胡素*	Lignans and Coumarins	木脂素和香豆素	Coumarins	香豆素	482-44-0	3	64323.2	76018.9	60618.2	72218.4	45442.1	60546.7	27133.5	35569.7	45450	50064.3	65353.3	54489.2	C09269	-
Zjrp080702	1195.61	411.11	1194.6	C57H94O26	[M+H]+	malonyl ginsenoside Rb1*	丙二酰人参皂苷Rb1*	Terpenoids	萜类	Triterpene Saponin	三萜皂苷	-	1	150715	54509.1	117496	131751	107671	42379.1	91369.7	58981.8	69914	167869	128340	161810	-	-
Zjsp091319	947.56	325.11	946.55	C48H82O18	[M+H]+	gypenoside XVII-iso	绞股蓝皂苷XVII-iso	Terpenoids	萜类	Triterpene Saponin	三萜皂苷	-	1	152885	131252	113281	44303.7	266641	56331.1	21699.4	131788	88537.8	54389.4	45367	60133.2	-	-
Zjrn080661	841.5	781.48	842.503	C44H74O15	[M-H]-	6'-O-acetyl-ginsenoside Rgl*	6'-O-乙酰基人参皂苷 Rgl*	Terpenoids	萜类	Triterpene Saponin	三萜皂苷	-	1	1.31168e+06	1.91912e+06	1.27331e+06	1.89196e+06	1.80889e+06	1.41194e+06	541249	655376	682764	1.59298e+06	1.26258e+06	1.25892e+06	-	-
Zbfn002690	299.08	93.03	300.084	C13H16O8	[M-H]-	1-(4-Hydroxybenzoyl)Glucose; 25545-07-7	1-(4-羟基苯甲酰基)葡萄糖	Phenolic acids	酚酸类	Phenolic acids	酚酸类	-	1	167980	136286	140405	94445.4	107440	107504	165940	186943	178783	125262	164952	140017	-	-
Lmdp002901	331.14	151.07	330.132	C15H22O8	[M+H]+	2,6-Dihydroxy-4-isopropylphenyl-1-O-β-D-glucoside	2,6-二羟基-4-异丙基苯-1-O-β-D-葡萄糖苷	Phenolic acids	酚酸类	Phenolic acids	酚酸类	-	2	32268.6	35516.5	44169.3	38363.6	45819.1	46272.5	26555	24631.2	16109.3	32885.6	43595.2	39712.7	-	-
Lcgn000237	653.24	623.23	654.252	C31H42O15	[M-H]-	Dihydrodehydrodiconiferyl alcohol-9-O-β-D-xylopyranoside-4-O-β-D-glucopyranoside	二氢脱氢双松柏醇-9-O-β-D-木糖-4-O-β-D-葡萄糖	Lignans and Coumarins	木脂素和香豆素	Lignans	木脂素	-	2	43002.3	34441.1	42596.5	63994.2	58006.2	50753.2	58388.4	68893.6	77524.1	44040.4	48033.9	57637	-	-
Lhyp112511	581.22	329.14	582.231	C28H38O13	[M-H]-	Rumphioside B*	Rumphioside B*	Terpenoids	萜类	Ditepenoids	二萜	-	2	167748	135297	84095.1	181895	141585	163279	258929	248982	228229	148504	192874	157603	-	-
mws0059	609.15	301.04	610.153	C27H30O16	[M-H]-	Quercetin-3-O-rutinoside (Rutin)	槲皮素-3-O-芸香糖苷 (芦丁)	Flavonoids	黄酮	Flavonols	黄酮醇	153-18-4	3	32467	27935.5	38154.7	30312.2	23681.5	33587.6	38903.1	32992.5	27230.3	42617.2	39571.2	32171.9	C05625	ko00944,ko01100,ko01110
Lmdn003699	509.17	179.03	510.174	C24H30O12	[M-H]-	6-O-Trans-Caffeoyl Ajugol	6-O-咖啡酰筋骨草醇	Terpenoids	萜类	Monoterpenoids	倍萜	-	2	457487	390982	387399	297966	269529	231150	408144	403805	480577	358101	340128	440544	-	-
Lmcp003402	479.12	317.06	478.111	C22H22O12	[M+H]+	Tamarixetin-3-O-glucoside (Tamarixin)	柽柳苷	Flavonoids	黄酮	Flavonols	黄酮醇	27542-39-8	3	285373	239679	167438	372326	223213	456053	184788	135364	99665.8	196035	240411	260527	-	-
MWS1983	343.12	89.03	344.132	C12H24O11	[M-H]-	Maltitol	麦芽糖醇	Others	其它类	Saccharides	糖类	585-88-6	3	1.44872e+06	1.78574e+06	1.72244e+06	1.63685e+06	1.5732e+06	1.53866e+06	1.46799e+06	1.28378e+06	1.55111e+06	1.34355e+06	1.71735e+06	1.3651e+06	-	-
pme3137	239.07	165.05	238.063	C15H10O3	[M+H]+	3-Hydroxyflavone	3-羟基黄酮	Flavonoids	黄酮	Flavonols	黄酮醇	577-85-5	3	92688.6	67780.1	78117.8	22405.5	10918.5	15143.9	20591.6	20474.5	23910.1	53354.9	46873.5	40032.1	C20871	-
Wcop008480	181.12	135.12	180.115	C11H16O2	[M+H]+	2,5-dimethyl-2,3,3a,7a-tetrahydro-1H-indene-1,3-diol*	2,5-dimethyl-2,3,3a,7a-tetrahydro-1H-indene-1,3-diol*	Terpenoids	萜类	Sesquiterpenoids	倍半萜	-	2	127427	104983	117126	71292.7	74051.7	69505.2	29348.6	34670.1	38354.4	71383.2	80880.2	60618	-	-
pmb3079	300.05	96.97	301.056	C8H16NO9P	[M-H]-	N-Acetyl-D-glucosamine-1-phosphate	N-乙酰-D-葡萄糖胺-1-磷酸	Others	其它类	Saccharides	糖类	6866-69-9	1	130072	113979	117285	113749	112767	119671	94473.7	97084.7	82718.4	95313.5	80295.9	107228	C04256	-
Zasn010461	269.25	269.25	270.256	C17H34O2	[M-H]-	Pentadecanoic acid,14-methyl-,methyl ester	14-甲基十五烷酸甲酯	Others	其它类	Others	其它	5129-60-2	2	8006.75	10891.9	15278.8	22265.9	13219.5	13160.1	16850.6	13492.6	11540.8	15475.2	11666.9	14578.5	-	-
Lasp003143	193.09	105.07	192.078	C11H12O3	[M+H]+	1,4-Benzodioxin-6-propanol	1,4-苯并二噁烷-6-丙醇	Others	其它类	Alcohol compounds	醇类化合物	-	2	351248	320341	327186	617305	229245	234135	320220	310901	334490	229282	304498	259162	-	-
Zmjp000624	168.06	150.05	167.058	C8H9NO3	[M+H]+	Pyridoxal	吡哆醛	Others	其它类	Vitamin	维生素	66-72-8	3	88362.1	77040.6	43304.3	53404.2	72263.7	73372.2	53284.5	52599.1	50713.3	59361.5	78399.7	75166	C00250	ko00750,ko01100,ko01240
pmb0508	277.17	147.04	276.159	C14H20N4O2	[M+H]+	p-Coumaroylagmatine	对香豆酰胍丁胺	Alkaloids	生物碱	Phenolamine	酚胺	7295-86-5	2	570011	531882	622441	234828	270809	261178	327347	389065	445607	404917	366864	484793	C04498	ko00330,ko01100
pmn001710	521.13	359.08	522.137	C24H26O13	[M-H]-	Rosmarinic acid-3'-O-glucoside	迷迭香酸-3'-O-葡萄糖苷	Phenolic acids	酚酸类	Phenolic acids	酚酸类	910028-78-3	3	118878	103742	91225.4	105298	115261	90547.9	53548	92950.8	105294	113768	86044.2	95028.6	-	-
mws0639	153.02	109.03	154.027	C7H6O4	[M-H]-	2,3-Dihydroxybenzoic Acid*	2,3-二羟基苯甲酸*	Phenolic acids	酚酸类	Phenolic acids	酚酸类	303-38-8	3	120596	138337	141835	144705	171904	120303	183584	134979	144432	133413	103359	106638	C00196	ko01110
Wasn001007	337.08	277.06	338.085	C12H18O11	[M-H]-	Isoascorbic acid 2-O-glucoside	异抗坏血酸 2-O-葡萄糖苷	Others	其它类	Vitamin	维生素	-	2	546987	752661	703371	387571	378170	456878	189668	237587	227249	416176	494085	372305	-	-
Waln009920	576.33	277.22	577.338	C28H52NO9P	[M-H]-	1-(2,3-dihydroxypropoxy)-3-(((2-(dimethylamino)ethoxy)(hydroxy)phosphoryl)oxy)propan-2-yl (8E,11Z,14Z)-octadeca-8,11,14-trienoate	1-(2,3-二羟基丙氧基)-3-(((2-(二甲基氨基)乙氧基)(羟基)磷酰基)氧基)丙-2-基 (8E,11Z,14Z)-十八碳-8,11,14-三烯酸	Lipids	脂质	LPE	溶血磷脂酰乙醇胺	-	1	43087.4	42037.9	33726.4	24627	109713	150173	10055.2	60809.4	69794	23724.5	29386.2	31635.7	-	-
Zmtp102903	419.1	287.06	418.09	C20H18O10	[M+H]+	Juglanin	胡桃苷	Flavonoids	黄酮	Flavonols	黄酮醇	-	3	39511.9	35014.7	24948.2	23297.5	30314.6	25924.8	25453.3	18082.5	46774	34200.6	31504	25598.8	-	-
pme2761	161.01	73.03	162.016	C5H6O6	[M-H]-	4-Hydroxy-2-oxoglutaric acid	4-羟基-2-酮戊二酸	Organic acids	有机酸	Organic acids	有机酸	1187-99-1	3	58239.4	70436.5	63748.8	61701.4	106239	113672	101314	82622.4	125891	95123.9	77058	102958	C01127	ko00630,ko01100
Lmzn006582	469.34	469.34	470.34	C30H46O4	[M-H]-	2-Formyl-3-hydroxy-A(1)-norlup-20(29)-en-28-oic acid (Colubrinic acid)	2-甲酰-3-羟基-A(1)-去甲基羽扇豆-20(29)-烯-28-酸 (Colubrinic acid)	Terpenoids	萜类	Triterpene	三萜	-	3	277998	249462	242050	207509	198937	178207	239936	241181	266211	306027	231478	253131	-	-
Lmmn005003	1087.51	1087.5	1088.5	C52H80O24	[M-H]-	Medicagenic acid-3-O-glucuronide-28-O-xylosyl(1,4)-rhamnosyl(1,2)-arabinoside	苜蓿酸-3-O-葡萄糖醛酸苷-28-O-木糖基(1,4)-鼠李糖基(1,2)-阿拉伯糖苷	Terpenoids	萜类	Triterpene Saponin	三萜皂苷	128192-15-4	2	47824	59791.2	45015.5	157106	147396	136312	45057.3	49446.3	68686	87584.3	90962	68691	-	-
MWSslk148	611.16	303.06	664.185	C27H36O19	[M-3H2O+H]+	Rutin Trihydrate	芦丁三水合物	Flavonoids	黄酮	Flavanols	黄烷醇类	207671-50-9	3	266920	156899	125282	63349.5	62264.2	134428	123900	139292	88253.6	214249	159239	190130	-	-
Zbjp006982	325.14	163.07	324.136	C20H20O4	[M+H]+	7-(4-hydroxy-3-methoxyphenyl)-1-(4-hydroxyphenyl)hepta-4,6-dien-3-one	7-(4-羟基-3-甲氧基苯基)-1-(4-羟基苯基)庚烷-4,6-二烯-3-酮	Phenolic acids	酚酸类	Phenolic acids	酚酸类	-	2	73412.7	19285.8	86915.1	53649.8	75861.6	50644	61923.1	93022.5	35005.3	73446.7	75057.3	94835.2	-	-
Lmyp004084	153.13	107.09	152.12	C10H16O	[M+H]+	Perillyl alcohol	紫苏子醇	Terpenoids	萜类	Monoterpenoids	倍萜	57717-97-2	2	298177	183376	267614	225185	132154	325126	144662	146134	176720	285304	213523	240364	C22272	-
pmn001420	341.09	179.04	342.095	C15H18O9	[M-H]-	1-O-Caffeoyl-β-D-glucose*	1-O-咖啡酰-β-D-葡萄糖*	Phenolic acids	酚酸类	Phenolic acids	酚酸类	14364-08-0	2	376229	444702	557773	527562	520888	501747	448380	424921	455652	431557	486722	361231	C10433	-
pma0134	121.05	93.06	120.042	C4H8O4	[M+H]+	D-Threose	D-苏阿糖	Others	其它类	Saccharides	糖类	95-43-2	3	518165	472558	528597	486601	437907	390426	296502	318728	325625	352705	472851	401297	C06463	-
MWSmce679	221.19	147.12	220.183	C15H24O	[M+H]+	Caryophyllene oxide	氧化石竹烯	Terpenoids	萜类	Sesquiterpenoids	倍半萜	1139-30-6	2	142541	171536	145896	71979.3	100103	106279	110605	99239.3	123367	91193.7	117315	121011	C16908	-
Qmdp090606	370.2	132.1	370.201	C22H28NO4+	[M]+	N-Methyltetrahydropalmatine	N-甲基四氢巴马亭	Alkaloids	生物碱	Alkaloids	生物碱	47528-98-3	2	75490.3	83741	70103.8	75220.3	84273.5	88572.9	52413.8	97513.8	41155.3	70138.3	81569.8	94404.7	-	-
zjbp110808	313.11	137.06	312.1	C18H16O5	[M+H]+	6-hydroxy-2-[2-(3-methoxy-4-hydroxyphenyl)ethyl]chromone	6-羟基-2-[2-(3-甲氧基-4-羟基苯基)乙基]色酮	Others	其它类	Chromone	色酮类	-	2	593058	601225	769170	592433	606368	608394	724691	815229	696640	685044	682353	521722	-	-
Jmzp008184	345.17	137.06	344.162	C20H24O5	[M+H]+	Rel-(8S,8'R)-Dimethyl-(7S,7'R)-bis(5-hydroxy-3-methoxyphenyl)tetrahydrofuran*	Rel-(8S,8'R)-dimethyl-(7S,7'R)-bis(5-hydroxy-3-methoxyphenyl)tetrahydrofuran*	Lignans and Coumarins	木脂素和香豆素	Lignans	木脂素	-	1	198777	198331	232018	85764	87992.7	81127.7	59288	83525.6	75512.5	113160	93111.9	125761	-	-
mws0856	463.09	301.04	464.096	C21H20O12	[M-H]-	Quercetin-4'-O-glucoside (Spiraeoside)	槲皮素-4'-O-葡萄糖苷 (绣线菊苷)	Flavonoids	黄酮	Flavonols	黄酮醇	20229-56-5	3	17844	22549.4	18315.6	5162.98	13081.2	13049.3	8655.62	15001.1	13877.5	16571.2	19189.3	22324.6	-	-
Lafp002041	243.09	140.05	242.078	C11H14O6	[M+H]+	2,3-Dihydroxy-1-(4-hydroxy-3,5-dimethoxyphenyl)propan-1-one	2,3-二羟基-1-(4-羟基-3,5-二甲氧基苯基)丙-1-酮	Phenolic acids	酚酸类	Phenolic acids	酚酸类	-	2	209818	229477	180962	97741	84042.6	75560.6	84256.4	117245	110280	93859.9	119663	125453	-	-
mws0011	371.13	209.08	372.142	C17H24O9	[M-H]-	Syringin	丁香苷	Phenolic acids	酚酸类	Phenolic acids	酚酸类	118-34-3	2	1.37259e+06	1.73919e+06	1.69615e+06	1.11161e+06	1.18066e+06	1.16622e+06	1.14161e+06	1.91e+06	2.08416e+06	860852	1.16258e+06	1.0066e+06	C01533	ko00940
WaYn002313	373.11	193.05	374.121	C16H22O10	[M-H]-	Homosyringic Acid 4'-O-Glucoside	高丁香酸 4'-O-葡萄糖苷	Phenolic acids	酚酸类	Phenolic acids	酚酸类	-	1	31774.7	45807	42077.3	51443.4	37182.9	51340	31044.4	26477.5	35106.4	33606.6	38385.8	28353.7	-	-
MWSmce449	141.09	59.02	142.099	C8H14O2	[M-H]-	Cyclohexaneacetic acid*	环己基乙酸*	Organic acids	有机酸	Organic acids	有机酸	5292-21-7	3	1.73043e+06	1.55715e+06	1.59021e+06	1.71033e+06	1.94125e+06	1.71006e+06	1.85412e+06	1.51002e+06	3.00174e+06	1.47367e+06	1.94357e+06	1.93117e+06	-	-
mws0289	480.31	339.29	479.301	C23H46NO7P	[M+H]+	LysoPE 18:1*	溶血磷脂酰乙醇胺 18:1*	Lipids	脂质	LPE	溶血磷脂酰乙醇胺	89576-29-4	3	1.32692e+06	1.63005e+06	1.58671e+06	1.2871e+06	1.02688e+06	934834	590361	1.31062e+06	1.17357e+06	1.1482e+06	1.40766e+06	1.05859e+06	-	-
MWSmce548	118.09	58.07	117.079	C5H11NO2	[M+H]+	Betaine	甜菜碱	Alkaloids	生物碱	Alkaloids	生物碱	107-43-7	2	4.43782e+06	3.1957e+06	4.16451e+06	4.00337e+06	3.09073e+06	3.31986e+06	2.75979e+06	3.22601e+06	3.52615e+06	4.10583e+06	3.95827e+06	3.07156e+06	C00719	ko00260,ko01100,ko02010
Zjrp080691	1033.56	411.11	1032.55	C51H84O21	[M+H]+	malonyl ginsenoside Rd	丙二酰人参皂苷Rd	Terpenoids	萜类	Triterpene Saponin	三萜皂苷	-	1	90164.8	44291.8	22609	24152.6	35561.6	10914.1	54044.8	17768.1	47361.6	37244	44751.4	33332.9	-	-
pme1474	298.1	136.06	297.09	C11H15N5O3S	[M+H]+	5'-Deoxy-5'-(methylthio)adenosine	5-脱氧-5-甲硫腺苷	Nucleotides and derivatives	核苷酸及其衍生物	Nucleotides and derivatives	核苷酸及其衍生物	2457-80-9	1	580193	543376	598069	703264	603440	745326	456907	475549	490282	727789	596585	545319	C00170	ko00270,ko00908,ko01100
pmp001142	492.19	145.06	491.179	C24H29NO10	[M+H]+	Cimicifugamide A	升麻酰胺 A	Alkaloids	生物碱	Phenolamine	酚胺	-	3	52170.5	33824.8	28054.3	21675	61191.7	69192.7	53544.9	21675	52278	64033.8	56363.4	47160.8	-	-
mws0371	327.23	283.24	328.24	C22H32O2	[M-H]-	Cis-4,7,10,13,16,19-Docosahexaenoic Acid	顺式-4,7,10,13,16,19-二十二碳六烯酸	Lipids	脂质	Free fatty acids	游离脂肪酸	6217-54-5	3	7166.52	8313.63	10965.8	8513.01	10441.8	8104.57	4989.68	6359.79	9975.03	7657.78	9741.22	7484.04	C06429	ko01040
Smjp004295	573.16	411.1	572.153	C28H28O13	[M+H]+	Justicidinoside B*	爵床定苷 B*	Lignans and Coumarins	木脂素和香豆素	Lignans	木脂素	-	3	58475.4	61120.8	51495.6	37169	41573.8	52503.5	51186.5	58203.6	64561	78000.4	59225.4	62284	-	-
Hmyn000254	297.12	59.01	298.12	C18H18O4	[M-H]-	Tababiphenyl C	烟草联苯 C	Others	其它类	Chromone	色酮类	1644433-50-0	3	174979	137304	118438	159800	156433	189302	123559	101336	92931.3	122570	157191	165118	-	-
Lmqn000780	606.08	384.98	607.082	C17H27N3O17P2	[M-H]-	Uridine 5'-diphospho-N-acetylglucosamine	尿苷二磷酸乙酰葡萄糖胺	Nucleotides and derivatives	核苷酸及其衍生物	Nucleotides and derivatives	核苷酸及其衍生物	528-04-1	1	167130	126118	156468	173178	156219	131584	54505.3	42637.9	35894.1	101340	127465	137600	C00043	ko00520,ko00524,ko01100,ko01250
Lmtn004049	263.13	204.12	264.136	C15H20O4	[M-H]-	Abscisic acid	脱落酸	Organic acids	有机酸	Organic acids	有机酸	21293-29-8	3	2263.37	2434.16	3715.57	4004.4	4716.93	4001.84	2287.62	4432.12	4999.73	3429.3	3349.58	4374.78	C06082	ko00906,ko01100,ko01110,ko04075
Hmgn001653	137.02	93.04	138.032	C7H6O3	[M-H]-	Protocatechualdehyde	原儿茶醛	Others	其它类	Aldehyde compounds	醛类化合物	139-85-5	3	272680	285078	307054	352035	313973	329861	317153	295656	305873	251946	262110	331425	C16700	ko00950
mws0041	271.06	123.01	270.053	C15H10O5	[M+H]+	Baicalein	黄芩素	Flavonoids	黄酮	Flavones	黄酮	491-67-8	3	89697.1	97671.4	122171	97952.7	69358.3	105599	77287.5	77203	82882.1	92949.5	70790.6	94336.7	C10023	-
ML10180524	244.09	112.05	243.085	C9H13N3O5	[M+H]+	Cytarabine	胞嘧啶阿拉伯糖苷	Nucleotides and derivatives	核苷酸及其衍生物	Nucleotides and derivatives	核苷酸及其衍生物	147-94-4	3	37955.4	40120.4	20148.2	75237.3	39461.7	32998.5	61818.3	39411.7	87215.5	78823.5	66466.2	58116.6	C02961	-
mws0336	137.04	93.05	138.043	C6H6N2O2	[M-H]-	Urocanic acid	尿刊酸	Organic acids	有机酸	Organic acids	有机酸	104-98-3	3	188279	176080	148865	172194	125106	164371	143422	141069	138916	141191	169846	125758	C00785	ko00340,ko01100
Ybmn003693	337.09	191.06	338.115	C20H18O5	[M-H]-	cagayanone A	cagayanone A	Lignans and Coumarins	木脂素和香豆素	Lignans	木脂素	-	2	1.83773e+07	2.01386e+07	2.00226e+07	1.52833e+07	1.5289e+07	1.56454e+07	9.39627e+06	1.15211e+07	1.14407e+07	9.38031e+06	1.28052e+07	1.1494e+07	-	-
pme3311	338.99	96.97	339.996	C6H14O12P2	[M-H]-	D-Fructose-1,6-biphosphate	D-果糖-1,6-二磷酸	Others	其它类	Saccharides	糖类	488-69-7	3	52337.7	42542.2	54585.2	39707.6	46291.2	50589.3	26526.5	27751.2	33822.4	29285.3	39981.4	35849.1	C00354	ko00400,ko00710,ko01100,ko01110,ko01200
Zmhn002334	355.1	193.05	356.111	C16H20O9	[M-H]-	6-O-Feruloyl-β-D-glucose	6-O-阿魏酰-D-葡萄糖	Phenolic acids	酚酸类	Phenolic acids	酚酸类	137887-25-3	3	114792	130230	94514.6	101605	110247	102496	57043	55007.1	74016.7	74864.7	102300	90864.7	-	-
MW0154142	245.23	161.13	244.226	C12H28N4O	[M+H]+	N1-Acetylthermospermine	N1-Acetylthermospermine	Others	其它类	Others	其它	-	3	1.15604e+06	1.34135e+06	1.65922e+06	1.09166e+06	1.04543e+06	1.27591e+06	996693	1.58489e+06	1.56269e+06	1.39725e+06	1.07893e+06	1.45882e+06	-	-
Lchn000012	537.2	327.12	538.205	C26H34O12	[M-H]-	Alangilignoside D	八角枫木脂苷 D	Others	其它类	Others	其它	-	2	23356.6	33127	39044.4	41633.3	32328.6	22701.5	12361.9	17529.4	12030.4	17171	23558.4	21106	-	-
Lmgn003544	141.09	59.01	142.099	C8H14O2	[M-H]-	cis-3-Hexenyl acetate*	顺式-3-己烯基乙酸酯*	Lipids	脂质	Free fatty acids	游离脂肪酸	3681-71-8	3	41048.8	41381.5	32924.6	103165	123850	127735	180964	153021	151364	86622.2	104020	76482.2	C19757	ko00592,ko01110
MWSmce324	187.04	131.05	186.032	C11H6O3	[M+H]+	Psoralen*	补骨脂素*	Lignans and Coumarins	木脂素和香豆素	Coumarins	香豆素	66-97-7	3	683629	190377	381514	242033	159798	347753	366650	186443	401927	348846	425620	479120	C09305	ko00999,ko01110
Zbrp003782	639.45	423.36	638.439	C36H62O9	[M+H]+	Ginsenoside Rh19	人参皂苷 Rh19	Terpenoids	萜类	Triterpene Saponin	三萜皂苷	-	2	108038	165742	221689	179684	571150	140595	66226	207740	111423	186795	162493	135983	-	-
Zjyp101808	473.39	205.19	472.392	C31H52O3	[M+H]+	α-Irigermanal	α-Irigermanal	Terpenoids	萜类	Triterpene	三萜	-	3	111714	109614	89301.8	92901.3	90714.3	87253.9	80865	71213.2	88560	75864	80911.8	101407	-	-
mws2608	222.1	84.05	221.09	C8H15NO6	[M+H]+	N-Acetyl-D-galactosamine	N-乙酰-D-半乳糖胺	Others	其它类	Saccharides	糖类	1811-31-0	3	169488	145572	171648	194658	179460	196787	144681	133632	140307	156020	176006	212306	C01132	ko00052,ko00520,ko01100,ko01250
Lchp000218	209.08	121.06	208.074	C11H12O4	[M+H]+	(R)-3-ethyl-7-hydroxy-6-methoxyphthalide	(R)-3-乙基-7-羟基-6-甲氧基苯酞	Others	其它类	Others	其它	-	2	328445	633979	365522	370955	307872	456309	389295	378565	273818	366204	375834	278059	-	-
Wcdp007789	295.23	81.07	294.219	C18H30O3	[M+H]+	9-Oxooctadeca-10,12-Dienoic Acid	9-氧十八烷基-10,12-二烯酸	Lipids	脂质	Free fatty acids	游离脂肪酸	-	2	7742.56	6867.82	3795.14	117649	61393.5	109489	182905	36773.5	13907	10436.4	8385.91	7747.86	-	-
Wbwn005757	341.14	311.09	342.147	C20H22O5	[M-H]-	(2r,3r,4s)-6-hydroxy-4-(4-hydroxy-3-methoxyphenyl)-7-methoxy-2,3-dimethyl-3,4-dihydro-2h-naphthalen-1-one	(2r,3r,4s)-6-羟基-4-(4-羟基-3-甲氧基苯基)-7-甲氧基-2,3-二甲基-3,4-二氢-2h-萘-1-酮	Lignans and Coumarins	木脂素和香豆素	Lignans	木脂素	-	2	350267	291692	328206	317860	357012	386142	440298	342923	486535	336600	429177	323090	-	-
Zbzp007397	181.12	135.12	180.115	C11H16O2	[M+H]+	5,6,7,7a-tetrahydro-4,4,7a-trimethyl-2(4H)-benzofuranone*	5,6,7,7a-四氢-4,4,7a-三甲基-2(4H)-苯并呋喃酮*	Others	其它类	Others	其它	15356-74-8	2	122641	128221	122963	85592.5	98213.9	84304.9	35323	45622.1	27865.2	96250.8	87258	69822.8	-	-
Latp003160	195.06	117.03	194.057	C10H10O4	[M+H]+	6-Hydroxymellein*	6-羟基蜂蜜曲菌素*	Others	其它类	Chromone	色酮类	70901-60-9	1	78734.4	96049.8	81612.5	88270.1	102479	81948.6	86857.9	147563	101082	82733.9	76331.9	102964	C02379	-
Lmdn004868	591.21	161.02	592.216	C29H36O13	[M-H]-	Jionoside C	焦地黄苯乙醇苷 C	Phenolic acids	酚酸类	Phenolic acids	酚酸类	120406-33-9	3	57902	54529.9	54069.4	55801.7	58173.3	66003.5	48036.8	42780.8	52414.1	63962.7	46687.2	60038	-	-
Wafn003834	463.22	331.18	464.226	C21H36O11	[M-H]-	Hydroxygeranyl 6-O-xylopyranosyl-glucopyranoside	羟基香叶基 6-O-吡喃木糖基-吡喃葡萄糖苷	Others	其它类	Others	其它	-	1	1.3342e+06	1.4403e+06	1.22184e+06	1.19554e+06	985042	617760	2.18366e+06	1.84334e+06	2.03674e+06	1.24697e+06	1.49486e+06	1.08926e+06	-	-
mws0359	241.22	241.22	242.225	C15H30O2	[M-H]-	Pentadecanoic Acid	十五烷酸	Lipids	脂质	Free fatty acids	游离脂肪酸	1002-84-2	2	156459	166751	171767	125706	145627	125607	151550	123207	186253	119402	138739	164380	C16537	-
Lmmn004491	987.49	987.49	988.488	C48H76O21	[M-H]-	Medicagenic acid-3-O-glucosyl-(1,6)-glucosyl-(1,3)-glucoside	苜蓿酸-3-O-葡萄糖基-(1,6)-葡萄糖基-(1,3)-葡萄糖苷	Terpenoids	萜类	Triterpene Saponin	三萜皂苷	37838-43-0	3	2.90144e+06	2.46599e+06	2.95936e+06	2.55715e+06	2.18278e+06	2.72039e+06	30009.2	39533.7	36479.7	2.18044e+06	1.58411e+06	1.83556e+06	C08959	-
mws0362	269.25	269.24	270.256	C17H34O2	[M-H]-	Heptadecanoic acid	十七烷酸	Lipids	脂质	Free fatty acids	游离脂肪酸	506-12-7	2	101706	127161	122984	147058	178084	141761	122898	153577	138153	129186	128549	168364	-	-
HX1185	557.42	407.37	556.413	C35H56O5	[M+H]+	Lupenone-xyloside	羽扇烯酮-木糖苷	Terpenoids	萜类	Triterpene Saponin	三萜皂苷	-	3	138489	41608.5	152399	84575.7	133461	87961.4	72167.3	77743.2	75167.5	61950.9	80666.4	84826.1	-	-
pmb0069	122.06	105.03	121.053	C7H7NO	[M+H]+	Benzamide	苯甲酰胺	Alkaloids	生物碱	Alkaloids	生物碱	55-21-0	3	103596	128898	138891	86569.3	72957	79943	84936	92270.1	97595.7	82906.8	95955.9	114179	C09815	-
Zjrp080612	655.44	143.11	654.434	C36H62O10	[M+H]+	notopanaxoside-A or isomer*	三七皂苷-A或异构体*	Terpenoids	萜类	Triterpene Saponin	三萜皂苷	-	1	3.7176e+06	5.69388e+06	4.84723e+06	7.09989e+06	1.95142e+06	4.36443e+06	3.38832e+06	4.09376e+06	2.56374e+06	5.56114e+06	4.29445e+06	4.20967e+06	-	-
pme0519	341.11	119.03	342.116	C12H22O11	[M-H]-	D-Sucrose*	D-蔗糖*	Others	其它类	Saccharides	糖类	57-50-1	1	5.97247e+06	8.28185e+06	7.38536e+06	4.78959e+06	6.55806e+06	6.31157e+06	5.44737e+06	5.13026e+06	6.73517e+06	5.03677e+06	6.53356e+06	6.92785e+06	C00089	ko00052,ko00500,ko01100,ko01110,ko02010
MW0153836	276.16	202.12	275.152	C16H21NO3	[M+H]+	Methylenedioxypyrovalerone	亚甲基二氧吡戊酮	Others	其它类	Others	其它	687603-66-3	3	29938.4	17726	23032.8	26518.9	17187.9	30765.1	10636.9	25491.4	22264.3	19852.1	14703.6	19695.3	-	-
Wbmp003419	389.22	209.15	388.21	C19H32O8	[M+H]+	Dihydrovomifoliol-O-β-D-glucoside*	二氢催吐萝芙木醇-O-β-D-葡萄糖苷*	Terpenoids	萜类	Sesquiterpenoids	倍半萜	-	1	159878	143929	217092	95439.1	142145	162606	181349	129534	64301	128615	163512	121848	-	-
MWSHY0062	271.1	167.04	270.089	C16H14O4	[M+H]+	2',4'-Dihydroxy-4-methoxychalcone; (E)-Cardamonin	2',4'-二羟基-4-甲氧基查耳酮; (E)-小豆蔻素	Flavonoids	黄酮	Chalcones	查耳酮	19309-14-9	3	49030.5	44870	33380.8	49316.9	34367.4	43875.5	16351.5	27773.1	28052.2	31511.7	43521	36332.3	-	-
NK10253223	168.06	94.06	167.058	C8H9NO3	[M+H]+	2-Amino-3-methoxybenzoic acid	2-氨基-3-甲氧基苯甲酸	Phenolic acids	酚酸类	Phenolic acids	酚酸类	3177-80-8	3	60599.5	57064.8	65733.6	49168	38436.2	59079.2	13131.6	14952.2	42323.7	45677	47175.7	60830	C05831	ko00380
mws0572	126.07	109.04	125.059	C5H7N3O	[M+H]+	5-Methylcytosine	5-甲基胞嘧啶	Nucleotides and derivatives	核苷酸及其衍生物	Nucleotides and derivatives	核苷酸及其衍生物	554-01-8	3	104776	53414.5	82468.2	124812	92511	40313.8	143160	131559	87528	123465	89175.6	114554	C02376	ko00240,ko01100
MWSslk066	169.05	65.04	168.042	C8H8O4	[M+H]+	3-Hydroxy-4-methoxybenzoic acid; Isovanillic Acid	3-羟基-4-甲氧基苯甲酸; 异香草酸	Phenolic acids	酚酸类	Phenolic acids	酚酸类	645-08-9	3	310939	273577	330288	145665	243319	227472	224626	255061	263858	268003	275953	201898	-	-
MWS20164	213.08	135.04	212.069	C10H12O5	[M+H]+	Oresbiusin A	Oresbiusin A	Phenolic acids	酚酸类	Phenolic acids	酚酸类	136749-45-6	3	23359.9	36513.9	19593.1	18755	23198.5	26964.8	31713.9	40910.9	25381.2	28340	27924.4	36940	-	-
Lmhp010099	570.36	184.07	569.348	C30H52NO7P	[M+H]+	LysoPC 22:5	溶血磷脂酰胆碱 22:5	Lipids	脂质	LPC	溶血磷脂酰胆碱	-	3	44058.4	45623	53028.1	29881.4	30635.2	32385	26489.9	32365.7	33617.1	27820.5	33780.8	38795.3	-	-
MEDTN00717	315.19	191.08	314.188	C20H26O3	[M+H]+	4-Oxoretinoic acid	4-氧代-维甲酸	Organic acids	有机酸	Organic acids	有机酸	64907-22-8	3	24615.8	17713.7	14207.7	12471.6	14845.8	14090	16098.2	18725.9	18780.7	19252.5	18323.7	24638.8	C16678	ko01100
Hmsn002598	301.09	139.04	302.1	C13H18O8	[M-H]-	Salirepin	柳匍匐次苷	Phenolic acids	酚酸类	Phenolic acids	酚酸类	26652-12-0	3	74452.9	75618.4	74344.7	97120.5	50717.2	86062.4	66896.6	86272.3	58913	64673	85840.5	88659.8	-	-
Lmhp010515	510.36	184.07	509.348	C25H52NO7P	[M+H]+	LysoPC 17:0(2n isomer)*	溶血磷脂酰胆碱 17:0(2n异构)*	Lipids	脂质	LPC	溶血磷脂酰胆碱	-	3	66461	59005.6	44595.7	48453.7	39946.8	45070.1	36737.5	38105.2	38828	49244.1	62224.1	45887.9	-	-
Lmjp101304	309.13	219.06	308.126	C16H20O6	[M+H]+	Isomexoticin	九里香甲素	Lignans and Coumarins	木脂素和香豆素	Coumarins	香豆素	88585-86-8	3	88389.5	33435	82178.5	85800.1	76075.6	99813.7	51282	52871	77615.7	56049	74777.9	57807.3	-	-
mws4053	455.35	455.35	456.36	C30H48O3	[M-H]-	3-Hydroxyurs-12-en-28-oic acid (Ursolic acid)*	3-羟基熊果-12-烯-28-酸 (熊果酸)*	Terpenoids	萜类	Triterpene	三萜	77-52-1	3	7634.94	9259.39	14151.8	26924.9	19657.5	24547.6	8542.08	11753.4	10284.9	11030.6	15404.3	13247.9	C08988	-
Lmmn008971	455.35	455.35	456.36	C30H48O3	[M-H]-	3-Hydroxycycloarta-24-ene-26-oic acid (Isomangiferolic acid)*	3-羟基环木菠萝烷-24-烯-26-酸 (异杧果醇酸)*	Terpenoids	萜类	Triterpene	三萜	13878-92-7	3	7634.94	9259.39	14151.8	26924.9	19657.5	24547.6	8542.08	11753.4	10284.9	11030.6	15404.3	13247.9	-	-
MWS2070	179.07	92.03	180.079	C10H12O3	[M-H]-	Propyl 4-hydroxybenzoate	4-羟基苯甲酸丙酯	Phenolic acids	酚酸类	Phenolic acids	酚酸类	94-13-3	3	7723.78	8304.14	7307.59	6974.67	6311.21	7987.34	11983.1	13862.9	12006	9811.84	7023.94	8842.36	-	-
MWSHC2023	355.1	193.06	356.111	C16H20O9	[M-H]-	Linocaffein	Linocaffein	Phenolic acids	酚酸类	Phenolic acids	酚酸类	499-21-8	2	11036.9	33340	33340	28340	58104.6	57786.2	38088.5	43281.8	40250.1	25005	18789.9	19191.4	-	-
ZbWn008661	435.25	153	436.265	C25H40O4S	[M-H]-	4-methylbenzenesulfonic octadec-17-enoic anhydride	4-甲基苯磺酸十八碳-17-酸酐	Others	其它类	Others	其它	-	2	137843	145408	121726	81594.9	77611.3	92216.4	49652.5	84244.2	102622	60996.6	84872.3	70959.8	-	-
pmb2922	565.05	323.03	566.055	C15H24N2O17P2	[M-H]-	Uridine 5'-diphospho-D-glucose	尿苷 5'-二磷酸-D-葡萄糖	Nucleotides and derivatives	核苷酸及其衍生物	Nucleotides and derivatives	核苷酸及其衍生物	133-89-1	1	2.67999e+06	2.12916e+06	2.7943e+06	1.85858e+06	1.76336e+06	2.04123e+06	809872	474706	897830	974745	1.33287e+06	1.30854e+06	C00029	ko00040,ko00052,ko00053,ko00500,ko00520,ko00524,ko00561,ko00908,ko01100,ko01110,ko01240,ko01250
Wafn003070	371.1	209.05	372.106	C16H20O10	[M-H]-	Hydroxyferulic acid glucoside	羟基阿魏酸 葡萄糖苷	Phenolic acids	酚酸类	Phenolic acids	酚酸类	-	2	1.32582e+06	1.51805e+06	1.70699e+06	1.18386e+06	1.28975e+06	1.3396e+06	1.11236e+06	1.89061e+06	2.07503e+06	778355	1.0685e+06	1.04287e+06	-	-
Zjrp080647	801.5	423.36	800.492	C42H72O14	[M+H]+	ginsenoside Rg7/Ib	人参皂苷 Rg7/Ib	Terpenoids	萜类	Triterpene Saponin	三萜皂苷	-	1	451293	161470	211203	201359	200800	163599	278708	430167	328638	412383	509360	578913	-	-
Wmqn000820	193.09	163.04	194.094	C11H14O3	[M-H]-	Dehydrololiolide	脱氢地芰普内酯	Terpenoids	萜类	Terpene	萜类	19355-58-9	1	57416.1	49691.1	51127.9	13699.8	23368.3	14070.8	20324.6	26799.3	21466	40079.9	32232.2	29095.2	-	-
pmd0130	468.31	184.07	467.301	C22H46NO7P	[M+H]+	LysoPC 14:0	溶血磷脂酰胆碱 14:0	Lipids	脂质	LPC	溶血磷脂酰胆碱	20559-16-4	3	17385.6	25113.6	18460.5	14448.9	12284	15492.4	12300.5	8561.33	9363.16	10965.2	12571.5	15250	-	-
Lmmp001965	789.2	465.1	788.201	C33H40O22	[M+H]+	Gossypetin-3-O-rutinoside-8-O-glucoside	棉黄素-3-O-芸香糖苷-7-O-葡萄糖苷	Flavonoids	黄酮	Flavonols	黄酮醇	-	3	92432.4	99337.8	100439	108673	95418.7	105454	86434.7	105510	109467	55982.7	75036.3	77140	-	-
HX1303	289.25	81.07	288.245	C20H32O	[M+H]+	12,13-Dehydrogeranylgeraniol	12,13-去氢牻牛儿基牻牛儿醇	Terpenoids	萜类	Monoterpenoids	倍萜	-	2	32825.1	59014.4	42978.9	55764.3	42440.8	38031.5	46774.3	44957	35816.3	50298.3	63073.7	70786.6	-	-
Hmcp000405	144.14	84.08	143.131	C8H17NO	[M+H]+	Dihydroisopelletierine	二氢异石榴皮碱	Alkaloids	生物碱	Piperidine alkaloids	哌啶类生物碱	-	2	974590	1.01608e+06	737651	445318	908245	609976	1.04754e+06	861160	1.34212e+06	806256	674370	575704	-	-
mws4028	621.44	459.38	622.444	C36H62O8	[M-H]-	Ginsenoside K	人参皂苷 K	Terpenoids	萜类	Triterpene Saponin	三萜皂苷	39262-14-1	2	14927.6	12776.9	13544.8	13328.4	19263	15646.8	4771.8	3528.76	4388.64	9165.33	11857	8778.45	-	-
Qalp012632	359.22	205.12	358.214	C22H30O4	[M+H]+	2α-Acetoxysugiol	2α-乙酰氧基柳杉酚	Terpenoids	萜类	Ditepenoids	二萜	-	2	41899.8	41212.6	41921.3	28868.3	37924.2	27360.3	34510.6	36055.9	30961.7	40330	37881.5	28884	-	-
Wbmn001509	315.08	59.01	316.116	C14H20O8	[M-H]-	Grevilloside G	Grevilloside G	Phenolic acids	酚酸类	Phenolic acids	酚酸类	-	2	34783.1	36415.3	33923.4	60898.9	71180.4	70414.4	45208	57495.9	62232	38005.6	43052.4	52902.4	-	-
pma3724	369.12	177.05	368.111	C17H20O9	[M+H]+	1-O-Feruloylquinic acid*	1-O-阿魏酰奎宁酸*	Phenolic acids	酚酸类	Phenolic acids	酚酸类	-	1	5597940	2.022e+06	1.03604e+06	1.59565e+06	2144365	1.32541e+06	1154832	1.40929e+06	1.23475e+06	1.1534e+06	979472	1.37591e+06	-	-
Lajp003585	369.12	177.05	368.11	C17H20O9	[M+H]+	Murrayacarpin A glucoside*	Murrayacarpin A glucoside*	Lignans and Coumarins	木脂素和香豆素	Coumarins	香豆素	-	1	5597940	2.022e+06	1.03604e+06	1.59565e+06	2144365	1.32541e+06	1154832	1.40929e+06	1.23475e+06	1.1534e+06	979472	1.37591e+06	-	-
mws1080	341.11	179.06	342.116	C12H22O11	[M-H]-	Galactinol	肌醇半乳糖苷	Others	其它类	Saccharides	糖类	3687-64-7	3	1.64428e+06	1.69164e+06	1.43483e+06	1.6045e+06	1.44174e+06	1.39952e+06	1.19563e+06	1.00004e+06	812036	1.46278e+06	1.08943e+06	1.51016e+06	C01235	ko00052,ko01100
MW0105244	210.06	139	209.069	C10H11NO4	[M+H]+	4-Hydroxyphenylacetylglycine	对羟苯乙酰甘氨酸	Amino acids and derivatives	氨基酸及其衍生物	Amino acids and derivatives	氨基酸及其衍生物	28116-23-6	3	1.18107e+06	1.24362e+06	1.21179e+06	1.3934e+06	1.14563e+06	1.5928e+06	1.32865e+06	866266	1.06837e+06	922865	1.04321e+06	1.28532e+06	C05596	ko00350
pmf0397	311.3	311.3	312.303	C20H40O2	[M-H]-	Arachidic acid	花生酸(C20:0)	Lipids	脂质	Free fatty acids	游离脂肪酸	506-30-9	3	51343.6	61644.4	61331	59752.2	43076	68907.3	20887.9	31255.5	24921.3	33939.6	47518.7	44741	C06425	ko01040
Lmxn006423	150	122.01	151.009	C7H5NOS	[M-H]-	2(3H)-Benzothiazolone	2-羟基苯并噻唑	Alkaloids	生物碱	Alkaloids	生物碱	934-34-9	2	27334.3	28223.8	30202.9	24166.2	24871.8	21858.3	18031	36241.3	24843.7	17944.3	23921	25027.2	-	-
Yalp003535	317.14	151.07	316.131	C18H20O5	[M+H]+	3-(4-hydroxy-2,6-dimethoxyphenyl)-1-(4-methoxyphenyl)propan-1-one	3-(4-hydroxy-2,6-dimethoxyphenyl)-1-(4-methoxyphenyl)propan-1-one	Flavonoids	黄酮	Chalcones	查耳酮	-	2	46652.3	47074.8	28561.2	48616.2	9849.48	37401.1	12336.2	45142.2	54780.8	36648.8	35696.2	48040.6	-	-
Zbzp011453	279.16	149.03	278.152	C16H22O4	[M+H]+	de-O-methyllasiodiplodin*	de-O-methyllasiodiplodin*	Quinones	醌类	Quinones	醌类	-	1	1.06282e+07	1.49802e+07	1.42579e+07	1.39793e+07	2.04222e+07	1.51962e+07	1.59606e+07	1.48423e+07	1.57454e+07	1.25954e+07	1.78206e+07	1.59105e+07	-	-
Hmlp001371	235.11	120.08	234.1	C12H14N2O3	[M+H]+	Cyclo(Tyr-Ala)	环(酪氨酸-丙氨酸)	Amino acids and derivatives	氨基酸及其衍生物	Amino acids and derivatives	氨基酸及其衍生物	21754-26-7	3	68403.8	65122.7	72997.3	69725.8	38329.9	72038.2	67752	55249.8	70270.1	65760.9	48251.2	50863.2	-	-
Walp006175	262.24	88.08	261.23	C14H31NO3	[M+H]+	2-Aminotetradecane-1,5,11-triol	2-氨基十四烷-1,5,11-三醇	Lipids	脂质	Sphingolipids	鞘脂	-	2	9535.57	10963.3	12924.5	71580.1	39217	48451.7	81571.6	22011.4	17210.6	17106.5	14166.4	20082	-	-
YC512113	339.16	177.1	338.148	C16H22N2O6	[M+H]+	Cotinine-glucoside	可替宁-葡萄糖苷	Alkaloids	生物碱	Pyridine alkaloids	吡啶类生物碱	-	3	65303.9	177255	119559	146679	184597	85154.5	87692	72662	88729.3	131366	183338	147367	-	-
Zjrp081030	767.49	425.38	766.487	C42H70O12	[M+H]+	ISO-Ginsenoside Rk1	ISO-人参皂苷Rk1	Terpenoids	萜类	Triterpene Saponin	三萜皂苷	-	1	864916	1.15481e+06	844124	606810	595669	658236	616889	806197	732834	1.09272e+06	823800	813999	-	-
mws0009	179.07	91.06	178.063	C10H10O3	[M+H]+	Coniferaldehyde*	松柏醛*	Others	其它类	Aldehyde compounds	醛类化合物	20649-42-7	3	118700	117562	139352	83249.2	95407.7	98899.4	146881	82326.3	171691	77698.3	101829	75012.4	C02666	ko00940,ko01100,ko01110
pmn001606	309.28	309.28	310.287	C20H38O2	[M-H]-	Eicosenoic acid	二十碳烯酸	Lipids	脂质	Free fatty acids	游离脂肪酸	26764-41-0	3	54629.7	98490.1	89640.2	74316.4	75628.2	84126.6	82657.6	101990	66803.2	85759.7	120477	114849	C16526	ko01040
pmp000675	375.14	151.04	374.137	C20H22O7	[M+H]+	Forsythialan A	Forsythialan A	Lignans and Coumarins	木脂素和香豆素	Lignans	木脂素	1019859-20-1	3	31273.6	52611.2	52073.5	33224.8	16269.1	35528.1	45795.1	21757.5	27649.7	25879.8	36797.2	33421.9	-	-
Lmgp011419	237.18	191.18	236.178	C15H24O2	[M+H]+	1α-Hydroperoxy-guaia-10(15),11-diene	1α-过氧氢基-愈创木烷-10(15),11-二烯	Terpenoids	萜类	Sesquiterpenoids	倍半萜	-	2	54187.7	58982.6	71604.5	68843.6	65867.1	54618.4	55914.7	48989.3	53254.5	58412.3	54187.7	74841.1	-	-
mws4021	1077.59	945.54	1078.59	C53H90O22	[M-H]-	Ginsenoside Rc	人参皂苷 Rc	Terpenoids	萜类	Triterpene Saponin	三萜皂苷	11021-14-0	3	188498	160969	144086	141641	115222	155595	132034	120066	269940	176999	184977	131497	-	-
Zahp011689	205.09	149.02	204.079	C12H12O3	[M+H]+	2,2-dimethylchromene-6-carboxylic acid*	2,2-dimethylchromene-6-carboxylic acid*	Others	其它类	Others	其它	34818-56-9	1	2.8308e+06	1.91475e+06	3.57787e+06	3.04221e+06	2.20263e+06	3.69004e+06	1.99766e+06	2.05773e+06	2.43848e+06	2.92443e+06	3.61546e+06	2.56658e+06	-	-
Lhxp112606	223.06	149.02	222.053	C11H10O5	[M+H]+	Fraxinol	Fraxinol	Lignans and Coumarins	木脂素和香豆素	Coumarins	香豆素	486-28-2	2	123871	72542.6	99296.1	77228.4	110687	116593	61831.6	137988	112917	81912.2	101553	71935.6	-	-
Cmsp004086	303.09	229.08	302.079	C16H14O6	[M+H]+	Dihydrokaempferide	二氢山柰素	Flavonoids	黄酮	Flavanonols	二氢黄酮醇	137225-59-3	3	77450.7	81879.4	133111	41302	56464.8	36130.9	65498.3	79163.1	68594.9	68283.7	48111.9	64491	-	-
Hmhp001812	282.12	136.06	281.112	C11H15N5O4	[M+H]+	2'-O-Methyladenosine	2-甲氧基腺苷	Nucleotides and derivatives	核苷酸及其衍生物	Nucleotides and derivatives	核苷酸及其衍生物	2140-79-6	3	42937.2	60570.6	34544.2	44513.6	43112	45627.8	121943	56356.6	46168.3	57531.3	58821.8	41961	-	-
Zjrp080926	1195.61	411.11	1194.6	C57H94O26	[M+H]+	iso-malonyl ginsenoside Rb1*	异丙二酰人参皂苷 Rb1*	Terpenoids	萜类	Triterpene Saponin	三萜皂苷	-	1	137068	216458	245015	108021	112417	63407	135239	107495	91718.1	199017	139152	166446	-	-
Lmcp006516	237.18	201.16	236.178	C15H24O2	[M+H]+	Baimuxinal	白木香醛	Terpenoids	萜类	Sesquiterpenoids	倍半萜	86408-21-1	1	57609.9	70142.2	68687.2	30226.1	18639	22809.3	10242.1	13426.7	21454.2	35299.6	27134.7	39001.2	-	-
Wcjp002598	146.06	91.05	145.053	C9H7NO	[M+H]+	8-hydroxyquinoline	8-羟基喹啉	Alkaloids	生物碱	Quinoline alkaloids	喹啉类生物碱	148-24-3	2	362835	376555	522369	283706	209854	251170	180931	211640	215277	258561	370558	343678	C19434	-
MWS4295	299.26	253.25	300.266	C18H36O3	[M-H]-	DL-2-hydroxystearic acid*	DL-2-羟基硬脂酸*	Lipids	脂质	Free fatty acids	游离脂肪酸	629-22-1	1	50597.3	61252.5	66933.3	55470.3	52059.3	49144	35038.7	45330.6	42708.1	57914.6	78940.3	82273.1	-	-
Lcsn000191	525.16	167.03	526.169	C24H30O13	[M-H]-	isatioxyneolignoside A	isatioxyneolignoside A	Lignans and Coumarins	木脂素和香豆素	Lignans	木脂素	-	1	9144.97	6623.62	5867.91	6670.59	12927.4	5857.88	4557.92	16475.9	7435.98	8258.3	6043.6	6192.23	-	-
MA10074217	144.05	115.04	145.053	C9H7NO	[M-H]-	4-Hydroxyquinoline	4-羟基喹啉	Alkaloids	生物碱	Quinoline alkaloids	喹啉类生物碱	611-36-9	3	30800.9	33399.9	34498.4	28763.2	22818.9	25052.1	25703.3	25872.5	28541.2	20525.6	29009.1	28330.9	C06343	-
pme2134	121.05	59.01	122.058	C4H10O4	[M-H]-	D-Threitol	D-苏糖醇	Others	其它类	Saccharides	糖类	2418-52-2	3	19824	37536.2	16164	84297.9	44025.8	29590.1	38316.6	46809.3	30171.6	42874.6	60587	47576.1	C16884	-
MWS1961	205.17	189.13	206.178	C13H22N2	[M-H]-	N,N'-Dicyclohexylcarbodiimide	N,N'-二环己基碳二亚胺<生化脱水剂>	Alkaloids	生物碱	Alkaloids	生物碱	538-75-0	2	963088	997623	1.17431e+06	1.29228e+06	1.25858e+06	740244	1.16916e+06	1.14999e+06	1.51463e+06	1.62297e+06	1.12003e+06	1.39163e+06	-	-
Wdzp003296	380.08	177.06	379.069	C20H13NO7	[M+H]+	(R)-7'-methyl-7H-spiro[[1,3]dioxolo[4,5-g]benzofuran-6,6'-[1,3]dioxolo[4',5':4,5]benzo[1,2-d]azepine]-5',7(7'H)-dione	(R)-7'-甲基-7H-螺环[1,3]二氧基[4,5-g]苯并呋喃-6,6'-[1,3]二氧基-4,5'-4,5]苯并[1,2-d]氮杂-5'-7(7'H)-二酮	Alkaloids	生物碱	Isoquinoline alkaloids	异喹啉类生物碱	-	2	189657	206941	216882	96976.8	106957	88416.3	19496.4	5233.42	15689.1	66161.7	96002.2	84114.9	-	-
MWSmce220	177.04	59.01	178.048	C6H10O6	[M-H]-	D-Glucono-1,5-lactone	D-葡萄糖酸-1,5-内酯	Others	其它类	Saccharides	糖类	90-80-2	3	175239	156350	242008	220875	220593	200172	149701	196922	189485	183970	254492	191656	C00198	ko00030,ko01100,ko01110,ko01200
pmb0856	480.31	339.29	479.301	C23H46NO7P	[M+H]+	LysoPE 18:1(2n isomer)*	溶血磷脂酰乙醇胺 18:1(2n异构)*	Lipids	脂质	LPE	溶血磷脂酰乙醇胺	-	3	2.76819e+06	3.84025e+06	3.39418e+06	2.14944e+06	2.68378e+06	2.65998e+06	1.55703e+06	1.63153e+06	1.7716e+06	2.41025e+06	2.87242e+06	1.97807e+06	-	-
Zmjp011129	473.36	455.35	472.355	C30H48O4	[M+H]+	1,3-Dihydroxyurs-12-en-28-oic acid (Kaneric acid)*	1,3-二羟基熊果-12-烯-28-酸 (Kaneric acid)*	Terpenoids	萜类	Triterpene	三萜	107693-87-8	3	58432.2	28850	18892.6	41774.9	9013.13	14412.9	20503.9	7260.53	32472.8	24206.8	34967.9	32663.7	-	-
pmp000316	473.36	455.35	472.355	C30H48O4	[M+H]+	16-Hydroxytrametenolic acid*	16-羟基栓菌酸*	Terpenoids	萜类	Triterpene	三萜	176390-68-4	3	58432.2	28850	18892.6	41774.9	9013.13	14412.9	20503.9	7260.53	32472.8	24206.8	34967.9	32663.7	-	-
pmp000253	207.1	119.08	224.105	C12H16O4	[M-H2O+H]+	Senkyunolide H	洋川芎内酯 H	Others	其它类	Lactones	内酯类化合物	94596-27-7	3	962870	1.07716e+06	1.0648e+06	853578	868246	924767	200036	176836	188049	802740	577064	824115	-	-
Yalp011607	387.22	327.23	386.209	C23H30O5	[M+H]+	Nimolactone	Nimolactone	Terpenoids	萜类	Triterpene	三萜	-	2	86983.7	71298.8	61369.5	60129.4	43568.3	57120.8	43208.2	37734.9	39326.4	39419.5	57411.2	52471.7	-	-
Zmyn000083	338.99	78.96	339.996	C6H14O12P2	[M-H]-	D-Glucose 1,6-bisphosphate	D-葡萄糖-1,6-二磷酸	Others	其它类	Saccharides	糖类	10139-18-1	3	5152.16	5300.79	6177.4	5883.28	5445.46	5445.58	17362.7	17062.2	17658	4857.84	4858.28	6622.9	C01231	ko00500,ko01100
Sahp003984	385.19	85.03	386.194	C19H30O8	[M-H]-	Sonnerstigmane D	Sonnerstigmane D	Terpenoids	萜类	Sesquiterpenoids	倍半萜	1638956-06-5	3	2.49844e+06	3.38112e+06	1.54618e+06	1.2991e+06	2.20713e+06	1.98651e+06	1.95973e+06	4.00633e+06	3.79607e+06	1.27778e+06	1.83183e+06	1.7786e+06	-	-
Zmsn002206	375.13	153.06	376.137	C16H24O10	[M-H]-	Cornusoside A	Cornusoside A	Others	其它类	Others	其它	-	1	17043.1	20427.9	16461.1	13900.8	14309.1	11042.1	18320.9	20244.6	18669.2	12483.4	8594.66	11653.8	-	-
Zbqp002414	261.15	132.1	260.137	C11H20N2O5	[M+H]+	h-gamma-Glu-leu-oh	h-γ-谷氨酸-亮氨酸-羟基	Amino acids and derivatives	氨基酸及其衍生物	Amino acids and derivatives	氨基酸及其衍生物	-	1	30521.7	45558.1	34950.8	82479.7	76466.8	84570.9	158124	52827.6	50380.4	44406.6	32557	47303.4	-	-
Hahn001280	211.06	148.02	212.069	C10H12O5	[M-H]-	piscrocin C*	藏红花素C*	Others	其它类	Others	其它	-	1	10653.3	13583.5	9963.55	9934.57	12471.8	12387.7	6594.66	10701.9	8676.03	13923.7	10633.7	9845.08	-	-
MW0062170	439.18	379.16	380.168	C16H28O10	[M+CH3COO]-	Prenyl arabinosyl-(1->6)-glucoside	异戊烯阿拉伯糖基-(1->6)-葡糖苷	Others	其它类	Others	其它	175737-84-5	3	145188	171193	156938	165306	156943	140975	84672.8	134726	126870	101509	145632	114162	-	-
pme0274	132.1	69.07	131.095	C6H13NO2	[M+H]+	6-Aminocaproic acid	6-氨基己酸	Organic acids	有机酸	Organic acids	有机酸	60-32-2	2	1.15769e+06	967843	979465	863054	676747	659276	685308	603801	725002	1.06228e+06	786354	768439	C02378	ko01100
pmf0132	141.02	123.01	140.011	C6H4O4	[M+H]+	Coumalic acid	香豆酸	Phenolic acids	酚酸类	Phenolic acids	酚酸类	500-05-0	3	198666	312001	236793	240390	263713	233760	173898	139605	177146	299529	259872	203258	-	-
Wcop004647	331.15	151.08	330.147	C19H22O5	[M+H]+	6a-methyl-10-methylene-5,11-dioxododecahydro-9H-9,11a-methanonaphtho[1',2':1,7]cyclohepta[1,2-b]oxirene-3-carboxylic acid	6a-methyl-10-methylene-5,11-dioxododecahydro-9H-9,11a-methanonaphtho[1',2':1,7]cyclohepta[1,2-b]oxirene-3-carboxylic acid	Terpenoids	萜类	Ditepenoids	二萜	-	3	255582	1.14164e+06	1.13368e+06	963406	993407	1.19436e+06	894567	1.591e+06	1.11353e+06	922045	688196	659107	-	-
Zjrp080631	771.49	423.36	770.482	C41H70O13	[M+H]+	ginsenoside F3	人参皂苷 F3	Terpenoids	萜类	Triterpene Saponin	三萜皂苷	62025-50-7	2	3486.59	4824.14	5657.22	52471.1	69811.1	47209.4	195183	207475	221007	108184	111621	77226.3	-	-
Cmhp002692	641.17	317.06	640.164	C28H32O17	[M+H]+	Madreselvin A	madreselvin A	Flavonoids	黄酮	Flavones	黄酮	188682-83-9	1	17520.2	20642.7	18921.9	17974.1	13974.8	20335.1	7449.09	19650.4	8961.98	25620.7	26899.3	18475	-	-
Hmsp005537	655.46	439.36	654.434	C36H62O10	[M+H]+	Notoginsenoside R9	三七皂苷 R9	Terpenoids	萜类	Triterpene Saponin	三萜皂苷	-	2	105571	420916	259047	443619	34473.8	203913	556722	601718	446699	582840	857230	702792	-	-
Lazn006152	343.15	105.03	342.147	C20H22O5	[M+H]+	Isoshonanin	Isoshonanin	Lignans and Coumarins	木脂素和香豆素	Lignans	木脂素	-	2	205026	403453	571935	295174	412353	397751	247111	242691	343730	246541	364962	322108	-	-
MWSHY0104	449.11	287.06	448.101	C21H20O11	[M+H]+	Luteolin-7-O-glucoside (Cynaroside)	木犀草素-7-O-葡萄糖苷 (木犀草苷)	Flavonoids	黄酮	Flavones	黄酮	5373-11-5	2	165991	26977.9	173163	145204	123326	153432	104149	104794	93856.4	139839	167271	205387	C03951	ko00944
Lmjp003206	759.2	303.05	758.191	C32H38O21	[M+H]+	Quercetin-3-O-Sambubioside-5-O-Glucoside	槲皮素-3-O-桑布双糖苷-5-O-葡萄糖苷	Flavonoids	黄酮	Flavonols	黄酮醇	-	3	31933.2	10703.9	20736.9	37375.2	52174.8	28361.2	16736.8	28715.2	6961.53	27876	21338.3	31628	-	-
pme2743	194.08	91.05	193.074	C10H11NO3	[M+H]+	N-Phenylacetylglycine	N-苯乙酰甘氨酸	Amino acids and derivatives	氨基酸及其衍生物	Amino acids and derivatives	氨基酸及其衍生物	500-98-1	3	78241.9	44901.1	57570.6	27580.4	71690	81499.3	44741.5	51856.7	43958.4	51856.2	38626.5	57114.6	C05598	ko00360
mws0983	326.31	62.06	325.298	C20H39NO2	[M+H]+	N-Oleoylethanolamine	油酰单乙醇胺	Alkaloids	生物碱	Alkaloids	生物碱	111-58-0	3	13590.2	12393.6	14659	14661.2	14758.3	12300.5	12712	15999.4	19174.6	17094.3	11603.4	13962.3	C20792	-
Lmln010063	205.16	189.13	206.167	C14H22O	[M-H]-	2,6-Di-tert-butylphenol	2,6-二叔丁基苯酚	Phenolic acids	酚酸类	Phenolic acids	酚酸类	128-39-2	1	865226	1.03297e+06	914637	1.35189e+06	1.20922e+06	959669	1.0935e+06	1.2584e+06	1.44645e+06	1.51588e+06	1.13141e+06	1.07387e+06	-	-
Lskp211431	389.22	133.1	388.21	C19H32O8	[M+H]+	Methyl {(1R,2S,3S)-3-(B-D-glucopyransyloxy)-2-[(2'Z)-pent-2-en-1-ylI]cyclopentyl}acete	Methyl {(1R,2S,3S)-3-(B-D-glucopyransyloxy)-2-[(2'Z)-pent-2-en-1-ylI]cyclopentyl}acete	Others	其它类	Others	其它	-	1	58237	76576.3	48897.9	47682.5	58361.1	59523.2	68284	46952.9	36178.9	49693.5	42420.8	62121.9	-	-
pmb0790	494.19	332.5	493.18	C20H31NO13	[M+H]+	Pyridoxine-5'-O-diglucoside	吡哆醇-5'-O-二葡萄糖苷	Others	其它类	Vitamin	维生素	-	2	13354.8	14329.8	4222.87	13128.4	18340	2491.25	5959.76	7237.53	7366.54	10957.5	12555	8451.38	-	-
MWS20194	149.06	103.06	148.052	C9H8O2	[M+H]+	Cinnamic acid	肉桂酸	Phenolic acids	酚酸类	Phenolic acids	酚酸类	140-10-3	3	215545	83738.2	137518	129769	112632	124588	158985	55221.7	32961.7	112598	99573.7	144641	C00423	ko00130,ko00360,ko00940,ko00996,ko00999,ko01100,ko01110
Zjrp081008	765.48	421.35	764.471	C42H68O12	[M+H]+	PPT-Glc-adipoyl	原人参三醇-Glc-adipoyl	Terpenoids	萜类	Triterpene Saponin	三萜皂苷	-	1	279290	259756	180524	96096.9	100736	185663	128030	159484	115406	192544	143848	135275	-	-
MWSslk177	330.12	168.07	329.111	C14H19NO8	[M+H]+	Lithospermoside	紫草氰苷	Alkaloids	生物碱	Alkaloids	生物碱	63492-69-3	3	51870	75430.3	70252.2	68578.6	51327.5	79205.5	76851.4	95013.2	96720.3	102240	71671.3	76468.3	C17771	-
mws1666	945.54	783.49	946.55	C48H82O18	[M-H]-	Ginsenoside Re	人参皂苷 Re	Terpenoids	萜类	Triterpene Saponin	三萜皂苷	52286-59-6	3	3.60801e+06	6.24984e+06	2.55598e+06	5.01037e+06	4.4214e+06	2.57447e+06	4.75706e+06	4.32593e+06	5.72053e+06	5.38525e+06	5.85625e+06	3.93526e+06	C08944	-
MW0103681	565.05	323.03	566.055	C15H24N2O17P2	[M-H]-	Uridine-5'-diphosphogalactose disodium salt	尿苷5'-二磷酸半乳糖	Nucleotides and derivatives	核苷酸及其衍生物	Nucleotides and derivatives	核苷酸及其衍生物	-	3	190406	271186	347218	266593	238323	209655	647223	745826	760666	257600	343522	385395	C00052	ko00052,ko00520,ko01100,ko01250
Hmhp005335	273.07	169.01	272.068	C15H12O5	[M+H]+	Dihydrobaicalein	二氢黄芩素	Flavonoids	黄酮	Flavanones	二氢黄酮	35683-17-1	3	81612.5	85767.7	97616.3	79701.7	60573.1	72703.9	69313.9	82172.3	86811.1	99282.8	67049.9	93668.6	-	-
Lhmp121005	521.2	131.05	520.194	C26H32O11	[M+H]+	Symplocosin*	Symplocosin*	Lignans and Coumarins	木脂素和香豆素	Lignans	木脂素	-	2	33896.9	32623.1	31676.3	2398.35	63450.2	55519.3	33672.2	55040.8	86985.1	34343.3	46638.2	32913.5	-	-
Lmhp009464	466.29	325.27	465.286	C22H44NO7P	[M+H]+	LysoPE 17:1(2n isomer)*	溶血磷脂酰乙醇胺 17:1(2n异构)*	Lipids	脂质	LPE	溶血磷脂酰乙醇胺	-	1	126395	126001	159702	103750	109593	119387	81897.6	148476	135281	94851.9	137632	104973	-	-
Lasp007770	341.14	165.02	340.13	C20H20O5	[M+H]+	Sophoraflavanone B	槐黄烷酮 B	Flavonoids	黄酮	Flavanones	二氢黄酮	53846-50-7	2	58640.4	61832.3	48988	24635.5	23093.2	16074.3	40034.4	18267.5	33369.8	24364	36540.2	30707.7	C18023	-
Cmqn002489	507.17	213.08	508.179	C21H32O14	[M-H]-	6'-O-α-D-Xylopyranosylloganic acid;Qinjiaoside C	6'-O-α-D-木吡喃糖基马钱酸	Terpenoids	萜类	Monoterpenoids	倍萜	1471206-87-7	2	10387.9	9321.39	10114	4720.82	3034.53	6746.7	8681.78	9966.8	6743.37	8084.04	6752.82	5390.37	-	-
MWSmce001	181.05	107.05	180.042	C9H8O4	[M+H]+	5-Acetylsalicylic acid	5-乙酰基水杨酸	Phenolic acids	酚酸类	Phenolic acids	酚酸类	13110-96-8	3	94903.1	85910.4	79711.4	144883	138966	127735	122385	92909.2	99396.7	123148	114865	82708.8	-	-
pme1286	385.13	250	384.122	C14H20N6O5S	[M+H]+	S-(5'-Adenosy)-L-homocysteine	S-(5-腺苷)-L-高半胱氨酸	Amino acids and derivatives	氨基酸及其衍生物	Amino acids and derivatives	氨基酸及其衍生物	979-92-0	3	74303.8	104684	79313.7	43565.7	75897.9	68336	57535	73935.4	78754.8	75122.4	71304.3	50690.2	C00021	ko00270,ko01100,ko01230,ko01240
Zmhn001703	331.07	169.02	332.074	C13H16O10	[M-H]-	5-O-Galloyl-D-hamamelose*	5-O-没食子酰-D-金缕梅糖*	Phenolic acids	酚酸类	Phenolic acids	酚酸类	-	2	661847	910050	707590	896117	705970	871049	725930	885846	1.22117e+06	489437	546382	714091	-	-
Lmzp004896	655.44	143.11	654.434	C36H62O10	[M+H]+	(24S)-Pseudo-ginsenoside RT4*	(24S)-拟人参皂苷 RT4*	Terpenoids	萜类	Triterpene Saponin	三萜皂苷	-	1	3.25371e+06	1.46302e+06	5.08145e+06	4.00031e+06	4.34656e+06	6.29829e+06	5.61923e+06	9.02792e+06	7.72558e+06	8.26324e+06	9.2122e+06	6.12515e+06	-	-
Wcfp003211	219.1	189.09	218.094	C13H14O3	[M+H]+	1,1'-(6-hydroxy-2,3-dihydro-1H-indene-2,5-diyl)bis(ethan-1-one)	1,1'-(6-hydroxy-2,3-dihydro-1H-indene-2,5-diyl)bis(ethan-1-one)	Terpenoids	萜类	Sesquiterpenoids	倍半萜	-	3	165141	73355	142085	179051	170163	152443	62461.8	175773	183678	145281	115875	97572.8	-	-
MWS1709	133.01	71.01	134.022	C4H6O5	[M-H]-	D-Malic acid*	D-苹果酸*	Organic acids	有机酸	Organic acids	有机酸	636-61-3	1	1.01773e+06	975433	894834	897063	782554	797467	1.13109e+06	1.26274e+06	1.25731e+06	1.18431e+06	855651	841637	C00497	ko00650,ko01100
Zbbp004710	505.26	175.15	504.257	C24H40O11	[M+H]+	Platanionoside G	瓜木香堇苷G	Others	其它类	Others	其它	-	2	49633.9	42731.7	55710.8	40277.5	21813.2	8340	25867.6	9722.44	26675	37405.8	29124.4	43977.6	-	-
pmp000941	417.19	399.18	416.183	C23H28O7	[M+H]+	Iso-schisandrin ethyl alcohol	异五味子醇乙	Lignans and Coumarins	木脂素和香豆素	Lignans	木脂素	-	2	17710.4	8648.64	18917.5	13082.5	25906	12075.2	23341.2	10106.6	11874.4	17706.3	12653.2	18928	-	-
pmb3081	289	96.97	290.004	C6H11PO11	[M-H]-	Glucaric acid-1-Phosphate	葡糖二酸-1-磷酸	Others	其它类	Saccharides	糖类	-	3	489143	704689	659501	444934	722642	257454	3.69719e+06	3.79572e+06	3.44926e+06	654062	675499	928068	-	-
pme1383	170.08	134.06	169.074	C8H11NO3	[M+H]+	Pyridoxine	吡哆醇	Others	其它类	Vitamin	维生素	65-23-6	3	130717	103756	135746	132836	138085	120809	203741	213042	213710	92278.9	122129	139596	C00314	ko00750,ko01100,ko01240
pmb0880	482.32	341.31	481.317	C23H48NO7P	[M+H]+	LysoPE 18:0(2n isomer)	溶血磷脂酰乙醇胺 18:0(2n异构)	Lipids	脂质	LPE	溶血磷脂酰乙醇胺	-	3	7180.39	16878.9	13175.5	10941.2	8032.5	9716.4	8613.82	6972.81	7496.32	11997.9	11729.3	8133.78	-	-
Wagn011658	653.38	397.14	654.383	C31H58O14	[M-H]-	1-Palmitoyl-Sn-Glycerol 3-O-Diglucoside	1-棕榈酰-Sn-甘油 3-O-二葡萄糖苷	Lipids	脂质	Glycerol ester	甘油酯	-	2	11559.9	9529.07	11298.2	8778.01	11159.4	9457.06	9733.88	12967.7	9977.92	8692.19	12467.6	9161.67	-	-
Zbfn002396	343.1	163.04	344.111	C15H20O9	[M-H]-	Caffeoyl-O-mannitol	咖啡酰-O-甘露糖醇	Phenolic acids	酚酸类	Phenolic acids	酚酸类	-	2	17344.3	15243.9	17147.3	18166.9	16204.9	13677.2	9304.5	15248.2	13690.3	10614.5	10585.3	14841.4	-	-
Qmhp111704	521.2	131.05	520.194	C26H32O11	[M+H]+	Pittogoside B*	Pittogoside B*	Lignans and Coumarins	木脂素和香豆素	Lignans	木脂素	-	2	27520.8	47060	42230.4	58351.2	50833.3	53705.4	44201	52744.9	48944.5	39351.4	41802	27899.2	-	-
Zmcp102703	521.2	131.05	520.194	C26H32O11	[M+H]+	saikolignanoside D*	柴胡木脂素苷D*	Lignans and Coumarins	木脂素和香豆素	Lignans	木脂素	-	2	27520.8	47060	42230.4	58351.2	50833.3	53705.4	44201	52744.9	48944.5	39351.4	41802	27899.2	-	-
Hmhn002787	443.19	161.04	444.2	C21H32O10	[M-H]-	(1'R,3R,5R,8'S)-Dihydrophaseic acid-O-β-D-glucoside	(1'R,3R,5R,8'S)-二氢红花菜豆酸-O-β-D-吡喃葡萄糖苷	Phenolic acids	酚酸类	Phenolic acids	酚酸类	-	3	25219.3	35947.7	33933.6	87464.6	78859.2	107915	38209.1	38449.9	24258.7	36271.7	55055.4	47489.6	-	-
MWSslk257	324.06	112.05	323.052	C9H14N3O8P	[M+H]+	Cytidine 5'-monophosphate(Cytidylic acid)	胞苷-5'-单磷酸	Nucleotides and derivatives	核苷酸及其衍生物	Nucleotides and derivatives	核苷酸及其衍生物	63-37-6	3	152211	177693	199035	124727	71922.5	131817	103787	103859	185007	108196	140420	94745.2	C00055	ko00240,ko01100,ko01232
MWS2673	339.25	121.1	338.246	C20H34O4	[M+H]+	5,6-DiHETrE[(±)5,6-dihydroxy-8Z,11Z,14Z-eicosatrienoic acid]	5,6-二羟基-8Z,11Z,14Z-二十碳三烯酸	Lipids	脂质	Free fatty acids	游离脂肪酸	213382-49-1	3	10375.9	56342	38550.1	26915.8	40411.8	46314.5	23155.2	80911.6	51280.6	43799.4	30134	44489.4	C14772	ko00590,ko01100
Lmmp003091	611.16	303.05	610.153	C27H30O16	[M+H]+	Quercetin-3-O-(4''-O-glucosyl)rhamnoside	槲皮素-3-O-(4''-O-葡萄糖基)鼠李糖苷	Flavonoids	黄酮	Flavonols	黄酮醇	59262-54-3	3	66596.9	143431	236225	67770	165493	263578	158425	178079	215287	148355	218292	165224	C17563	-
Wbwn009733	445.19	59.01	446.194	C24H30O8	[M-H]-	Isodunnianin	Isodunnianin	Lignans and Coumarins	木脂素和香豆素	Lignans	木脂素	144923-90-0	2	114583	179175	161311	135868	120199	148424	173117	124464	139231	156979	124690	104015	-	-
MWSHY0061	595.16	287.06	594.159	C27H30O15	[M+H]+	Kaempferol-3-O-neohesperidoside*	山柰酚-3-O-新橙皮糖苷*	Flavonoids	黄酮	Flavonols	黄酮醇	32602-81-6	2	19449.8	19922.6	34775.2	4576.09	8192.5	5097.41	5758.76	2562.9	12928.5	17401.6	11424.2	15737.9	-	-
Zmjn014062	455.35	455.35	456.36	C30H48O3	[M-H]-	3-Hydroxydammara-21-oic acid 21,23-lactone*	3-羟基达玛烷-21-酸-21,23-内酯*	Terpenoids	萜类	Triterpene	三萜	-	3	12835.3	9217.07	16939.8	27808.7	17426.2	27748.3	7817.29	9627.83	10490.2	13098.4	19157.8	14222.2	-	-
Zmpn003368	293.21	195.14	294.219	C18H30O3	[M-H]-	13S-Hydroxy-9Z,11E,15Z-octadecatrienoic acid	13S-羟基-9Z,11E,15Z-十八碳三烯酸	Lipids	脂质	Free fatty acids	游离脂肪酸	87984-82-5	2	8278.52	14426	8140.88	19240.7	13470.8	12187.3	6190.92	10834	6446.42	7556.43	10050.3	6794.93	C16316	ko00592
pme2651	742.07	620.02	743.076	C21H28N7O17P3	[M-H]-	NADP (Nicotinamide adenine dinucleotide phosphate)	烟酰胺腺嘌呤二核苷酸磷酸	Nucleotides and derivatives	核苷酸及其衍生物	Nucleotides and derivatives	核苷酸及其衍生物	53-59-8	3	13943.2	14363.5	46892.1	26253.7	20931.7	20316.7	15897.7	4425.56	10360.8	17040.1	24693.9	17990.7	C00006	ko00195,ko00480,ko00760,ko01100,ko01240
Lhdp120302	389.22	209.15	388.21	C19H32O8	[M+H]+	Lauroside E	Lauroside E	Terpenoids	萜类	Monoterpenoids	倍萜	-	3	117855	229937	129380	134505	177449	127417	96584.7	48579.1	119969	138696	165872	108145	-	-
pmb0801	346.11	184.06	345.106	C14H19NO9	[M+H]+	4-Pyridoxic acid-O-glucoside	4-吡哆酸-O-葡萄糖苷	Others	其它类	Vitamin	维生素	-	2	52998.3	106082	105789	84371.6	94794.5	40660.1	95152.2	91958.8	86427.7	61254.8	55430.3	40018.2	-	-
Zmyn004449	309.21	171.1	310.214	C18H30O4	[M-H]-	9-Hydroxy-12-oxo-10(E),15(Z)-octadecadienoic acid	9-羟基-12-氧代-10(E),15(Z)-十八碳二烯酸	Lipids	脂质	Free fatty acids	游离脂肪酸	-	3	9336.33	12919.1	10058.4	9773.32	12505.4	8830.83	10930.8	11521.3	8811.73	9187.93	9112.66	12940.1	C21923	ko00592,ko01110
Zjrp080922	979.54	439.36	978.54	C48H82O20	[M+H]+	bipinnatifidusoside-F2	双羽扇豆苷-F2	Terpenoids	萜类	Triterpene Saponin	三萜皂苷	-	2	20005	20304.9	16675	12433.8	12400.8	1670	46680	80025	28047.5	6670	9728.48	10005	-	-
Zmtn001624	188.04	144.05	189.043	C10H7NO3	[M-H]-	N-Acetylisatin	N-乙酰靛红	Alkaloids	生物碱	Plumerane	吲哚类生物碱	574-17-4	3	46300	39221.9	41695.8	25911.2	28718.6	18850.8	40272	34831.2	35606.1	35763.5	32334.9	23346.7	C02172	ko00380
pme3827	198.08	152.07	197.069	C9H11NO4	[M+H]+	3,4-Dihydroxy-L-phenylalanine (L-Dopa)	3,4-二羟基-L-苯丙氨酸 (左旋多巴)	Amino acids and derivatives	氨基酸及其衍生物	Amino acids and derivatives	氨基酸及其衍生物	59-92-7	3	457004	165393	402999	361307	121370	739765	600329	750140	430561	396074	602218	564051	C00355	ko00350,ko00950,ko00965,ko01100,ko01110
Lmzn006284	471.35	471.35	472.355	C30H48O4	[M-H]-	2-Hydroxyursolic acid*	2-羟基熊果酸*	Terpenoids	萜类	Triterpene	三萜	-	3	26321.5	36860.7	25487.1	21510.6	15510.5	20065	22909.7	25400.7	14048.3	16088.6	24207	23400.9	-	-
HJAP074	471.35	453.34	470.34	C30H46O4	[M+H]+	7-O-Ganoderic Acid Z	7-氧-灵芝酸 Z	Terpenoids	萜类	Triterpene	三萜	-	3	111211	100691	124599	183253	81568.3	169245	129795	108217	114510	25937.6	37945	39033.6	-	-
Zmdn003480	537.2	375.15	538.205	C26H34O12	[M-H]-	Cycloolivil-6-O-glucoside	环橄榄树脂素-6-O-葡萄糖苷	Lignans and Coumarins	木脂素和香豆素	Lignans	木脂素	-	2	44526.4	46702.2	42290.3	30969.7	28337.8	30608.2	22331.7	13948.6	27842.1	20923	25154.7	31859	-	-
pme0109	212.09	166.09	211.084	C10H13NO4	[M+H]+	Methyldopa	甲基多巴	Amino acids and derivatives	氨基酸及其衍生物	Amino acids and derivatives	氨基酸及其衍生物	555-30-6	3	101171	76048.7	119464	88131.4	97159.8	84170	87021.9	70572	77913.8	65345	85967.4	100966	C07194	-
Zjrp080920	947.56	423.36	946.55	C48H82O18	[M+H]+	notoginsenosid-K*	三七皂苷-K*	Terpenoids	萜类	Triterpene Saponin	三萜皂苷	-	1	118395	98391.6	42854.9	60975.3	69111.6	165355	137123	99999.4	103888	76263.7	91264.5	58948.6	-	-
Lcsp001671	192.06	146.06	191.058	C10H9NO3	[M+H]+	2-oxindole-3-acetic acid	氧化吲哚乙酸	Alkaloids	生物碱	Plumerane	吲哚类生物碱	2971-31-5	2	157564	122113	161803	173833	132753	123391	141696	160561	181144	155308	109882	108054	C22202	ko00380
MWSslk111	327.21	309.2	326.199	C20H26N2O2	[M+H]+	Hydroquinine	氢化奎宁	Alkaloids	生物碱	Quinoline alkaloids	喹啉类生物碱	522-66-7	3	803070	752132	818650	621588	766349	793090	764871	541288	615037	614576	908760	665544	-	-
Zjrp080684	947.56	325.11	946.55	C48H82O18	[M+H]+	gypenoside-XVII	绞股蓝苷-XVII	Terpenoids	萜类	Triterpene Saponin	三萜皂苷	259795-16-9	1	172804	63084.8	36722.7	125878	57234.4	98465.7	92741.6	33337.4	53035.7	46753.9	66709.6	46655	-	-
Yamp003533	509.2	163.07	508.195	C25H32O11	[M+H]+	(E)-2-(4-(1,3-dihydroxy-2-(4-(3-hydroxyprop-1-en-1-yl)-2-methoxyphenoxy)propyl)-2-methoxyphenoxy)tetrahydro-2H-pyran-3,4,5-triol	(E)-2-(4-(1,3-dihydroxy-2-(4-(3-hydroxyprop-1-en-1-yl)-2-methoxyphenoxy)propyl)-2-methoxyphenoxy)tetrahydro-2H-pyran-3,4,5-triol	Lignans and Coumarins	木脂素和香豆素	Lignans	木脂素	-	2	59226.6	73178.5	43920.5	168440	20005	23687.4	85030	106131	15823	45404.9	46680	65759.2	-	-
Zjrn080627	769.47	637.43	770.482	C41H70O13	[M-H]-	pseudoginsenoside Rt3	假人参皂苷 Rt3	Terpenoids	萜类	Triterpene Saponin	三萜皂苷	-	1	5364.17	5933.09	5749.75	24148.5	25890.3	34455.4	441785	308264	425453	140551	140604	93624.5	-	-
Yamn004825	579.2	339.12	580.216	C28H36O13	[M-H]-	Syringaresinol-4'-O-glucoside	丁香树脂醇-4'-O-葡萄糖苷	Lignans and Coumarins	木脂素和香豆素	Lignans	木脂素	-	2	20426.4	26155.3	24415.3	16852.4	15526.9	19956.7	15078.2	14196	19538.2	12936.5	19512.4	14655	-	-
MWSmce605	765.44	603.39	766.45	C41H66O13	[M-H]-	Ziyuglycoside I; Kudinoside H	地榆皂苷 I; 苦丁苷 H	Terpenoids	萜类	Triterpene Saponin	三萜皂苷	35286-58-9	3	12014.4	14915.4	10710.2	11321.2	10710.4	12453.6	16002.5	15923.8	11972.1	11786.2	12242.2	8011.87	-	-
Saln000494	563.18	503.16	564.184	C27H32O13	[M-H]-	6-O-E-P-Methoxycinnamoyl Scandoside Methyl Ester	6-O-E-P-Methoxycinnamoyl Scandoside Methyl Ester	Terpenoids	萜类	Monoterpenoids	倍萜	-	3	2.39698e+06	1.54932e+06	1.76372e+06	1.83441e+06	1.86757e+06	2.13961e+06	2.07524e+06	2.5562e+06	2.0002e+06	1.92867e+06	1.52071e+06	2.36592e+06	-	-
Wcdn004423	581.22	419.14	582.231	C28H38O13	[M-H]-	(2S,3R,4R)-3a-[(Beta-D-Glucopyranosyl)Oxy]Lyoniresinol	(2S,3R,4R)-3a-[(Beta-D-Glucopyranosyl)Oxy]Lyoniresinol	Lignans and Coumarins	木脂素和香豆素	Lignans	木脂素	-	2	31603.2	28482.1	25175.3	28772.2	22414.4	24003.5	30108.4	30399.1	30352.3	29389.1	41748.8	28917.6	-	-
Wbmp002768	488.19	326.14	487.184	C25H29NO9	[M+H]+	(2R,3S,4S,5R,6S)-2-(hydroxymethyl)-6-[[(12R)-16-methoxy-11-methyl-3,5-dioxa-11-azapentacyclo[10.7.1.02,6.08,20.014,19]icosa-1(20),2(6),7,14,16,18-hexaen-17-yl]oxy]oxane-3,4,5-triol	(2R,3S,4S,5R,6S)-2-(羟甲基)-6-[[(12R)-16-甲氧基-11-甲基-3,5-二氧杂-11-氮杂五环[10.7.1.02,6.08,20.014,19]icosa-1(20),2(6),7,14,16,18-六烯-17-基]氧基]氧杂-3,4,5-三醇	Alkaloids	生物碱	Alkaloids	生物碱	-	2	8936.05	9219.07	8195.07	17413.1	19461.1	22892.9	10579.9	11566	11609.1	12626.9	8195.07	9891.39	-	-
mws1665	799.48	637.42	800.492	C42H72O14	[M-H]-	Ginsenoside Rf	人参皂苷 Rf	Terpenoids	萜类	Triterpene Saponin	三萜皂苷	52286-58-5	3	9613.23	12207	7543.4	7204.01	11587	12204.2	0	0	0	7617.59	5019.6	7499.14	C08945	-
Lmhn003689	471.09	277.04	472.101	C23H20O11	[M-H]-	p-Coumaroylferuloyltartaric acid	对香豆酰阿魏酰酒石酸	Phenolic acids	酚酸类	Phenolic acids	酚酸类	-	3	11887.9	17646.5	13022.5	22553.2	11731.5	31985.9	24949.6	18297.2	21666.4	27622.3	18956.3	19523.7	-	-
Wbmn00859	383.08	191.06	384.084	C20H16O8	[M-H]-	vitelignin A	vitelignin A	Lignans and Coumarins	木脂素和香豆素	Lignans	木脂素	-	1	3.42424e+06	1.65301e+06	740141	2.58226e+06	1.98891e+06	2.85145e+06	970413	385484	1.08677e+06	3.43295e+06	2.22608e+06	3.29513e+06	-	-
Zjgp101312	647.38	453.34	646.372	C36H54O10	[M+H]+	macedonic acid-GlcA	单葡萄糖醛酸基马其顿酸	Terpenoids	萜类	Triterpene Saponin	三萜皂苷	-	3	115430	134132	134751	197155	191226	170399	104647	127337	145012	104346	158599	117874	-	-
Zjrp080641	785.5	441.37	784.497	C42H72O13	[M+H]+	ISO-ginsenoside Rg2	ISO-人参皂苷Rg2	Terpenoids	萜类	Triterpene Saponin	三萜皂苷	80952-72-3	3	78691.8	51432.5	45527.2	40991.6	32728.7	41812.6	53682.3	38778.3	53639.8	30687	48265.3	39515.9	-	-
Lmbn000198	133.01	71.01	134.022	C4H6O5	[M-H]-	3-Dehydro-L-Threonic Acid*	3-脱氢-L-苏糖酸*	Others	其它类	Saccharides	糖类	-	1	937101	845372	778619	974180	700148	895585	942949	988752	955281	995135	669532	713408	C03064	ko00053,ko01100
Wbmp002713	484.29	484.29	483.283	C25H41NO8	[M+H]+	11-Ethyl-6,16,18-trimethoxy-13-(methoxymethyl)-11-azahexacyclo[7.7.2.12,5.01,10.03,8.013,17]nonadecane-2,4,8,9-tetrol	11-乙基-6,16,18-三甲氧基-13-(甲氧基甲基)-11-氮杂六环[7.7.2.12,5.01,10.03,8.013,17]壬-2,4,8,9-	Alkaloids	生物碱	Alkaloids	生物碱	-	2	222797	268230	221301	135062	335274	193668	396275	216858	502375	173965	208423	269760	-	-
Smgp004575	465.1	303.05	464.096	C21H20O12	[M+H]+	Quercetin-5-O-β-D-glucoside*	槲皮素-5-O-β-D-葡萄糖苷*	Flavonoids	黄酮	Flavonols	黄酮醇	-	3	74016.2	96197.7	139852	100006	130024	86420	119168	57692.9	119814	128277	187055	130615	-	-
Hmsn004349	1077.6	1077.6	1078.59	C53H90O22	[M-H]-	Notoginsenoside L	三七皂苷 L	Terpenoids	萜类	Triterpene Saponin	三萜皂苷	-	3	4.36084e+06	1.72936e+06	4.3498e+06	1.55941e+06	4.74089e+06	4.01046e+06	3.48803e+06	3.16238e+06	4.1162e+06	3.49856e+06	3.412e+06	5.0053e+06	-	-
Zbfn003303	337.09	163.04	338.1	C16H18O8	[M-H]-	3-(Hydroxycinnamoyl)-quinic acid*	3-(羟基肉桂酰)-奎宁酸*	Phenolic acids	酚酸类	Phenolic acids	酚酸类	-	2	3897.54	2134.13	5333.2	3779.07	9444.73	7826.46	8011.89	2452.81	3340	8361.69	9343.86	5896.61	-	-
Wasn000528	337.08	277.06	338.085	C12H18O11	[M-H]-	2-O-α-D-Glucopyranosyl-L-ascorbic acid	2-O-葡萄糖基-L-抗坏血酸	Others	其它类	Vitamin	维生素	129499-78-1	2	1.14602e+07	1.02066e+07	9.22179e+06	1.06839e+07	8.45205e+06	6.99468e+06	5.84701e+06	4.27516e+06	5.22206e+06	6.81198e+06	7.64215e+06	1.03871e+07	C18339	-
MW0139445	357.06	121.03	358.069	C18H14O8	[M-H]-	Psoromic acid	羊脂酸	Organic acids	有机酸	Organic acids	有机酸	7299-11-8	3	5066.44	4909.11	6275.52	5182.55	4109.59	5706.8	3883.4	3576.86	4136.06	5593.88	4485.44	3538.25	-	-
MW0148190	397.17	75.01	398.173	C23H26O6	[M-H]-	3,8-Dihydroxy-1-pentanoyl-6-pentyl-11H-dibenzo(b,e)(1,4)dioxepin-11-one	3,8-Dihydroxy-1-pentanoyl-6-pentyl-11H-dibenzo(b,e)(1,4)dioxepin-11-one	Organic acids	有机酸	Organic acids	有机酸	6320-33-8	3	24694.6	20388.3	45831.5	9105.62	5360.94	12670	8300.85	9068.66	9325.51	12397.1	19347.9	18633.9	-	-
Hmpp002612	611.16	287.05	610.153	C27H30O16	[M+H]+	Luteolin-7-O-gentiobioside	木犀草素-7-O-龙胆双糖苷	Flavonoids	黄酮	Flavones	黄酮	-	3	8884.44	15937	8049.98	25473.9	13163.3	11446.3	1040.74	16171.1	11670	11670	17548.4	12546.9	-	-
MWSslk071	144.14	57.07	143.131	C8H17NO	[M+H]+	Valpromide	丙戊酰胺	Alkaloids	生物碱	Alkaloids	生物碱	2430-27-5	2	4835.53	4264.74	10242.3	13775.7	11090.2	12828.4	20636.2	36643.5	36643.5	13111.4	20914.5	17373.2	-	-
pmp001044	329.16	167.11	328.152	C16H24O7	[M+H]+	Jasminoside C*	茉莉花苷 C*	Terpenoids	萜类	Monoterpenoids	倍萜	214125-05-0	1	381210	347095	285645	265816	180477	314928	317088	257873	221238	278610	197100	314490	-	-
Lmhn002574	431.06	137.03	432.069	C20H16O11	[M-H]-	Caffeoyl(p-Hydroxybenzoyl)tartaric acid	咖啡酰对羟基苯甲酰酒石酸	Phenolic acids	酚酸类	Phenolic acids	酚酸类	-	3	8712.69	7098.84	9601.53	5005.75	3341.51	4594.87	14642.4	13618.7	17228.2	5544.44	8767.76	6909.64	-	-
Zmln000899	343.11	181.05	344.111	C15H20O9	[M-H]-	Syringaldehyde-4-O-glucoside	丁香醛-4-O-葡萄糖苷	Phenolic acids	酚酸类	Phenolic acids	酚酸类	-	3	13007	14745.9	6437.34	13768.3	8171.16	8499.69	4785.34	7034.43	6607.15	5777.71	9089.2	7032.45	-	-
mws1565	389.14	209.08	388.137	C17H24O10	[M+H]+	Geniposide	京尼平苷	Terpenoids	萜类	Monoterpenoids	倍萜	24512-63-8	3	223282	230807	583592	312628	244814	306928	373268	351122	301645	512397	336621	370945	C09781	-
Zmgp004344	421.15	259.1	420.157	C25H24O6	[M+H]+	Australone A	Australone A	Flavonoids	黄酮	Flavones	黄酮	-	3	187098	204747	183507	210408	187458	152887	76733.7	161262	143464	161090	143974	100837	-	-
Lazn004429	581.22	329.14	582.231	C28H38O13	[M-H]-	(2S,3R,4S,6S)-2-[4-[(1R,2R)-1,3-Dihydroxy-2-[4-[(E)-3-hydroxyprop-1-enyl]-2,6-dimethoxyphenoxy]propyl]-2,6-dimethoxyphenoxy]-6-(hydroxymethyl)oxane-3,4-diol*	(2S,3R,4S,6S)-2-[4-[(1R,2R)-1,3-Dihydroxy-2-[4-[(E)-3-hydroxyprop-1-enyl]-2,6-dimethoxyphenoxy]propyl]-2,6-dimethoxyphenoxy]-6-(hydroxymethyl)oxane-3,4-diol*	Lignans and Coumarins	木脂素和香豆素	Lignans	木脂素	-	2	213980	259770	252282	130536	169765	236579	266184	311779	233101	225187	280143	175875	-	-
Lhsp101912	359.15	327.12	358.142	C20H22O6	[M+H]+	Dehydrodiconiferyl alcohol*	脱氢双松柏醇*	Lignans and Coumarins	木脂素和香豆素	Lignans	木脂素	4263-87-0	3	18970.6	46303.6	10646.7	45010	30069.5	59694.7	37870.5	58674.2	61685	52385.5	41181.4	33027.6	-	-
MW0015555	351.18	59.02	292.167	C17H24O4	[M+CH3COO]-	Acetylvalerenolic acid	乙酰戊烯醇酸	Terpenoids	萜类	Sesquiterpenoids	倍半萜	81397-67-3	3	12921.6	10705.8	7880.3	14112	14631.5	9060.13	6969.1	7496.71	6143.9	10527.4	12231.3	7599.13	-	-
Zmpp002571	303.05	257.05	302.043	C15H10O7	[M+H]+	Robinetin	刺槐亭	Flavonoids	黄酮	Flavonols	黄酮醇	490-31-3	3	73676.2	99273.8	95251.5	61671.5	43345	98572.1	57058.9	130831	152994	87858.4	65422.2	105224	C10177	-
Cmsn001412	1149.65	1107.62	1150.61	C56H94O24	[M-H]-	Ginsenoside Rg3 O-acetyl-O-glucoside-O-glucoside	人参皂苷 Rg3-O-乙酰基-O-葡萄糖苷-O-葡萄糖苷	Terpenoids	萜类	Triterpene Saponin	三萜皂苷	-	2	1.68207e+06	1.29706e+06	2.24163e+06	1.19448e+06	1.82032e+06	2.25101e+06	1.52304e+06	2.16424e+06	1.40404e+06	1.56987e+06	2.25709e+06	1.51335e+06	-	-
Hmcp000233	158.15	140.14	157.147	C9H19NO	[M+H]+	Dihydro-N-methylisopelletierine	二氢-N-甲基异石榴皮碱	Alkaloids	生物碱	Piperidine alkaloids	哌啶类生物碱	-	3	67249.7	39666.7	62119.7	70894.9	65800.9	89826.3	51327.7	43837.5	113078	58479.4	81561.2	53410.5	-	-
mws0895	431.1	269.05	432.106	C21H20O10	[M-H]-	Genistein-7-O-Glucoside (Genistin)	染料木苷(金雀异黄苷)	Flavonoids	黄酮	Isoflavones	异黄酮	529-59-9	3	22075.1	21601.8	30901.3	34967.3	34534.2	20722.3	24350.3	23818.2	27892.1	24719	15485.6	22942.2	C09126	ko00943
HX1355	713.26	177.05	712.252	C40H40O12	[M+H]+	Boehmenan	赤麻木脂素	Lignans and Coumarins	木脂素和香豆素	Lignans	木脂素	-	1	421644	489732	461400	329209	417379	365791	342734	352058	364648	287329	458240	358351	-	-
Zmhn006941	529.24	511.23	530.246	C36H34O4	[M-H]-	Houpulin D	Houpulin D	Lignans and Coumarins	木脂素和香豆素	Lignans	木脂素	-	3	7051.19	8514.08	6923.15	2542.19	3588.16	6798.36	6711.68	6957.02	3178.98	5386.79	6345.94	3926.81	-	-
Smjp003523	277.1	185.09	276.1	C15H16O5	[M+H]+	tybulide	tybulide	Terpenoids	萜类	Terpene	萜类	-	3	203435	160471	185277	111934	105922	111597	143328	130672	124150	161677	160086	103486	-	-
Ymjm000152	271.08	108.02	272.09	C12H16O7	[M-H]-	p-Hydroxypheny-β-D-allopyranoside	对羟基苯-β-D-阿洛糖苷	Phenolic acids	酚酸类	Phenolic acids	酚酸类	-	2	42229.6	39826.1	33071.3	7603.96	35926.1	37536.2	29580.3	7246.29	37198.8	23882.7	26227.5	36720.5	-	-
Lmjn002534	431.16	149.05	432.163	C19H28O11	[M-H]-	Darendoside A	Darendoside A	Phenolic acids	酚酸类	Phenolic acids	酚酸类	149596-95-2	2	44961.3	39095.9	43215.9	32110	30316	28629.3	24562	23840.7	23929.4	21784.4	29495.6	18782.5	-	-
Jmwn002494	325.09	119.05	326.1	C15H18O8	[M-H]-	(2E)-3-[4-(β-D-glucopyranoside)-phenylacrylic]-acid	(2E)-3-[4-(β-D-吡喃葡萄糖苷)-苯丙烯酸]酸	Phenolic acids	酚酸类	Phenolic acids	酚酸类	-	3	19398.7	30104.2	24782.9	17677.2	13367.1	13996.8	18641.6	17941	36693.9	17990.1	11095.2	14614.4	-	-
Lmmn000214	487.17	341.11	488.174	C18H32O15	[M-H]-	Solatriose	茄三糖	Others	其它类	Saccharides	糖类	528-40-5	3	123741	121152	158163	57212.1	125705	90292	228240	153599	220817	108242	175759	143480	-	-
Hmsn001911	301.09	139.04	302.1	C13H18O8	[M-H]-	Idesin	Idesin	Phenolic acids	酚酸类	Phenolic acids	酚酸类	20331-85-5	2	52425.2	46546.4	53691.5	48843.6	49397	49601	50322.9	63268.7	54733.6	55052.8	39893.6	35315.4	-	-
mws1454	477.14	315.09	478.147	C23H26O11	[M-H]-	Persicoside	桃苷	Flavonoids	黄酮	Flavanones	二氢黄酮	28978-03-2	3	27750.7	25248.5	20518.1	23155.5	20182.2	28480.8	23909.2	22198.7	21223.3	25465	38591.2	26759.9	-	-
Zmyn005384	299.26	253.26	300.266	C18H36O3	[M-H]-	2R-Hydroxyoctadecanoic Acid*	2R-羟基十八烷酸*	Lipids	脂质	Free fatty acids	游离脂肪酸	26633-48-7	1	39487.5	52280.3	47918.6	40684.4	25429.7	41257.3	30220.7	28448.2	33135.2	42750.3	57475	69906	C03042	-
Wbmp002283	146.06	118.06	145.053	C9H7NO	[M+H]+	Α-hydroxyquinoline	Α-羟基喹啉	Alkaloids	生物碱	Alkaloids	生物碱	-	2	125991	133049	120994	101702	61285.3	30469.1	0	0	0	97808.2	152800	109961	-	-
MWSslk146	595.17	433.12	594.159	C27H30O15	[M+H]+	4'-O-Glucosylvitexin	牡荆素葡萄糖苷	Flavonoids	黄酮	Flavones	黄酮	38950-94-6	3	117863	257702	132252	120612	120250	108380	36390.2	61487.8	47020.6	191800	118855	181814	-	-
pmb0464	458.15	116.03	457.143	C16H27NO14	[M+H]+	L-Aspartic acid-O-diglucoside	L-天冬氨酸-O-二葡萄糖苷	Amino acids and derivatives	氨基酸及其衍生物	Amino acids and derivatives	氨基酸及其衍生物	-	3	1.16696e+06	884491	1.36509e+06	1.04318e+06	741611	759819	624369	438861	459525	630761	908133	1.03606e+06	-	-
Lmfp006902	301.18	131.05	300.173	C19H24O3	[M+H]+	Centrolobol	1,7-双对羟基苯基-3-庚醇	Phenolic acids	酚酸类	Phenolic acids	酚酸类	30359-01-4	3	18364	16921.5	22018.2	11721.9	22380.3	20453.9	20601.5	7035.33	10352.1	15205.7	21793.2	14205.2	-	-
Zbtn005022	451.12	167.03	452.132	C21H24O11	[M-H]-	3-Hydroxyphloretin-4'-O-glucoside	3-羟基根皮素-4'-O-β-D-葡萄糖苷	Flavonoids	黄酮	Chalcones	查耳酮	-	2	70169.3	38465.9	45020.5	20005	42944.7	53791.3	57102.4	50926.1	68167.1	60264.5	48244.8	36846.9	-	-
Zjrp080609	639.44	423.36	638.439	C36H62O9	[M+H]+	ISO-Ginsenoside F1 F1*	异人参皂苷F1*	Terpenoids	萜类	Triterpene Saponin	三萜皂苷	-	3	63360.8	64817.7	57759.1	49222.9	38040.1	47793.6	21332.1	28113.3	26642.5	33201.5	51086.8	53791.2	-	-
Zjsp091341	639.45	143.11	638.439	C36H62O9	[M+H]+	ginsenoside F1	人参皂苷 F1	Terpenoids	萜类	Triterpene Saponin	三萜皂苷	53963-43-2	2	9794.31	12637.8	12062	7592.03	7455.07	11682.2	10120.1	7587.79	4107.14	8842.14	14598.9	12320.1	C20780	-
pmb3142	299.08	137.02	300.084	C13H16O8	[M-H]-	Salicylic acid-2-O-glucoside	水杨酸-2-O-葡萄糖苷	Phenolic acids	酚酸类	Phenolic acids	酚酸类	10366-91-3	3	101576	90895.3	85398.2	166371	187006	150771	88554.7	96800.7	115085	73025.8	99833	120490	-	-
pme1119	269.09	137.05	268.081	C10H12N4O5	[M+H]+	Inosine	肌苷	Nucleotides and derivatives	核苷酸及其衍生物	Nucleotides and derivatives	核苷酸及其衍生物	58-63-9	3	139129	136606	148564	145880	110082	120646	176939	275018	207422	98544.5	162778	140902	C00294	ko00230,ko01100,ko01232,ko02010
Lmqp006559	330.34	312.33	329.329	C20H43NO2	[M+H]+	2-Amino-1,3-eicosanediol	2-氨基-1,3-二十烷二醇	Others	其它类	Alcohol compounds	醇类化合物	-	3	541724	450982	489961	499586	2.12899e+06	482063	719417	494685	436710	1.73638e+06	1.90478e+06	2.70246e+06	-	-
MWSmce613	489.12	264.04	488.107	C14H26N4O11P2	[M+H]+	Citicoline	胞磷胆碱	Nucleotides and derivatives	核苷酸及其衍生物	Nucleotides and derivatives	核苷酸及其衍生物	987-78-0	3	45409.7	43404.7	28354.4	28913.2	14148.6	35010	8914.46	32570.9	13226.1	29031.8	21799.3	17983.6	C00307	ko00564,ko01100
Smjp004159	573.16	411.1	572.153	C28H28O13	[M+H]+	Justicidinoside A*	爵床定苷 A*	Lignans and Coumarins	木脂素和香豆素	Lignans	木脂素	-	3	62521.4	60424.8	53514.7	38297.6	21337.4	55127.3	51474.6	43479.4	44900.6	33393.5	54452.4	41832.7	-	-
Lacp003080	448.2	286.14	447.189	C23H29NO8	[M+H]+	N-methylhigenamine-7-O-glucopyranoside	N-甲基去甲基乌药碱-7-氧葡萄糖苷	Alkaloids	生物碱	Isoquinoline alkaloids	异喹啉类生物碱	-	2	219689	219093	280143	107542	123345	111899	68309.4	70105.2	68833.2	104800	172590	136925	-	-
Lmrj002793	277.12	120.08	276.111	C14H16N2O4	[M+H]+	Cyclo(Phe-Glu)	环(苯丙氨酸-谷氨酸)	Amino acids and derivatives	氨基酸及其衍生物	Amino acids and derivatives	氨基酸及其衍生物	-	2	57027.1	85467.1	82093.3	40367.5	109796	78475.4	71740.4	98420.8	68377.6	90931.2	144623	146678	-	-
Hmln001931	681.24	357.13	682.247	C32H42O16	[M-H]-	Matairesinol-4,4'-O-diglucoside	罗汉松脂酚-4,4'-O-二葡萄糖苷	Lignans and Coumarins	木脂素和香豆素	Lignans	木脂素	-	2	9304.98	11949.5	14640.8	7543.94	6682.67	4455.56	9816.32	12803.1	10665.8	7541.1	5123.79	4912.3	-	-
Hmcn002743	417.15	181.04	418.163	C22H26O8	[M-H]-	Lirioresinol A	鹅掌揪树脂醇 A	Lignans and Coumarins	木脂素和香豆素	Lignans	木脂素	-	3	10097.9	8736.22	8052.63	2285.23	2825.62	2358.88	5197.53	8181.54	7373.07	6859.44	5496.3	4111.38	-	-
Ymjm000135	507.18	161.02	508.195	C25H32O11	[M-H]-	8R-Dihydrodehydrodiconferyl alcohol 4-O-β-D-glucopyranoside	8R-二氢脱氢二萜醇 4-O-β-D-吡喃葡萄糖苷	Lignans and Coumarins	木脂素和香豆素	Lignans	木脂素	-	2	567487	581844	715190	343998	352324	332012	434476	521950	495848	605127	371746	591744	-	-
Hmcp001824	213.07	167.06	212.059	C12H8N2O2	[M+H]+	Ailanindole	9-氨基吡啶并(1,2-a)吲哚6,10-二酮	Alkaloids	生物碱	Plumerane	吲哚类生物碱	159903-51-2	2	180126	158864	141225	92927.5	135667	129481	156833	200678	144974	89305.1	136958	148966	-	-
Wcsn000472	503.16	113.02	504.169	C18H32O16	[M-H]-	Laminaran	海带多糖(昆布多糖)	Others	其它类	Saccharides	糖类	9008-22-4	2	1.33153e+06	691466	1.56931e+06	1.67447e+06	1.77157e+06	1.31851e+06	751402	808589	1.07183e+06	1.76881e+06	1.05865e+06	1.39132e+06	-	-
Wbwp009420	359.19	151.08	358.178	C21H26O5	[M+H]+	Kadsuralignan C*	日本南五味子木脂素 C*	Lignans and Coumarins	木脂素和香豆素	Lignans	木脂素	913183-89-8	1	128391	107260	105348	41778.7	41801.1	37443.9	47501	57664	50423.1	47025.7	64382.1	79296.6	-	-
pmb0382	339.09	177.05	338.079	C19H14O6	[M+H]+	O-Feruloyl 4-hydroxycoumarin	阿魏酰 4-羟基香豆素	Lignans and Coumarins	木脂素和香豆素	Coumarins	香豆素	-	3	79320.8	223574	351527	490131	231772	424469	180963	676443	288141	150636	217441	254804	-	-
pmp000476	240.2	57.1	239.189	C14H25NO2	[M+H]+	N-Isobutyl-4,5-epoxy-2E-decaenamide	N-异丁基-4,5-环氧-2E-癸酰胺	Alkaloids	生物碱	Alkaloids	生物碱	-	3	13099.2	19718.8	14403	20252.1	17429.6	14599.9	17427.9	12707.6	12712.9	11471.2	6892.17	10800.8	-	-
Wafn004433	455.21	263.15	396.2	C17H32O10	[M+CH3COOH-H]-	1-Hexanol arabinosylglucoside	1-己醇 阿拉伯糖基葡萄糖苷	Others	其它类	Others	其它	-	1	85736.8	98977.9	74754.7	87837.6	50823.2	112375	93181.2	119985	116821	69511.7	45099.9	46511.8	-	-
Lafp004732	399.24	219.17	398.23	C21H34O7	[M+H]+	7-Hydroxy-costol-glucoside	7-羟基广木香醇葡萄糖苷	Terpenoids	萜类	Sesquiterpenoids	倍半萜	-	2	51702.3	39613.7	15044.1	12400.4	35696.6	21418.6	28703.6	14641.4	37522.9	27868	36077.8	46654.9	-	-
mws1038	277.12	146.08	278.13	C11H22N2O4S	[M-H]-	Pantetheine	泛酰巯基乙胺	Alkaloids	生物碱	Alkaloids	生物碱	496-65-1	3	19910	12851.5	16322.8	17869.9	11658.5	10561.7	5844.67	14005.8	12891.7	10910.3	11668	17106.4	C00831	ko00332,ko00770,ko01100,ko01110
Hmln000659	331.07	169.01	332.074	C13H16O10	[M-H]-	3-O-Galloyl-D-glucose*	3-O-没食子酰-D-葡萄糖*	Phenolic acids	酚酸类	Phenolic acids	酚酸类	-	2	775340	859481	741037	890353	686745	861122	823140	888489	1.22716e+06	464650	721433	779264	-	-
Lmfn000604	331.07	169.01	332.074	C13H16O10	[M-H]-	6-O-Galloyl-β-D-glucose*	6-O-没食子酰-β-D-葡萄糖*	Phenolic acids	酚酸类	Phenolic acids	酚酸类	13186-19-1	2	775340	859481	741037	890353	686745	861122	823140	888489	1.22716e+06	464650	721433	779264	-	-
WaYn000716	515.12	341.11	516.133	C18H28O17	[M-H]-	Citric Acid diglucoside	柠檬酸二葡萄糖苷	Organic acids	有机酸	Organic acids	有机酸	-	1	1.16714e+06	1.00633e+06	1.58979e+06	887610	1.05532e+06	631046	1.47369e+06	1.93089e+06	1.65232e+06	822616	1.38513e+06	1.26144e+06	-	-
Ymjm000127	503.21	59.01	504.221	C23H36O12	[M-H]-	10-Acetylpatrinoside	10-乙酰败酱皂苷	Terpenoids	萜类	Monoterpenoids	倍萜	-	2	86252.3	59937.7	87295.8	92402.6	65998.6	77598.1	113808	106301	98211	73032.2	79116.7	115277	-	-
MWSHC20170	269.1	59.02	270.11	C13H18O6	[M-H]-	Phenylmethyl β-L-glucopyranoside	苯甲基 β-L-吡喃葡萄糖苷	Phenolic acids	酚酸类	Phenolic acids	酚酸类	176018-22-7	2	18827.4	29078.3	18017.2	16781.2	11467.1	15202.5	17082.5	12284.9	16384.7	20874.9	12284.9	18016	-	-
Lhmp122205	301.14	245.09	300.136	C18H20O4	[M+H]+	5-O-Methyllatifolin*	5-甲氧基阔叶黄檀酚*	Others	其它类	Others	其它	-	1	37058.3	33978.6	46964.3	38635.9	36986.4	34599.3	39445.3	21806.6	36403.7	32470.6	44065	54973	-	-
MWSHY0126	301.07	258.05	300.063	C16H12O6	[M+H]+	Kaempferide (3,5,7-Trihydroxy-4'-methoxyflavone)	山柰素	Flavonoids	黄酮	Flavonols	黄酮醇	491-54-3	3	65716.6	57406.7	58510.6	23664.7	13044.8	16468.2	23600.1	25115.6	25751.7	29781.4	23664.7	39448.4	C10098	ko00944
pme2890	269.06	136.04	268.055	C8H16N2O4S2	[M+H]+	L-Homocystine	L-高胱氨酸	Amino acids and derivatives	氨基酸及其衍生物	Amino acids and derivatives	氨基酸及其衍生物	626-72-2	3	29868.6	40562.7	32103.5	31756.6	25780.6	27336.2	46742.1	33526.1	29094.6	26123.5	43651.4	33068.2	C01817	ko00270
Zjrp080915	929.55	309.12	928.54	C48H80O17	[M+H]+	(PPD-2H)-Glc-Glc-Rha	去二氢原人参二醇-Glc-Glc-Rha	Terpenoids	萜类	Triterpene Saponin	三萜皂苷	-	1	126043	77226.8	78430.7	71463.4	101695	107016	107411	44622.7	143023	87541.6	107974	63375	-	-
Lmsp004670	595.17	287.06	594.159	C27H30O15	[M+H]+	Kaempferol-3-O-glucoside-7-O-rhamnoside*	山柰酚-3-O-葡萄糖苷-7-O-鼠李糖苷*	Flavonoids	黄酮	Flavonols	黄酮醇	2392-95-2	2	10800.4	24263.6	25413.7	14415.4	4669.22	6663.62	10005	4170.32	8296.79	9099.03	11240.5	6597.45	-	-
MWSHY0080	595.17	287.06	594.159	C27H30O15	[M+H]+	Luteolin-7-O-neohesperidoside (Lonicerin)*	木犀草素-7-O-新橘皮糖苷 (忍冬苷)*	Flavonoids	黄酮	Flavones	黄酮	25694-72-8	2	10800.4	24263.6	25413.7	14415.4	4669.22	6663.62	10005	4170.32	8296.79	9099.03	11240.5	6597.45	C12630	ko00944
MWS4525	166.07	124.05	165.065	C6H7N5O	[M+H]+	6-O-methylguanine	6-O-甲基鸟嘌呤	Nucleotides and derivatives	核苷酸及其衍生物	Nucleotides and derivatives	核苷酸及其衍生物	20535-83-5	3	31932.7	18924.8	19485.5	33579	38390.4	29785.7	22372.7	23556.8	26607.5	17713.7	29736.5	22527.9	-	-
pme1194	228.1	112.05	227.091	C9H13N3O4	[M+H]+	2'-Deoxycytidine	2'-脱氧胞苷	Nucleotides and derivatives	核苷酸及其衍生物	Nucleotides and derivatives	核苷酸及其衍生物	951-77-9	3	141679	117034	187864	170352	152974	123075	239201	165893	152293	198740	117164	155195	C00881	ko00240,ko01100,ko01232,ko02010
pmp000981	563.21	401.12	562.205	C28H34O12	[M+H]+	Caohuoside D	朝藿苷 D	Flavonoids	黄酮	Flavonols	黄酮醇	161504-79-6	3	78609.3	165583	76290.5	110045	100756	115667	151048	28052.9	163948	71554.9	95427.8	56807.2	-	-
Wdzn010432	315.19	255.23	316.204	C20H28O3	[M-H]-	5-[2-(furan-3-yl)ethyl]-5,6,8a-trimethyl-3,4,4a,6,7,8-hexahydronaphthalene-1-carboxylic acid	5-[2-(呋喃-3-基)乙基]-5,6,8a-三甲基-3,4a,6,7,8-六氢萘-1-羧酸	Terpenoids	萜类	Ditepenoids	二萜	-	1	71141.1	53949.5	94842.9	64505.9	57877.7	75724.3	67296.9	55684.3	75898.2	61488.3	40694.5	69867.4	-	-
pme2268	138.06	94.07	137.048	C7H7NO2	[M+H]+	Trigonelline	葫芦巴碱	Alkaloids	生物碱	Pyridine alkaloids	吡啶类生物碱	535-83-1	3	126677	189016	107944	184795	106824	100754	74937.3	28366.4	79343.8	79151.2	125344	84401	C01004	ko00760
Lmhp010040	504.31	363.29	503.301	C25H46NO7P	[M+H]+	LysoPE 20:3*	溶血磷脂酰乙醇胺 20:3*	Lipids	脂质	LPE	溶血磷脂酰乙醇胺	-	3	19910	25964.4	22208.8	15529.8	17932.2	21664.5	9441.51	22950.9	34316.4	24646.2	14385.3	19443.2	-	-
Cmpp007452	261.11	189.06	260.105	C15H16O4	[M+H]+	Auraptenol	酸橙素烯醇	Lignans and Coumarins	木脂素和香豆素	Coumarins	香豆素	1221-43-8	3	46160.8	53066	43537.7	23298.3	17447.1	21921	2846.54	3324.54	4778.39	33213.6	23001.5	20489.8	-	-
Hmcp001578	641.17	479.11	640.164	C28H32O17	[M+H]+	Isorhamnetin-3,7-O-diglucoside	异鼠李素-3,7-O-二葡萄糖苷	Flavonoids	黄酮	Flavonols	黄酮醇	6758-51-6	1	106019	70994.6	84931.8	93535.1	86715.1	76732.3	60090.5	23340	35010	57530.3	36611.1	62853.4	-	-
Zjrp081004	633.4	439.4	632.392	C36H56O9	[M+H]+	oleanolic acid-GlurA	齐墩果酸-葡萄糖醛酸	Terpenoids	萜类	Triterpene Saponin	三萜皂苷	-	1	34604.2	64614	49670.5	68167	111321	65837.3	147470	80699.3	152475	97786.8	152846	100311	-	-
Zmgn000216	125	78.96	126.008	C2H7O4P	[M-H]-	2-Hydroxyethylphosphonic acid	2-羟基乙基膦酸	Organic acids	有机酸	Organic acids	有机酸	22987-21-9	3	31905	45856.1	45543.1	51377	39240	37042.9	29651	57657.5	57098.8	34557.6	46697.2	27572.8	C06451	ko00440,ko01100,ko01110
MA10039641	341.11	89.02	342.116	C12H22O11	[M-H]-	D-Lactose*	D-乳糖*	Others	其它类	Saccharides	糖类	63-42-3	1	2.50188e+07	2.76628e+07	3.05362e+07	3.08593e+07	2.91818e+07	2.69533e+07	2.39237e+07	2.22046e+07	2.39552e+07	20603317	2.95402e+07	3.58203e+07	C01970	-
Lmqp003432	227.16	121.1	226.157	C13H22O3	[M+H]+	6,9-Dihydroxy-7-megastigmen-3-one	6,9-二羟基-7-巨豆烯-3-酮	Terpenoids	萜类	Sesquiterpenoids	倍半萜	-	2	94491.6	86459.4	114543	83879.4	123956	18542.3	73934.3	62235.6	78182.5	65984.7	40970.5	44551.5	-	-
Zjrp081009	765.48	421.35	764.471	C42H68O12	[M+H]+	ISO-PPT-Glc-adipoyl	原人参三醇-Glc-己二酰	Terpenoids	萜类	Triterpene Saponin	三萜皂苷	-	1	1.04379e+06	1.02907e+06	1.2066e+06	754342	1.16202e+06	144309	1.23306e+06	1.2705e+06	1.17278e+06	1.25517e+06	1.42252e+06	817142	-	-
Lcsp002261	306.14	188.07	305.138	C15H19N3O4	[M+H]+	Thr-Trp	苏氨酸-色氨酸	Amino acids and derivatives	氨基酸及其衍生物	Amino acids and derivatives	氨基酸及其衍生物	186761-42-2	2	173889	277688	186400	149404	179332	344779	215723	504415	199522	215042	142632	248897	-	-
Zjsp091343	639.44	423.36	638.439	C36H62O9	[M+H]+	ginsenoside Rh1	人参皂苷Rh1	Terpenoids	萜类	Triterpene Saponin	三萜皂苷	-	2	15051.8	19621	23673.6	39862.2	22806.3	43161.4	19079.2	30921.2	51859.9	54129.3	32411.8	55122.3	-	-
Zmhn003076	503.12	341.09	504.127	C24H24O12	[M-H]-	((2R,3R,5R,6R)-6-(((E)-3-(3,4-dihydroxyphenyl)acryloyl)oxy)-3,4,5-trihydroxytetrahydro-2H-pyran-2-yl)methyl (Z)-3-(3,4-dihydroxyphenyl)acrylate	((2R,3R,5R,6R)-6-(((E)-3-(3,4-二羟基苯基)丙烯酰基)氧基)-3,4,5-三羟基-四氢-2H-2-基)甲基(Z)-3-(3,4-二羟基苯基)丙烯酸酯	Phenolic acids	酚酸类	Phenolic acids	酚酸类	-	3	28675	24580.6	12603	14496.8	19746.7	21710.7	14538.3	10503.4	20861.2	38599.6	41156.3	23774	-	-
Qmyp101124	235.17	119.09	234.162	C15H22O2	[M+H]+	Procurcumenol	原莪术醇	Terpenoids	萜类	Sesquiterpenoids	倍半萜	-	2	144240	120057	156596	0	0	0	51009.9	138346	143179	109672	183116	127905	-	-
Lhlp120607	345.15	109.06	344.147	C16H24O8	[M+H]+	Hydroxyspicatoside A	羟基留兰香苷 A	Terpenoids	萜类	Monoterpenoids	倍萜	-	2	167884	210518	176600	176324	174824	190161	212031	212027	187266	120859	197627	209070	-	-
pma0702	558.28	207.07	557.274	C29H39N3O8	[M+H]+	N1,N8-Bis(sinapoyl)spermidine	N1,N8-双(芥子酰)亚精胺	Alkaloids	生物碱	Phenolamine	酚胺	-	3	123528	56059.2	35532.8	290918	277760	284735	151466	216835	90097.2	190419	194195	113693	C21170	-
Zmyn000110	258.04	78.96	259.046	C6H14NO8P	[M-H]-	D-Glucosamine 1-phosphate	D-氨基葡萄糖-1-磷酸	Others	其它类	Saccharides	糖类	2152-75-2	3	40383.7	49509.8	71605.4	33416.8	33603.8	48884.9	31452.1	16736.9	29091.2	29779.9	45531.8	28147.4	C06156	ko00520,ko01100,ko01250
Yajn003916	445.21	59.01	446.215	C21H34O10	[M-H]-	(1S,4aS,7aR)-7-(3-hydroxybutyl)-4-((((2R,3R,4S,5S,6R)-3,4,5-trihydroxy-6-(hydroxymethyl)tetrahydro-2H-pyran-2-yl)oxy)methyl)-1,4a,5,6,7,7a-hexahydrocyclopenta[c]pyran-1-yl acetate	(1S,4aS,7aR)-7-(3-hydroxybutyl)-4-((((2R,3R,4S,5S,6R)-3,4,5-trihydroxy-6-(hydroxymethyl)tetrahydro-2H-pyran-2-yl)oxy)methyl)-1,4a,5,6,7,7a-hexahydrocyclopenta[c]pyran-1-yl acetate	Terpenoids	萜类	Monoterpenoids	倍萜	-	3	296980	312962	258566	223664	246990	288182	273650	264445	331555	336859	269046	189384	-	-
MW0111242	320.26	132.05	297.267	C18H35NO2	[M+Na]+	N-(2-Hydroxyethyl)hexadec-9-enamide	N-(2-羟乙基)hexadec-9-enamide	Others	其它类	Others	其它	-	3	291771	199483	257847	245482	164329	176462	186821	235750	153450	262744	184682	328627	-	-
Lmgp002593	123.04	77.04	122.037	C7H6O2	[M+H]+	3-hydroxybenzaldehyde	3-羟基苯甲醛	Phenolic acids	酚酸类	Phenolic acids	酚酸类	100-83-4	3	415730	497961	536815	661452	441140	515043	468516	930778	818405	592482	488168	835835	C03067	-
pme1173	137.05	110.03	136.038	C5H4N4O	[M+H]+	Allopurinol	别嘌呤醇	Nucleotides and derivatives	核苷酸及其衍生物	Nucleotides and derivatives	核苷酸及其衍生物	315-30-0	3	22692	22160.7	17930.4	20940.9	29513.5	22164.4	32735	41461.5	31091	25917.5	33591	18905.6	-	-
Lmbn005287	311.22	249.22	312.23	C18H32O4	[M-H]-	7S,8S-DiHODE; (9Z,12Z)-(7S,8S)-Dihydroxyoctadeca-9,12-dienoic acid*	7,8-二羟基-9,12-十八碳二烯酸*	Lipids	脂质	Free fatty acids	游离脂肪酸	143288-65-7	3	17678.9	13558.4	16049.2	10100.6	7042.46	14539.2	15389.5	17934.3	12256.2	17113.2	10035.4	11885.4	C07354	ko00591
MWS80007	311.22	249.22	312.23	C18H32O4	[M-H]-	13-Hydroperoxy-9Z,11E-octadecadienoic acid*	13-过氧化羟基-9Z,11E-十八碳二烯酸*	Lipids	脂质	Free fatty acids	游离脂肪酸	23017-93-8	3	17678.9	13558.4	16049.2	10100.6	7042.46	14539.2	15389.5	17934.3	12256.2	17113.2	10035.4	11885.4	-	-
Wbsp011982	499.38	499.38	498.371	C32H50O4	[M+H]+	3α-Acetoxy-21β-hydroxy-β-serrata-14-ene-16-one	3α-Acetoxy-21β-hydroxy-β-serrata-14-ene-16-one	Terpenoids	萜类	Triterpene	三萜	-	1	494274	736334	493456	402428	1.31521e+06	492997	349918	1.27707e+06	437230	439477	424023	683520	-	-
Lmsn007762	793.44	793.44	794.445	C42H66O14	[M-H]-	Lucyoside F	丝瓜苷 F	Terpenoids	萜类	Triterpene Saponin	三萜皂苷	-	1	287612	325201	700821	416546	473843	236239	443539	264968	550565	266693	159922	284035	-	-
pme3382	160.06	98.02	161.069	C6H11NO4	[M-H]-	N-Acetyl-L-threonine	N-乙酰-L-苏氨酸	Amino acids and derivatives	氨基酸及其衍生物	Amino acids and derivatives	氨基酸及其衍生物	17093-74-2	3	18531.8	25178.7	26879.8	18313.2	32501	32695.2	22733.6	23037.8	33166.3	22216.4	38756.1	27886.7	-	-
Wcdn000434	341.11	59.01	342.116	C12H22O11	[M-H]-	5-{[3,4-dihydroxy-2,5-bis(hydroxymethyl)oxolan-2-yl]oxy}-2-(hydroxymethyl)oxane-2,3,4-triol	5-{[3,4-dihydroxy-2,5-bis(hydroxymethyl)oxolan-2-yl]oxy}-2-(hydroxymethyl)oxane-2,3,4-triol	Others	其它类	Saccharides	糖类	-	1	9.91953e+06	7.24064e+06	7.44896e+06	5.64681e+06	5.32375e+06	6.00572e+06	5.56843e+06	5.84232e+06	5.34227e+06	4.81167e+06	7.54977e+06	8.70962e+06	-	-
pmp001244	266.14	207.07	266.139	C14H20NO4+	[M]+	Caffeoylcholine	咖啡酰胆碱	Alkaloids	生物碱	Phenolamine	酚胺	87189-10-4	3	123530	87130.3	155230	58146.1	53883.1	80858.1	129465	87655.3	68963.6	147981	139207	83109	-	-
Jmwn002172	315.11	135.04	316.116	C14H20O8	[M-H]-	3,4-dihydroxyphenylethanol-β-D-glucopyranoside*	3,4-二羟基苯乙醇-β-D-吡喃葡萄糖苷*	Phenolic acids	酚酸类	Phenolic acids	酚酸类	-	3	23643.4	24062.4	24672.9	16951.5	22233.7	27610.3	8674.03	11445.9	11413.4	19615.9	11443.9	13480.4	-	-
Lmnn102707	315.11	135.04	316.116	C14H20O8	[M-H]-	Cimidahurinine*	北升麻宁*	Phenolic acids	酚酸类	Phenolic acids	酚酸类	142542-89-0	3	23643.4	24062.4	24672.9	16951.5	22233.7	27610.3	8674.03	11445.9	11413.4	19615.9	11443.9	13480.4	-	-
pmb0492	584.28	325	583.268	C34H37N3O6	[M+H]+	N',N'',N'''-p-Coumaroyl-cinnamoyl-caffeoyl spermidine	N',N'',N'''-对香豆酰肉桂酰咖啡酰亚精胺	Alkaloids	生物碱	Phenolamine	酚胺	-	3	45073.4	59102.4	49189.5	26291.2	25297.8	40216.9	19110.8	45414.4	31754.2	30579.8	43374.9	24926.2	-	-
mws0987	161.06	115.05	160.052	C10H8O2	[M+H]+	6-MethylCoumarin	6-甲基香豆素	Lignans and Coumarins	木脂素和香豆素	Coumarins	香豆素	92-48-8	3	109775	78120.9	215836	220829	245577	200135	210068	101330	88211.3	192574	123476	226220	-	-
Lmlp002994	190.09	175.06	189.079	C11H11NO2	[M+H]+	5-Hydroxyquinoline	5-羟基喹啉	Alkaloids	生物碱	Quinoline alkaloids	喹啉类生物碱	578-67-6	3	56252.1	106499	67515.4	104136	157527	56048	100255	89521.4	63852.3	113995	82646.5	64091.5	-	-
ZbWn008251	433.24	153	434.249	C25H38O4S	[M-H]-	(E)-4-methylbenzenesulfonic (E)-octadeca-14,17-dienoic anhydride	(E)-4-甲基苯磺酸(E)-十八碳-14,17-二烯酸酐	Others	其它类	Others	其它	-	3	865335	630025	455082	553867	202348	413415	457371	687827	694161	401063	405807	229721	-	-
Zmzn000079	199	78.96	200.009	C4H9O7P	[M-H]-	D-Erythrose-4-phosphate	D-赤藓糖-4-磷酸	Others	其它类	Saccharides	糖类	585-18-2	3	482432	805658	421147	509291	336446	336386	262447	424591	238430	272102	378664	493809	C00279	ko00030,ko00400,ko00710,ko00750,ko01100,ko01110,ko01200,ko01230,ko01240
Lhhp102922	371.15	167.07	370.142	C21H22O6	[M+H]+	Fargesin	辛夷脂素	Lignans and Coumarins	木脂素和香豆素	Lignans	木脂素	31008-19-2	2	63052	117895	81695	82366.5	15132	54656	101775	37458.9	138985	116956	83099.6	66128.4	C16957	-
Zjrn080669	885.49	841.5	886.493	C45H74O17	[M-H]-	(PPD-2H)-Glc-Glc-malonyl	去二氢原人参二醇-Glc-Glc-丙二酰	Terpenoids	萜类	Triterpene Saponin	三萜皂苷	-	1	79245.6	215861	113173	191230	188058	120130	39078	7654.1	89190.5	114648	201042	140320	-	-
Lmjp002461	611.16	303.05	610.153	C27H30O16	[M+H]+	Quercetin-3-O-neohesperidoside*	槲皮素-3-O-新橘皮糖苷*	Flavonoids	黄酮	Flavonols	黄酮醇	29662-79-1	3	268590	140075	83114.7	88733.2	83998.1	110983	115422	46594.5	155180	225283	134643	245215	-	-
Lmsp004166	611.16	303.05	610.153	C27H30O16	[M+H]+	Quercetin-3-O-glucoside-7-O-rhamnoside*	槲皮素-3-O-葡萄糖苷-7-O-鼠李糖苷*	Flavonoids	黄酮	Flavonols	黄酮醇	-	3	268590	140075	83114.7	88733.2	83998.1	110983	115422	46594.5	155180	225283	134643	245215	-	-
pme1987	88.04	71.01	89.0477	C3H7NO2	[M-H]-	L-Alanine	L-丙氨酸	Amino acids and derivatives	氨基酸及其衍生物	Amino acids and derivatives	氨基酸及其衍生物	56-41-7	3	5978.16	6000	9332.36	7547.85	8109.12	7063.2	10527.4	4234.3	7238.43	10869.4	6178.07	7610.09	C00041	ko00250,ko00270,ko00430,ko00450,ko00470,ko00710,ko00970,ko01100,ko01110,ko01200,ko01230,ko02010,ko04122
Lmsn004970	503.12	179.04	504.127	C24H24O12	[M-H]-	3,6-Di-O-caffeoyl glucose*	3,6-二-O-咖啡酰葡萄糖*	Phenolic acids	酚酸类	Phenolic acids	酚酸类	-	3	9902.63	5322.66	7774.97	22882.1	7253.82	8907.3	9317.49	9840.61	10365.8	14292.4	10005	18334.1	-	-
mws4163	665.21	485.15	666.222	C24H42O21	[M-H]-	Nystose	蔗果四糖	Others	其它类	Saccharides	糖类	13133-07-8	3	26620.1	41930.8	53576.4	56106.6	55679.4	56714.6	14032.5	28279.5	22881.4	33500.9	54338.4	61828.6	-	-
Zjrn080657	825.51	765.48	826.508	C44H74O14	[M-H]-	PPT-Glc-Rha-acetyl*	原人参三醇-Glc-Rha-acetyl*	Terpenoids	萜类	Triterpene Saponin	三萜皂苷	-	1	70102.8	105556	118893	62140.2	59360.5	49183.8	64417	69120.3	58732.6	75001.2	53657.3	98375.4	-	-
mws0183	153.02	109.03	154.027	C7H6O4	[M-H]-	3,4-Dihydroxybenzoic acid (Protocatechuic acid)*	3,4-二羟基苯甲酸; 原儿茶酸*	Phenolic acids	酚酸类	Phenolic acids	酚酸类	99-50-3	3	177980	139493	186859	184266	207065	223433	137040	238354	207825	100068	106347	166789	C00230	ko01100,ko01110
MWSHC20168	153.02	109.03	154.027	C7H6O4	[M-H]-	Methyl cumalate*	香豆酸甲酯*	Phenolic acids	酚酸类	Phenolic acids	酚酸类	6018-41-3	3	177980	139493	186859	184266	207065	223433	137040	238354	207825	100068	106347	166789	-	-
Lmyn006221	679.39	397.13	680.398	C33H60O14	[M-H]-	Gingerglycolipid C	姜糖脂 C	Lipids	脂质	Glycerol ester	甘油酯	-	2	5305.36	6296.47	4907.45	4713.04	6791.61	6189.62	4748.49	7722.87	3631.27	5677.86	5209.45	8785.28	-	-
Hmsn003530	959.54	797.47	960.529	C48H80O19	[M-H]-	Notoginsenoside G	三七皂苷 G	Terpenoids	萜类	Triterpene Saponin	三萜皂苷	-	3	8233.31	15588.6	12507.5	6900.2	5078.95	5595.69	6873.71	8817.2	5087.93	14516.9	11184.3	7877.41	-	-
MWS20147	449.11	287.06	448.101	C21H20O11	[M+H]+	Luteolin-3'-O-glucoside	木犀草素-3'-O-葡萄糖苷	Flavonoids	黄酮	Flavones	黄酮	-	3	31326.3	10005	27857.7	43095.2	42114	48768.3	10086.7	7858.12	8370.97	17692.9	29976.4	32825.6	-	-
Zmdn006016	359.15	223.1	360.157	C20H24O6	[M-H]-	Burselignan	Burselignan	Lignans and Coumarins	木脂素和香豆素	Lignans	木脂素	-	3	6827.14	5869.54	4229.95	5468.84	5457.33	4912.75	5326.07	2294.53	6140.54	2869.03	5324.13	4091.44	-	-
Zjrp080911	785.5	441.37	784.497	C42H72O13	[M+H]+	(PPD-2H)-Glc-Rha	去二氢原人参二醇-Glc-Rha	Terpenoids	萜类	Triterpene Saponin	三萜皂苷	-	1	26205.6	66685	41680	19056.2	36675	14283.8	14302	19490.9	17132.6	15495.3	28053.7	20004.8	-	-
pme0195	120.01	74.01	121.02	C3H7NO2S	[M-H]-	L-Cysteine	L-半胱氨酸	Amino acids and derivatives	氨基酸及其衍生物	Amino acids and derivatives	氨基酸及其衍生物	52-90-4	3	1186.97	2897	3551.49	2959.5	1186.37	1261.5	890.358	608.631	2721.71	2369.57	1261.5	2029.13	C00097	ko00260,ko00270,ko00311,ko00332,ko00430,ko00460,ko00470,ko00480,ko00730,ko00770,ko00920,ko00970,ko01100,ko01110,ko01200,ko01230,ko01240,ko04122
Zjsp091340	753.48	423.36	752.471	C41H68O12	[M+H]+	notoginsenoside T5/LY	三七皂苷T5/LY	Terpenoids	萜类	Triterpene Saponin	三萜皂苷	-	1	68092.5	70831.5	58536.1	60443.7	63992	51008.3	175207	157283	105569	56382.5	106018	87743.1	-	-
Hmln002100	535.18	373.13	536.189	C26H32O12	[M-H]-	Nortrachelogenin-4-O-glucoside	去甲络石苷元-4-O-葡萄糖苷	Lignans and Coumarins	木脂素和香豆素	Lignans	木脂素	33464-78-7	2	71857.3	46033.4	65076.2	50563.1	48506.7	57092.4	69498.6	75729.2	62756.9	60707	32358.8	48362.8	-	-
MWS2032	137.07	65.04	136.064	C7H8N2O	[M+H]+	6-Methylnicotinamide	6-甲基烟酰胺	Alkaloids	生物碱	Pyridine alkaloids	吡啶类生物碱	6960-22-1	3	259338	293329	346114	285072	325297	258030	275834	241600	384549	208191	377835	372148	-	-
Lmyn002403	313.09	101.02	314.1	C14H18O8	[M-H]-	Mandelic acid-β-glucoside	扁桃酸-β-葡萄糖苷	Organic acids	有机酸	Organic acids	有机酸	-	2	21461.2	25033.2	14586.7	22909.6	27412.4	20852.4	14753.9	19153	22943.4	12764.7	24045.7	20026.6	-	-
Lmsn000381	341.11	89.02	342.116	C12H22O11	[M-H]-	D-Maltose*	D-麦芽糖*	Others	其它类	Saccharides	糖类	69-79-4	1	337508	293701	660835	478570	606671	490656	571884	431774	449780	317062	451038	590537	C01971	-
pme3188	323.03	211	324.036	C9H13N2O9P	[M-H]-	Uridine 5'-monophosphate	尿苷 5'-单磷酸	Nucleotides and derivatives	核苷酸及其衍生物	Nucleotides and derivatives	核苷酸及其衍生物	58-97-9	3	78154.2	52211.5	62643.9	49136	58211.6	62657	33452.5	41215.4	56644.3	38933.2	67898.3	44872.2	C00105	ko00240,ko01100,ko01232,ko01240
mws1589	503.16	179.06	504.169	C18H32O16	[M-H]-	D-Panose	D-潘糖	Others	其它类	Saccharides	糖类	33401-87-5	1	1.3236e+06	1.48709e+06	2.03484e+06	1.75778e+06	2.8666e+06	1.86141e+06	1.36088e+06	2.07161e+06	1.25476e+06	1.86602e+06	1.27575e+06	2.39997e+06	C00713	-
Hmln002355	549.2	387.15	550.205	C27H34O12	[M-H]-	5'-Methoxymatairesinoside	5'-甲氧基罗汉松脂苷	Lignans and Coumarins	木脂素和香豆素	Lignans	木脂素	1691201-82-7	3	13219.8	20579.6	4674.34	18065.9	16700.5	16605.8	9531.51	22554.7	7120.11	6393.94	11866.2	11245.7	-	-
Lmdn003756	193.05	135.05	194.058	C10H10O4	[M-H]-	Methyl caffeate	咖啡酸甲酯	Phenolic acids	酚酸类	Phenolic acids	酚酸类	3843-74-1	2	42987.8	18739.8	45578.8	16519.7	15594.1	15930.5	16741.2	18942.1	21142.6	34963.3	20145.8	22758.6	C10477	-
Hmln002149	623.2	461.17	624.205	C29H36O15	[M-H]-	Acteoside; Verbascoside	毛蕊花糖苷	Phenolic acids	酚酸类	Phenolic acids	酚酸类	61276-17-3	3	25656.3	14799.7	13224.2	15794.3	16581.8	10226.7	9216.51	13050.7	15923.2	7016.34	13279.6	11836.6	C10501	-
pme0264	243.1	127.05	242.09	C10H14N2O5	[M+H]+	Thymidine	胸苷	Nucleotides and derivatives	核苷酸及其衍生物	Nucleotides and derivatives	核苷酸及其衍生物	50-89-5	2	46213.2	11811.8	66696.1	60807.1	36053.7	74294.3	31345.4	27727.1	41342.1	47127.7	43825	74676	C00214	ko00240,ko01100,ko01232
Zmjp003291	595.17	433.12	594.159	C27H30O15	[M+H]+	Vitexin-2''-O-galactoside	牡荆素-2''-O-半乳糖苷	Flavonoids	黄酮	Flavones	黄酮	-	3	158976	121484	138760	98238	165920	88401.4	79580.5	89337.2	122926	138268	82875.8	158508	-	-
MWS2910	242.11	126.07	241.106	C10H15N3O4	[M+H]+	5-Methyl-2'-Deoxycytidine	5-甲基-2'-脱氧胞苷	Nucleotides and derivatives	核苷酸及其衍生物	Nucleotides and derivatives	核苷酸及其衍生物	838-07-3	3	9917.24	58772.2	15246.7	28049.8	46681.5	44562.5	39770.1	20960.6	30544.1	17028.5	30479.8	31867.4	C03592	-
Wafn003429	441.2	249.13	382.184	C16H30O10	[M+CH3COOH-H]-	3-Methylbutyl 6-O-(alpha-L-arabinopyranosyl)-beta-D-glucopyranoside	3-甲基丁基 6-O-(α-L-阿拉伯吡喃糖基)-β-D-吡喃葡萄糖苷	Others	其它类	Others	其它	-	1	828791	1.32089e+06	1.48014e+06	1.3544e+06	1.27506e+06	947992	1.45884e+06	1.02891e+06	1.3866e+06	1.74548e+06	935653	1.26115e+06	-	-
Zmxp004471	287.06	153.02	286.048	C15H10O6	[M+H]+	Thunberginol B	Thunberginol B	Lignans and Coumarins	木脂素和香豆素	Coumarins	香豆素	147666-81-7	3	53550.3	51579	16914	58222.2	38345	73037.6	36675	28605.9	6670	18601.3	17716.6	30010	-	-
Hmln101664	697.24	535.18	698.242	C32H42O17	[M-H]-	Nortrachelogenin-4'-O-gentiobioside	去甲络石苷元-4'-O-龙胆双糖苷	Lignans and Coumarins	木脂素和香豆素	Lignans	木脂素	-	2	10658.9	16600.9	9806.09	9798.42	10223.8	14483	9375.52	11142.7	9496.02	14068.6	9800.98	7663.83	-	-
MW0131367	415.1	253.04	416.111	C21H20O9	[M-H]-	4H-1-Benzopyran-4-one, 7-(beta-D-glucopyranosyloxy)-3-(4-hydroxyphenyl)-	3-(4-羟基苯基)-7-{[3，4，5-三羟基-6-(羟甲基）恶烷-2-基]氧}-4H-色烯-4-酮	Others	其它类	Ketone compounds	酮类化合物	-	3	39821.2	42598.5	57040.9	23660.1	14838	23081	26478.2	41040.1	22264.9	34309.7	18158.4	25684.5	-	-
Lmdp004892	535.11	287.05	534.101	C24H22O14	[M+H]+	Kaempferol-3-O-(6''-malonyl)galactoside*	山柰酚-3-O-(6''-丙二酰)半乳糖苷*	Flavonoids	黄酮	Flavonols	黄酮醇	-	3	23534.9	101663	43345	17073	21688.7	75302	10729.4	6652.66	6670	18920.7	21688.7	33340	-	-
pmp000587	535.11	287.05	534.101	C24H22O14	[M+H]+	Luteolin-7-O-(6''-malonyl)glucoside*	木犀草素-7-O-(6''-丙二酰)葡萄糖苷*	Flavonoids	黄酮	Flavones	黄酮	-	3	23534.9	101663	43345	17073	21688.7	75302	10729.4	6652.66	6670	18920.7	21688.7	33340	C10103	-
pmn001497	575.35	279.2	516.335	C33H44N2O3	[M+CH3COOH-H]-	Dendrocrepine*	玫瑰石斛碱*	Alkaloids	生物碱	Alkaloids	生物碱	51020-39-4	1	465426	352693	336953	133838	273215	215398	289616	397744	380392	273364	520873	401792	-	-
pmf0440	163.08	91.05	162.068	C10H10O2	[M+H]+	4-MethoxycinnaMaldehyde	4-甲氧基肉桂醛	Others	其它类	Aldehyde compounds	醛类化合物	1963-36-6	3	1.04093e+06	972515	866390	687997	1.01147e+06	807353	764987	843125	756193	1.11636e+06	585165	840437	C10475	-
MWSslk144	193.09	147.04	192.079	C11H12O3	[M+H]+	p-Coumaric acid ethyl ester	对香豆酸乙酯	Phenolic acids	酚酸类	Phenolic acids	酚酸类	7362-39-2	3	67802.3	28574.7	51406.1	74891.9	77494.2	81841.4	58282.3	66940.8	64846.3	78131.1	40460.3	62366.1	-	-
MW0114960	324.05	162	301.056	C8H16NO9P	[M+Na]+	N-acetyl-alpha-D-glucosamine 1-phosphate	N-乙酰基-α-D-葡糖胺1-磷酸	Organic acids	有机酸	Organic acids	有机酸	119185-04-5	3	6.18027e+06	4.8318e+06	5.10126e+06	2.14825e+06	1.61257e+06	2.76787e+06	2.78031e+06	3.90393e+06	3.08857e+06	3.56191e+06	4.30463e+06	2.21219e+06	C04501	ko00520,ko01100,ko01250
mws0668	283.07	151.03	284.076	C10H12N4O6	[M-H]-	Xanthosine	黄苷	Nucleotides and derivatives	核苷酸及其衍生物	Nucleotides and derivatives	核苷酸及其衍生物	146-80-5	1	14689.5	15757.4	9058.9	17578.1	19170.4	15769.6	22089.6	8567.21	22314.9	9718.62	16778.4	18853.2	C01762	ko00230,ko00232,ko01100,ko01110,ko01232,ko02010
Smjp003411	529.13	367.08	528.127	C26H24O12	[M+H]+	Procumbenoside I	爵床苷 I	Lignans and Coumarins	木脂素和香豆素	Lignans	木脂素	2243471-10-3	3	98826.4	66173.1	73383.1	60090.9	39942.9	75763.3	133178	35969.4	48140.2	61168.6	36885.3	72033.5	-	-
MWS1798	113.06	67.05	112.052	C6H8O2	[M+H]+	2,4-Hexadienoic acid	山梨酸	Organic acids	有机酸	Organic acids	有机酸	110-44-1	3	72165.4	46680	27031.4	71047.1	30564.6	46269.7	60268.7	43156.1	126251	55159.2	43988.4	28288.1	-	-
mws0677	219.11	160.08	218.106	C12H14N2O2	[M+H]+	N-Acetyl-5-hydroxytryptamine	N-乙酰-5-羟基色胺	Alkaloids	生物碱	Plumerane	吲哚类生物碱	1210-83-9	2	88406	70274.4	56081.2	72943.6	72668.6	86795.9	96202.1	102083	88419.5	62515.1	82280.6	117624	C00978	ko00380,ko01100,ko01110
Lmbp002962	209.05	194.02	208.037	C10H8O5	[M+H]+	Isofraxetin	异秦皮素	Lignans and Coumarins	木脂素和香豆素	Coumarins	香豆素	50656-75-2	2	22718.5	73771.7	64734.3	55194.9	38505.5	43938.8	8340	64167.5	56159.9	34592.3	29890.7	53726.3	-	-
pmb0578	655.17	207	654.159	C32H30O15	[M+H]+	Luteolin-7-O-(6''-sinapoyl)glucoside	木犀草素-7-O-(6''-芥子酰)葡萄糖苷	Flavonoids	黄酮	Flavones	黄酮	-	3	186524	321566	124597	191613	77608.1	134223	138773	111460	316906	169532	106693	95824.6	-	-
Lmyp102101	113.02	67.02	112.016	C5H4O3	[M+H]+	3-Hydroxy-4H-pyran-4-one	焦迈康酸(Pyromeconic acid)	Organic acids	有机酸	Organic acids	有机酸	-	3	186494	236612	199194	214712	222606	159113	173798	195382	145625	117280	208886	228529	-	-
mws0102	160.04	116.05	161.048	C9H7NO2	[M-H]-	Indole-5-carboxylic acid*	吲哚-5-甲酸*	Alkaloids	生物碱	Plumerane	吲哚类生物碱	1670-81-1	3	12299.9	13071	11496	8935.47	14072.8	14993.4	10040	11118.3	7712.28	10482.3	5844.74	11370.7	-	-
mws1417	160.04	116.05	161.048	C9H7NO2	[M-H]-	Indole-3-carboxylic acid*	吲哚-3-甲酸*	Alkaloids	生物碱	Plumerane	吲哚类生物碱	771-50-6	3	12299.9	13071	11496	8935.47	14072.8	14993.4	10040	11118.3	7712.28	10482.3	5844.74	11370.7	C19837	-
Zjrp081022	887.5	441.37	886.493	C45H74O17	[M+H]+	PPT-Glc-Glc-malonyl	丙二酰-原人参三醇-Glc-Glc	Terpenoids	萜类	Triterpene Saponin	三萜皂苷	-	1	1.4657e+06	603861	248101	1.87563e+06	461012	431040	263277	268592	1.36832e+06	687806	1.23582e+06	792126	-	-
Jmzn003632	521.2	329.14	522.21	C26H34O11	[M-H]-	Manglieside D	Manglieside D	Lignans and Coumarins	木脂素和香豆素	Lignans	木脂素	-	2	40729.7	74378.5	56041.8	30782	45482.9	46807.2	21321.1	34884.3	19159	41081.7	71206.5	43502.7	-	-
Zmcp102201	205.09	149.02	204.079	C12H12O3	[M+H]+	Senkyunolide B*	洋川芎内酯 B*	Others	其它类	Lactones	内酯类化合物	93236-67-0	1	3.18406e+06	3.24977e+06	3.62585e+06	3.17721e+06	3.45483e+06	3.49255e+06	3.06818e+06	2.73675e+06	2.8571e+06	3.46315e+06	3.92383e+06	1.98937e+06	C09921	-
Zjrp080907	783.49	423.36	782.482	C42H70O13	[M+H]+	iso-ginsenoside Rh17	异人参皂苷 Rh17	Terpenoids	萜类	Triterpene Saponin	三萜皂苷	-	1	61956.6	94533.5	88942.2	90606.5	102272	95943.2	78567.1	43298.9	101443	84751.8	93494.2	47579.9	-	-
Wagp002534	248.13	177.05	247.121	C14H17NO3	[M+H]+	Fagaramide	花椒酰胺	Alkaloids	生物碱	Alkaloids	生物碱	495-86-3	2	71920.9	104610	80233.3	183130	79595.2	54702.7	149487	189709	228871	161020	135139	81066.7	C10455	-
Wdtp002974	404.15	207.06	403.149	C18H21N5O6	[M+H]+	N-(p-hydroxybenzyl) adenosine	N-(对羟基苄基)腺苷	Nucleotides and derivatives	核苷酸及其衍生物	Nucleotides and derivatives	核苷酸及其衍生物	-	2	129832	214446	222273	155402	261603	119874	486767	278712	296903	202329	398123	300700	-	-
MWSmce017	179.03	133.03	178.027	C9H6O4	[M+H]+	Daphnetin	瑞香素	Lignans and Coumarins	木脂素和香豆素	Coumarins	香豆素	486-35-1	2	710848	1.98775e+06	2.85264e+06	2.6602e+06	1.55148e+06	2.08504e+06	2.25165e+06	1.49282e+06	1.97635e+06	2.69685e+06	1.66235e+06	3.31449e+06	C03093	-
Hmqp000191	505.18	127.03	504.169	C18H32O16	[M+H]+	Planteose	植物糖	Others	其它类	Saccharides	糖类	470-57-5	2	20907.1	7903.15	14848.7	11536.1	19934.2	10394.2	4984.98	9604.09	13234.4	7061.98	14086.8	10792.9	C03848	-
Lhhp102923	327.16	137.06	326.152	C20H22O4	[M+H]+	(7'R,8'R)-7'8'-dihydro-7'-(5'-hydroxy-3'-methoxphenyl)-3-methoxy-8'-methyl-1-(E)-propenylbenzof-uran	(7'R,8'R)-7'8'-二氢-7'-(5'-羟基-3'-甲氧基苯基)-3-甲氧基-8'-甲基-1-(E)-丙烯基苯并呋喃	Lignans and Coumarins	木脂素和香豆素	Lignans	木脂素	-	3	288416	430454	185069	350500	115852	278131	319938	198976	301579	340440	171000	317266	-	-
Zjrp080668	869.48	423.36	868.482	C45H72O16	[M+H]+	Koryoginsenoside R1	红参皂苷 R1	Terpenoids	萜类	Triterpene Saponin	三萜皂苷	-	2	54713.8	46451.9	45433.5	47832.7	67781	66204.9	56316.2	51463	67030.5	47525.5	48013.5	82251.5	-	-
MWSprf040	947.56	325.12	946.55	C48H82O18	[M+H]+	Gypenoside XVII*	绞股蓝皂苷 XVII*	Terpenoids	萜类	Triterpene Saponin	三萜皂苷	80321-69-3	1	124534	67984.4	122590	174168	36983.7	67950.5	120362	106759	57240.2	41872.4	65560.7	85570.3	C20736	-
pma0170	498.26	177.05	497.253	C27H35N3O6	[M+H]+	N',N''-Diferuloylspermidine	N',N''-二阿魏酰亚精胺	Alkaloids	生物碱	Phenolamine	酚胺	-	3	155792	162477	174308	318695	189672	165118	220460	226252	229822	220715	317025	160166	-	-
Lmhn001580	355.07	223.06	356.074	C15H16O10	[M-H]-	Sinapoyltartaric acid	芥子酰酒石酸	Phenolic acids	酚酸类	Phenolic acids	酚酸类	-	3	10239.8	8460.33	10574.2	8884.99	7895.38	10517.2	8462.31	1619.62	7402.75	3935.15	7662.6	7833.8	-	-
Zjrp080683	947.56	325.11	946.55	C48H82O18	[M+H]+	chikusetsusaponin-FK1*	竹节皂苷-FK1*	Terpenoids	萜类	Triterpene Saponin	三萜皂苷	-	1	89474	18518	48778.8	66817.3	68198.9	62436.7	17508.6	33159.4	24032.2	52364.2	76689.3	38552.5	-	-
pme1738	138.08	94.07	137.071	C7H9N2O	[M+H]+	3-Carbamyl-1-methylpyridinium;(1-Methylnicotinamide)	3-氨基甲酰-1-甲基氧化吡啶	Alkaloids	生物碱	Pyridine alkaloids	吡啶类生物碱	1005-24-9	3	214075	258283	118546	133313	200439	221531	197783	242850	217531	242060	214058	116360	C02918	ko00760,ko01100
Zjrp080701	1165.61	411.11	1164.59	C56H92O25	[M+H]+	malonyl ginsenoside Rb2*	丙二酰人参皂苷Rb2*	Terpenoids	萜类	Triterpene Saponin	三萜皂苷	-	1	50699.7	29863.6	68826.4	21208.9	87759.2	16918.2	56973.3	24751.9	24429.8	23613.3	49448	42946.2	-	-
Saln000499	683.22	341.11	684.226	C31H40O17	[M-H]-	7-O-(4''-O-glucosyl)coumaroyl-loganic acid	7-O-(4''-O-glucosyl)coumaroyl-loganic acid	Terpenoids	萜类	Monoterpenoids	倍萜	-	3	7.93618e+06	1.33997e+07	1.48683e+07	1.55884e+07	1.26512e+07	1.40653e+07	1.11289e+07	9.35277e+06	1.24269e+07	1.92764e+07	1.27506e+07	9.80291e+06	-	-
Lakn002368	313.09	107.05	314.1	C14H18O8	[M-H]-	3,4,5-Trihydroxy-6-(hydroxymethyl)oxan-2-yl2-hydroxy-5-methylbenzoate	3,4,5-Trihydroxy-6-(hydroxymethyl)oxan-2-yl2-hydroxy-5-methylbenzoate	Phenolic acids	酚酸类	Phenolic acids	酚酸类	-	1	38147.9	42931	38134.3	28927.6	45382.9	40666.3	33398.6	36566.1	34097.4	43351.5	23217.4	26394.1	-	-
HJAP026	625.18	463.13	624.169	C28H32O16	[M+H]+	Chrysoeriol-6-C-glucoside-4'-O-glucoside	金圣草黄素-6-C-葡萄糖苷-4'-O-葡萄糖苷	Flavonoids	黄酮	Flavones	黄酮	-	3	100852	99955.5	28621.7	38345	53508.4	15637.8	31675	49500.7	19255.5	53969.5	28340	33628.6	-	-
Lmhp012042	355.28	263.24	354.277	C21H38O4	[M+H]+	2-Linoleoylglycerol*	2-亚油酰甘油酯*	Lipids	脂质	Glycerol ester	甘油酯	3443-82-1	2	24022.8	27787.6	20370.5	31638.6	14679.5	14822.8	17667.1	35314.6	24047.9	20748.4	34633.2	18646.8	-	-
zjbp111629	237.18	109.1	236.178	C15H24O2	[M+H]+	2-[(2β,4αβ,8β,8αβ)-decahydro-4α-hydroxy-8,8α-dimethylnaphthalen-2-yl]prop-2-enal	2-[(2β,4αβ,8β,8αβ)-decahydro-4α-hydroxy-8,8α-dimethylnaphthalen-2-yl]prop-2-enal	Terpenoids	萜类	Sesquiterpenoids	倍半萜	-	3	123958	172321	101552	52802.8	60058.3	59986.6	116209	70227.5	112974	44399.2	65312	91634.5	-	-
Zjrp080633	783.49	423.36	782.482	C42H70O13	[M+H]+	ginsenoside Rh15	人参皂苷 Rh15	Terpenoids	萜类	Triterpene Saponin	三萜皂苷	-	2	54164.9	111429	92115.8	83377	58229.9	86856.8	145801	71246.4	54185.9	82229.5	153665	92359.4	-	-
pmp001227	193.12	105.04	192.115	C12H16O2	[M+H]+	Senkyunolide A	洋川芎内酯 A	Others	其它类	Lactones	内酯类化合物	63038-10-8	3	141591	108340	91996.2	68196.8	144855	42332.8	110500	135405	109955	57446.6	112086	120165	C17853	-
Zjrp080613	655.44	143.11	654.434	C36H62O10	[M+H]+	Ginsenoside ST2	人参皂苷 ST2	Terpenoids	萜类	Triterpene Saponin	三萜皂苷	-	2	2.62741e+06	7720530	2.65741e+06	1.94199e+06	917955	2.21575e+06	359001	337038	1722020	2.39461e+06	1406920	2.99796e+06	-	-
pme2122	112.09	95.06	111.08	C5H9N3	[M+H]+	Histamine	组胺	Alkaloids	生物碱	Alkaloids	生物碱	51-45-6	3	37486.2	30202.4	20448.5	26736.1	23621.5	22403.9	14106.4	22470.7	32448.5	9668.83	19231.5	20273.7	C00388	ko00340,ko01100,ko01110
Zmcp005976	957.5	439.36	956.498	C48H76O19	[M+H]+	Chikuselsusaponin V	Chikuselsusaponin V	Terpenoids	萜类	Triterpene Saponin	三萜皂苷	-	1	16480.4	30170.6	15272.9	18680.8	16991.7	40288.2	15470.4	30171.5	26123.4	23892.8	19365	11097.5	-	-
Hahn001347	505.16	161.03	506.164	C21H30O14	[M-H]-	Hebitol II	Hebitol II	Phenolic acids	酚酸类	Phenolic acids	酚酸类	-	2	6009.14	10615.3	11327.3	13419.6	6010.2	9549.8	4243.18	4598.33	6717.22	9185.86	5298.18	4947.86	-	-
WaYn011606	568.36	269.25	569.369	C27H56NO9P	[M-H]-	1-(2,3-dihydroxypropoxy)-3-(((2-(dimethylamino)ethoxy)(hydroxy)phosphoryl)oxy)propan-2-yl heptadecanoate	1-(2,3-二羟基丙氧基)-3-(((2-(二甲基氨基)乙氧基)(羟基)磷酰基)氧基)丙-2-基十七烷酸酯	Lipids	脂质	LPE	溶血磷脂酰乙醇胺	-	3	6410.1	7546.5	8143.84	5722.82	3314.31	3500.07	3535.17	5494.37	4334	4922.4	2937.39	2544.11	-	-
Zmjp006441	1107.6	439.35	1106.59	C54H90O23	[M+H]+	2-Hydroxy-3-[(2-O-glucosyl-glucosyl)oxy]-20-[(6-O-rhamnosyl-glucosyl)oxy]dammar-24-en-12-one	2-羟基-3-[(2-O-葡萄糖基-葡萄糖基)氧]-20-[(6-O-鼠李糖基-葡萄糖基)氧]达玛烷-24-烯-12-酮	Terpenoids	萜类	Triterpene Saponin	三萜皂苷	-	3	6293.86	8838.91	4645	21830.2	17124.8	13793.5	5145.47	13352	7352.22	11610.2	5439.04	11362.2	-	-
Lssp210086	373.13	137.06	372.121	C20H20O7	[M+H]+	Balanophonin B	巴拉松素 B	Lignans and Coumarins	木脂素和香豆素	Lignans	木脂素	92216-41-6	2	78947.3	45646	97177.2	45005.5	28700	47201.6	58306.7	97438.5	127017	63984.5	33483.6	37309	-	-
Hmgp002036	479.12	317.06	478.111	C22H22O12	[M+H]+	Nepetin-7-O-glucoside(Nepitrin)	泽兰黄酮-7-O-葡萄糖苷(假荆芥属苷)	Flavonoids	黄酮	Flavones	黄酮	569-90-4	3	222848	207266	256393	128111	149503	104370	71285.6	41715	75049.7	160667	130026	260245	-	-
pmn001498	575.35	279.2	516.335	C33H44N2O3	[M+CH3COOH-H]-	Isodendrocrepine*	异玫瑰石斛碱*	Alkaloids	生物碱	Alkaloids	生物碱	50906-94-0	1	72376	145206	114512	118798	128401	215175	51064.4	95966.7	128204	99117.5	184631	103609	-	-
Hmyp002315	303.04	257.04	302.043	C15H10O7	[M+H]+	3,5,7,4'-Tetrahydroxy-Coumaronochromone	3,5,7,4'-四羟基香豆色原酮	Others	其它类	Chromone	色酮类	-	3	134320	119240	123159	86629.9	48475.1	111104	103282	93309.1	89463.9	155635	92350	79571.4	-	-
pme1137	140.03	94.03	139.027	C6H5NO3	[M+H]+	6-Hydroxynicotinic acid	6-羟基烟酸	Alkaloids	生物碱	Pyridine alkaloids	吡啶类生物碱	5006-66-6	3	65067.2	45303.7	48304.2	80772.9	75648.3	107350	84148.9	101638	48889.5	55680	123129	92519.6	C01020	ko00760,ko01100
HX1188	361.16	189.09	360.157	C20H24O6	[M+H]+	1,7-Bis-(3,4-dihydroxyphenyl)-5-methoxy-3-heptanone	5-O-甲基硬毛桤木醇酮	Others	其它类	Others	其它	-	2	86700	93370	78360	139343	28032.2	56109.8	126730	142568	159030	118390	69102	154883	-	-
Lmdn004031	637.21	161.02	638.221	C30H38O15	[M-H]-	Jionoside D	焦地黄苯乙醇苷 D	Phenolic acids	酚酸类	Phenolic acids	酚酸类	120406-34-0	3	11967	10092.1	10365.6	8815.86	4564.93	7040.02	7700.77	28004	10429.9	15876.8	11002.8	7265.94	-	-
Zjrp080695	1109.61	325.11	1108.6	C54H92O23	[M+H]+	Ginsenoside Rb1	人参皂苷 Rb1	Terpenoids	萜类	Triterpene Saponin	三萜皂苷	41753-43-9	1	235786	540511	674273	740367	333081	522480	301016	498011	196592	298036	677955	550060	C20713	-
Hmcp002575	359.15	327.12	358.142	C20H22O6	[M+H]+	Clemaphenol A*	Clemaphenol A*	Lignans and Coumarins	木脂素和香豆素	Lignans	木脂素	362606-60-8	3	35871.4	40123.4	76009	23369.8	22207	57502.7	26229.3	57765.6	38492.5	30112.6	38337.4	16800.9	C17808	-
Lmhp001461	229.15	70.07	228.147	C11H20N2O3	[M+H]+	L-Prolyl-L-Leucine	L-脯氨酰-L-亮氨酸	Amino acids and derivatives	氨基酸及其衍生物	Amino acids and derivatives	氨基酸及其衍生物	52899-07-7	2	362893	332464	377666	338864	54698.6	80728.5	457989	515611	551482	370651	405733	178852	-	-
Smjp004196	527.11	365.06	526.111	C26H22O12	[M+H]+	Procumbenoside C	爵床苷 C	Lignans and Coumarins	木脂素和香豆素	Lignans	木脂素	1020151-88-5	3	88662	115879	116428	153078	132736	134727	84164.8	83111.1	63783.3	52995.4	117638	82075.5	-	-
Lmcp002302	312.13	180.09	311.123	C12H17N5O5	[M+H]+	N6-(2-Hydroxyethyl)adenosine*	N6-(2-羟乙基)腺苷*	Nucleotides and derivatives	核苷酸及其衍生物	Nucleotides and derivatives	核苷酸及其衍生物	4338-48-1	3	20054.8	20320.8	42109	22103.8	13596.6	31775.6	18470.3	24601.2	17319.4	25220.7	48811.2	27484	-	-
Lmzp004450	817.49	143.11	816.487	C42H72O15	[M+H]+	Majoroside R1	珠子参苷 R1	Terpenoids	萜类	Triterpene Saponin	三萜皂苷	-	1	453114	360946	441140	911025	418817	833945	4.59426e+06	4.45076e+06	4.42996e+06	1.38662e+06	1.34951e+06	620000	-	-
zjbp111631	221.19	81.07	220.183	C15H24O	[M+H]+	14-hydroxy-α-humulene	14-hydroxy-α-humulene	Terpenoids	萜类	Sesquiterpenoids	倍半萜	-	3	32541.9	59834.5	58705	52672.1	51496.4	47388.1	34242.8	29996.2	46696.1	58489.6	25450	52639.6	-	-
Lakn003294	343.1	181.05	344.111	C15H20O9	[M-H]-	2-β-D-Glucopyranosyloxy-5-hydroxyphenylacetic acidmethylester	2-β-D-吡喃葡萄糖氧基-5-羟基苯乙酸甲酯	Phenolic acids	酚酸类	Phenolic acids	酚酸类	-	3	39557.2	39015.1	49067.1	45443.3	33481.5	36203	56715.2	41273.4	43722.7	32582.3	61672.2	33527.9	-	-
Zjrp080611	655.44	143.11	654.434	C36H62O10	[M+H]+	pseudoginsenoside-Rt5/Rt4	假人参皂苷-Rt5/Rt4	Terpenoids	萜类	Triterpene Saponin	三萜皂苷	-	1	900259	640905	300178	454890	209522	399221	50667.2	632323	440280	429107	291345	641484	-	-
pme3083	164.04	120.05	165.043	C8H7NO3	[M-H]-	2-(Formylamino)benzoic acid	2-(甲酰氨基)苯甲酸	Phenolic acids	酚酸类	Phenolic acids	酚酸类	3342-77-6	3	262316	118658	128197	172155	108991	120990	198661	240338	104638	182864	90949.5	106035	C05653	ko00380,ko01100
Waln014377	447.25	279.23	448.258	C22H41O7P	[M-H]-	1-Linoleoyl-2-Lysophosphatidic Acid Monomethyl Ester	1-亚油酰-2-溶血磷脂酸单甲酯	Lipids	脂质	Glycerol ester	甘油酯	-	2	104322	103895	103615	89994	70566.5	65179.1	100451	84377.6	112288	16362.4	34976.9	38114.5	-	-
Lacn004858	535.18	373.13	536.189	C26H32O12	[M-H]-	Phellavin	异黄柏苷	Flavonoids	黄酮	Flavanonols	二氢黄酮醇	-	2	71686.9	57224	78310.6	41674.4	46282	54506.5	51274.8	60136.5	52346.3	34982.2	39712.2	70174.4	-	-
mws4027	655.44	457.33	654.434	C36H62O10	[M+H]+	Pseudoginsenoside RT5	拟人参皂苷 RT5	Terpenoids	萜类	Triterpene Saponin	三萜皂苷	98474-78-3	1	8.47093e+06	4.85453e+06	6.30536e+06	4.53047e+06	1.03966e+07	5.86723e+06	6.41024e+06	3.98782e+06	2.44558e+06	6.35454e+06	9.67668e+06	4.34975e+06	-	-
mws1138	551.15	303.04	550.144	C24H26N2O13	[M+H]+	Betanin (Betanidin-5-O-glucoside)	甜菜红苷 (甜菜苷-5-O-葡萄糖苷)	Alkaloids	生物碱	Plumerane	吲哚类生物碱	7659-95-2	3	7765.6	10005	10921.1	3143.14	7325.66	2580.77	8340	5005	10005	16675	7879.73	10005	C08540	ko00965,ko01110
Qazn002641	565.18	241.07	566.185	C23H34O16	[M-H]-	Gardenoside-glucoside	异栀子苷-葡萄糖苷	Terpenoids	萜类	Monoterpenoids	倍萜	-	2	567868	1.73056e+06	488168	720385	387930	724222	326346	1.54855e+06	517319	659531	562476	275523	-	-
mws1593	665.21	161.04	666.222	C24H42O21	[M-H]-	D-Maltotetraose	D-麦芽四糖	Others	其它类	Saccharides	糖类	34612-38-9	3	19108.1	14512.5	14047.6	17945.6	18731.7	18652	14376	16427.6	8672.82	23696.8	12742.6	12190	C02052	-
MW0144244	451.26	59.01	392.256	C23H36O5	[M+CH3COO]-	Acetoxy-10-gingerol	Acetoxy-10-gingerol	Others	其它类	Others	其它	-	3	8225.9	16583.2	8929.96	11698.3	6887.78	7255.23	6395.64	4536.73	14445.5	13570.7	7027.57	7110.84	-	-
WaYn002469	409.15	165.06	410.158	C20H26O9	[M-H]-	4',8''-Bisguaiacylglycerol*	4',8''-Bisguaiacylglycerol*	Lignans and Coumarins	木脂素和香豆素	Lignans	木脂素	-	1	102600	58861	90535.3	45359.2	36431.5	48034.7	52353.2	34082.8	44592.2	66823.9	36412.2	33045.3	-	-
Zjsp091318	947.55	425.38	946.55	C48H82O18	[M+H]+	saponin 1	saponin 1	Terpenoids	萜类	Triterpene Saponin	三萜皂苷	-	1	54976.5	16798.7	54340.3	31718.7	8692.02	9309.96	20469.4	13250.9	23103.9	17369.4	13014	7154.56	-	-
Zjrn080658	825.5	765.48	826.508	C44H74O14	[M-H]-	20(R)-6'-O-Acetyl-ginsenoside Rg2*	20(R)-6'-O-乙酰-人参皂苷Rg2*	Terpenoids	萜类	Triterpene Saponin	三萜皂苷	-	1	179677	210467	230645	94813.9	169862	125829	112658	124999	113022	229909	111255	127813	-	-
Lhmp110119	361.16	161.06	360.157	C20H24O6	[M+H]+	Magnostellin D	Magnostellin D	Others	其它类	Others	其它	-	1	52591.6	41372.2	32570.4	76191.9	48281.6	52258.6	66351.9	76875.5	31583.2	22220.9	55925.1	46792	-	-
Lcsn002137	261.01	181.05	262.015	C9H10O7S	[M-H]-	Homovanillic acid sulfate	硫酸高香草酸	Organic acids	有机酸	Organic acids	有机酸	38339-06-9	1	76126.9	15784.8	44962.6	57594.8	29772.1	52183.4	60059.2	73899.7	45531.2	39344.5	46495.7	83701.5	-	-
pmp001310	627.16	303.1	626.148	C27H30O17	[M+H]+	6-Hydroxykaempferol-3,6-O-Diglucoside	6-羟基山柰酚-3,6-O-二葡萄糖苷	Flavonoids	黄酮	Flavonols	黄酮醇	-	3	24542.1	39358.7	33605.8	31795.8	45361.1	26775.1	34771.5	27544.7	21341.9	52195.4	65564.8	25817.6	-	-
Lmlp005481	963.55	441.37	962.545	C48H82O19	[M+H]+	Mogroside III-E	罗汉果皂苷 III-E	Terpenoids	萜类	Triterpene Saponin	三萜皂苷	88901-37-5	2	68677.3	82590.1	43860.7	76994.8	76845.3	33070.7	75198	65591.7	66215.2	95513	89781.6	38235.1	-	-
Lhmp100806	795.45	439.36	794.445	C42H66O14	[M+H]+	Soyasaponin E glucuronic acid glucoside	大豆皂苷元E葡萄糖醛酸葡萄糖苷	Terpenoids	萜类	Triterpene Saponin	三萜皂苷	-	1	25748.8	8582.06	6746.62	13408.7	40989.8	26846.3	25311.8	17530.2	21191.3	20930.6	19080.2	8244.89	-	-
pme2812	249.12	190.09	248.116	C13H16N2O3	[M+H]+	6-Hydroxymelatonin	6-羟基褪黑素	Alkaloids	生物碱	Plumerane	吲哚类生物碱	2208-41-5	3	24803.3	36188.9	23154.9	10952.1	23106	6256.46	38728.4	39956.5	38129.2	20724.4	53406.2	40700.3	C05643	ko00380
Ymjm000136	343.12	163.04	342.11	C19H18O6	[M+H]+	Vibsanol	Vibsanol	Lignans and Coumarins	木脂素和香豆素	Lignans	木脂素	-	3	87714.2	47399.1	97601.1	36678.9	79295.6	48850.3	89277.3	62779.8	44776.7	31230.5	77173.1	78558	-	-
pmp000479	252.23	196.2	251.225	C16H29NO	[M+H]+	N-Isobutyl-2E,4E-dodedienamide	N-异丁基-2E,4E-十二烯酰胺	Alkaloids	生物碱	Alkaloids	生物碱	-	3	9241.87	17122.7	21742.6	23883.7	14086.1	23106	13251.1	22405.2	26487.9	12225.6	26239	14168.4	-	-
Lhkp101533	335.11	275.09	334.105	C17H18O7	[M+H]+	Byakangelicin	白当归素	Lignans and Coumarins	木脂素和香豆素	Coumarins	香豆素	482-25-7	3	34705.8	29599.2	36894.7	18141.7	30481.6	11902.8	14942.6	62354.1	57543	30548.7	11695	26799.4	C09141	-
pmb0676	801.22	207.1	800.216	C38H40O19	[M+H]+	Chrysoeriol-8-C-glucoside-7-O-(6''-feruloyl)glucoside	金圣草黄素-8-C-葡萄糖苷-7-O-(6''-阿魏酰)葡萄糖苷	Flavonoids	黄酮	Flavones	黄酮	-	3	428994	187228	383855	223591	251895	402084	25954.1	337070	78360	271301	636740	705080	-	-
Cmsn001419	1087.58	731.46	1088.54	C53H84O23	[M-H]-	Ginsenoside Ro O-Pentoside	人参皂苷 Ro-O-戊糖苷	Terpenoids	萜类	Triterpene Saponin	三萜皂苷	-	2	19389.8	22021.8	13180.8	29259.7	28637.8	45737.8	5447.79	7732.44	8235.7	9378.91	23188.5	15327.2	-	-
Wcsn010261	383.22	301.22	384.23	C24H32O4	[M-H]-	1-(2,4,6-Trihydroxyphenyl)-6Z,9Z,12Z,15Z-octadecatetraen-1-one	1-(2,4,6-Trihydroxyphenyl)-6Z,9Z,12Z,15Z-octadecatetraen-1-one	Others	其它类	Others	其它	-	1	114343	113884	131291	110442	123464	46059.6	104604	105022	116650	44110.3	111731	110637	-	-
Zjrp080699	1165.6	411.11	1164.59	C56H92O25	[M+H]+	malonyl ginsenoside Rc*	丙二酰人参皂苷 Rc*	Terpenoids	萜类	Triterpene Saponin	三萜皂苷	-	1	19967.8	42596.9	64989.8	58644.2	31846.5	9812.26	36664.6	16349.1	81065.6	20414.2	47918.9	28543.4	-	-
Sayp004610	401.16	177.06	400.152	C22H24O7	[M+H]+	urinaligran	urinaligran	Lignans and Coumarins	木脂素和香豆素	Lignans	木脂素	-	2	51294.4	89766.7	101407	36759.5	46411.9	67190.9	62007.8	82814	81295.1	100583	48264	51664.1	-	-
Zjrp081020	801.5	143.11	800.492	C42H72O14	[M+H]+	(PPT-2H)-(Glc-Rha)	去二氢原人参三醇-(Glc-Rha)	Terpenoids	萜类	Triterpene Saponin	三萜皂苷	-	1	160473	38508.1	424747	0	0	0	41521.8	170294	169888	55298.2	67400.5	123008	-	-
MWSHY0100	435.09	303.06	434.085	C20H18O11	[M+H]+	Avicularin(Quercetin-3-O-α-L-arabinofuranoside)*	扁蓄苷(广寄生苷)*	Flavonoids	黄酮	Flavonols	黄酮醇	572-30-5	3	20172.2	18003.2	11828.7	28593.5	33340	19625.6	50015	21805.2	24949.8	16202.1	28165.7	12148.9	-	-
Lmdp003509	435.09	303.06	434.085	C20H18O11	[M+H]+	Quercetin-3-O-xyloside (Reynoutrin)*	槲皮素-3-O-木糖苷 (瑞诺苷)*	Flavonoids	黄酮	Flavonols	黄酮醇	549-32-6	3	20172.2	18003.2	11828.7	28593.5	33340	19625.6	50015	21805.2	24949.8	16202.1	28165.7	12148.9	-	-
Qmyp101232	225.15	95.08	224.141	C13H20O3	[M+H]+	Vomifoliol (Blumenol A)	催吐萝芙叶醇	Terpenoids	萜类	Monoterpenoids	倍萜	189351-15-3	3	44634.3	61862.1	88132.6	53030.1	57939.8	52649.2	85256.2	117487	71733.4	91992.6	163836	71351.3	C04166	-
HJN032	799.49	637.43	800.492	C42H72O14	[M-H]-	Sanchirhinoside A4*	三七皂苷 A4*	Terpenoids	萜类	Triterpene Saponin	三萜皂苷	-	1	1.52858e+06	1.12778e+06	2.20553e+06	1.13794e+06	2.10951e+06	2.02636e+06	722621	739731	1.51839e+06	2.00354e+06	1.75362e+06	741528	-	-
Ymjm000137	343.12	163.04	342.11	C19H18O6	[M+H]+	isovibsanol	isovibsanol	Lignans and Coumarins	木脂素和香豆素	Lignans	木脂素	-	3	88092.9	80875.7	73048.1	50506.8	83118.3	48313.5	95957.9	92359.2	28989.7	81178.6	57607.7	30459.5	-	-
Zjrp080610	639.44	423.36	638.439	C36H62O9	[M+H]+	ISO-Ginsenoside F1 Rh1	异人参皂苷Rh19	Terpenoids	萜类	Triterpene Saponin	三萜皂苷	-	1	280100	181064	178494	216617	151692	117374	104993	78270.8	108481	432325	225492	191800	-	-
Qmzp101808	343.15	163.07	342.147	C20H22O5	[M+H]+	Avicennol	簕内酯醇	Lignans and Coumarins	木脂素和香豆素	Coumarins	香豆素	-	3	375199	307417	414761	180304	410395	454777	396818	325358	50410.2	783328	537084	289520	-	-
Zbrp004718	1079.6	457.16	1078.59	C53H90O22	[M+H]+	Floralginsenoside N	Floralginsenoside N	Terpenoids	萜类	Triterpene Saponin	三萜皂苷	-	1	9101.88	8413.69	54250.4	9900	13922.5	15588.5	15334.9	22831.4	15573	16223.4	34766.4	17050.3	-	-
Lmhp002800	641.17	317.07	640.164	C28H32O17	[M+H]+	2'-Hydoxy-5-methoxyGenistein-4',7-O-diglucoside	2'-羟基-5-甲氧基染料木素-4',7-O-二葡萄糖	Flavonoids	黄酮	Isoflavones	异黄酮	-	2	9042.06	20005	21675	41680	32645.7	23457.3	6423.21	21675	5158.61	18137.6	45010	51680	-	-
Zmdn003203	635.09	169.01	636.096	C27H24O18	[M-H]-	1,2,6-Tri-O-galloyl-β-D-glucose*	1,2,6-三-O-没食子酰-β-D-葡萄糖*	Phenolic acids	酚酸类	Phenolic acids	酚酸类	79886-49-0	3	15986.8	12704.1	13095.4	9243.47	13192.2	10779.6	13264.3	10393.4	12683.1	9593.19	6934.62	16937.7	C04360	-
Lmsn003088	635.09	169.01	636.096	C27H24O18	[M-H]-	1,4,6-Tri-O-galloyl-β-D-glucose*	1,4,6-三-O-没食子酰-β-D-葡萄糖*	Phenolic acids	酚酸类	Phenolic acids	酚酸类	94513-58-3	3	15986.8	12704.1	13095.4	9243.47	13192.2	10779.6	13264.3	10393.4	12683.1	9593.19	6934.62	16937.7	-	-
MWSmce265	247.09	229.09	246.089	C14H14O4	[M+H]+	Decursinol	紫花前胡醇	Lignans and Coumarins	木脂素和香豆素	Coumarins	香豆素	23458-02-8	3	29020.8	35115.9	20256.1	46954.2	81149.2	17744.4	43463.6	19747.8	32190.5	61541.6	77302	26834.9	C09259	-
pmp001309	465.1	303.1	464.096	C21H20O12	[M+H]+	6-Hydroxykaempferol-7-O-glucoside	6-羟基山柰酚-7-O-葡萄糖苷	Flavonoids	黄酮	Flavonols	黄酮醇	-	3	130839	95347.8	45716.4	30101.7	94249	103006	51694.8	54041.4	78782.3	164283	64424.9	185783	-	-
Lmlp004710	963.55	441.37	962.545	C48H82O19	[M+H]+	Mogroside III	罗汉果皂苷 III	Terpenoids	萜类	Triterpene Saponin	三萜皂苷	130567-83-8	2	40628.3	168440	76305.8	42771.4	84932.6	75113.2	37577.6	88348.9	64804.3	52358.8	64485.6	21775.7	-	-
HX1371	361.16	189.09	360.157	C20H24O6	[M+H]+	(7S,8R)-dihydrodehydrodiconferyl alcohol*	(7S,8R)-二氢脱氢二烯雌酚醇*	Lignans and Coumarins	木脂素和香豆素	Lignans	木脂素	-	1	98491.4	98960.3	124309	143598	91310.2	78866.9	125735	50340.7	119551	91347.4	66756.6	165578	-	-
Wbsp000102	412.25	412.25	411.241	C25H33NO4	[M+H]+	[(1S,2S,4R,11R,12S,14S,16R)-16-methyl-3-oxa-7-azapentacyclo[9.6.0.01,7.02,4.02,14]heptadecan-12-yl]3-(4-hydroxyphenyl)propanoate	[(1S,2S,4R,11R,12S,14S,16R)-16-甲基-3-氧杂-7-氮杂五环[9.6.0.01,7.02,4.02,14]十七烷-12-基]3-(4-羟基苯基)丙酸酯	Alkaloids	生物碱	Alkaloids	生物碱	-	2	252853	196624	274263	66412.7	248132	86700	214871	87186	106183	68112.2	202092	173616	-	-
mws0944	305.25	59.01	306.256	C20H34O2	[M-H]-	5(Z),8(Z),11(Z)-Eicosatrienoic acid	5,8,11-二十碳三烯酸	Lipids	脂质	Free fatty acids	游离脂肪酸	20590-32-3	3	25667.4	38461	33553.9	59112.1	35246.7	60114.9	63901	54923.1	76257.1	39550.2	42981.7	14654.2	C21938	-
Lmbn004790	209.08	179.03	210.089	C11H14O4	[M-H]-	Methyl 3-(3-hydroxy-4-methoxyphenyl)propanoate	3-羟基-4-甲氧基苯丙酸甲酯	Phenolic acids	酚酸类	Phenolic acids	酚酸类	129150-61-4	3	26675	8829.76	10628	9928.18	16675	29229.4	31001.6	28458.9	11236.9	7946.65	11092.4	20005	-	-
HX1370	377.16	163.07	376.152	C20H24O7	[M+H]+	Erythro-Guaiacylglycerol-β-Coniferyl Ether	赤式-愈创木基甘油-β-松柏醇醚	Lignans and Coumarins	木脂素和香豆素	Lignans	木脂素	890317-92-7	1	12811.2	21915.4	20409.9	0	0	0	31949.6	18980	18669.7	15161.7	12224.4	29215.8	-	-
Lmsn000363	325.13	145.07	326.137	C16H22O7	[M-H]-	Raspberryketone glucoside	覆盆子酮葡萄糖苷	Phenolic acids	酚酸类	Phenolic acids	酚酸类	38963-94-9	3	227106	177530	169409	153866	153680	143342	430216	240405	290112	198646	406723	179535	-	-
Lmzn001582	387.17	207.1	388.173	C18H28O9	[M-H]-	5'-Glucosyloxyjasmanic acid	5'-葡萄糖基氧代茉莉酸	Phenolic acids	酚酸类	Phenolic acids	酚酸类	-	3	14697.6	32089.5	13512.9	0	0	0	5694.82	4914.46	18957.4	10193.9	30593.9	27868.7	-	-
Zjrp080912	785.5	325.11	784.497	C42H72O13	[M+H]+	(PPD-2H)-Glc-Glc	去二氢原人参二醇-Glc-Glc	Terpenoids	萜类	Triterpene Saponin	三萜皂苷	-	1	115686	221626	140618	235646	250802	134758	185026	132047	149828	307449	148422	134998	-	-
pmp000626	261.16	243.15	260.152	C15H20N2O2	[M+H]+	Baptifoline	野靛叶碱	Alkaloids	生物碱	Quinorisidine alkaloids	奎诺里西啶类生物碱	732-50-3	3	20957.5	45158	33043.9	41421.8	59929.5	31264.7	22485.2	20089.3	20326.6	33176	21845.5	11564.7	C10755	-
pme1598	463.12	301.07	464.132	C22H24O11	[M-H]-	Hesperetin-5-O-glucoside	橙皮素-5-O-葡萄糖苷	Flavonoids	黄酮	Flavanones	二氢黄酮	69651-80-5	3	20921.5	8130.48	8425.55	9579.34	12730.8	21108.7	5323.99	12464	10642.7	20966.5	11159.6	8426.88	-	-
mws4134	611.14	306.08	612.152	C20H32N6O12S2	[M-H]-	Oxiglutatione	氧化谷胱甘肽	Amino acids and derivatives	氨基酸及其衍生物	Amino acids and derivatives	氨基酸及其衍生物	27025-41-8	2	243269	241585	611687	449982	650026	270359	322775	173587	329384	139331	286244	415166	C00127	ko00480,ko01100,ko01240
Lmzp004643	787.49	143.11	786.477	C41H70O14	[M+H]+	Majoroside R2	珠子参苷 R2	Terpenoids	萜类	Triterpene Saponin	三萜皂苷	-	1	232593	164018	109537	943822	2.04398e+06	594248	1.46818e+07	7.8269e+06	7.19859e+06	2.5327e+06	4.69717e+06	1.81755e+06	-	-
MW0107020	235.09	84.04	234.085	C8H14N2O6	[M+H]+	Glu-Ser	Glu Ser	Amino acids and derivatives	氨基酸及其衍生物	Amino acids and derivatives	氨基酸及其衍生物	5875-38-7	3	70991.8	62966.2	61948.5	92665.2	42980.3	54947	76552.7	33987.8	57913.1	22334.1	69863	52927.1	-	-
Zjrp083014	947.56	423.36	946.55	C48H82O18	[M+H]+	Chikusetsusaponin FK1*	竹节皂苷 FK1*	Terpenoids	萜类	Triterpene Saponin	三萜皂苷	-	1	78972.7	89670.2	79848.5	46487.4	75498.3	140656	95031.1	130769	82668.3	62187.1	128349	54242.2	-	-

## Sheet: Table S2
Table S2 DAMs statistics
Index	Q1 (Da)	Q3 (Da)	Molecular weight (Da)	Formula	Ionization model	Compounds	Class I	Class II	CAS	Level	CK-1	CK-2	CK-3	S1-1	S1-2	S1-3	S4-1	S4-2	S4-3	QC01	QC02	QC03	cpd_ID	kegg_map	Sh_vs_CK_VIP	Sh_vs_CK_P-value	Sh_vs_CK_Fold_Change	Sh_vs_CK_Log2FC	Sh_vs_CK_Type	Sh_vs_Sl_VIP	Sh_vs_Sl_P-value	Sh_vs_Sl_Fold_Change	Sh_vs_Sl_Log2FC	Sh_vs_Sl_Type	Sl_vs_CK_VIP	Sl_vs_CK_P-value	Sl_vs_CK_Fold_Change	Sl_vs_CK_Log2FC	Sl_vs_CK_Type
Zmgn001448	175.06	115.04	176.069	C7H12O5	[M-H]-	2-Propylmalic Acid	Organic acids	Organic acids	-	1	1.18649e+06	1.30443e+06	1.21161e+06	570023	502221	502967	136223	159803	178613	538898	538909	540636	C05994	ko00620	1.4248	0.000368984	0.128193	-2.96361	down	1.48113	0.000625077	0.301318	-1.73064	down	1.46788	0.000234662	0.425442	-1.23297	down
MW0137938	229.09	175.04	228.079	C14H12O3	[M+H]+	Desmethoxyyangonin	Others	Lactones	15345-89-8	3	5.20361e+06	5.97229e+06	5.81835e+06	4.71013e+06	4.48882e+06	4.54578e+06	18921.9	32470	16873.6	3.33044e+06	3.32869e+06	3.31702e+06	C09925	-	1.42453	0.00172083	0.00401698	-7.95967	down	1.49194	0.000196976	0.00496667	-7.65351	down	-	-	-	-	-
Lmgn000160	131.05	70.03	132.054	C4H8N2O3	[M-H]-	3-Ureidopropionic Acid	Organic acids	Organic acids	462-88-4	2	103707	109373	103112	75001.5	63229.1	69139.5	144183	127087	174994	107877	106367	107261	C02642	ko00240,ko00410,ko00770,ko01100	-	-	-	-	-	1.44119	0.0243219	2.15202	1.10569	up	-	-	-	-	-
MEDN1837	259.17	128.06	236.178	C15H24O2	[M+Na]+	3,5-Di-tert-butyl-4-hydroxybenzyl alcohol	Others	Others	88-26-6	3	1.24826e+06	1.19327e+06	1.16412e+06	1.06647e+06	1.14324e+06	1.13232e+06	518451	620704	623525	991071	994588	980628	-	-	1.40654	0.000247901	0.488866	-1.03249	down	-	-	-	-	-	-	-	-	-	-
MW0108730	310.24	70.04	309.23	C18H31NO3	[M+H]+	(S,Z)-N-(2-Oxotetrahydrofuran-3-yl)tetradec-9-enamide	Others	Lactones	-	3	1.24935e+06	1.34775e+06	1.27755e+06	305944	297723	296470	277081	342481	350694	664375	660468	673629	-	-	1.42014	2.01043e-05	0.250411	-1.99763	down	-	-	-	-	-	1.47749	0.000780649	0.232315	-2.10585	down
pmb0865	518.32	184.07	517.317	C26H48NO7P	[M+H]+	LysoPC 18:3(2n isomer)	Lipids	LPC	-	1	1.95226e+07	1.45351e+07	1.44533e+07	9.04747e+06	7.10714e+06	8.72322e+06	2.75379e+06	4.18387e+06	3.99037e+06	8.96484e+06	9.14862e+06	9.034e+06	-	-	1.39476	0.012842	0.225269	-2.15028	down	1.40687	0.004411	0.439268	-1.18683	down	-	-	-	-	-
MW0138459	323.13	293.08	324.136	C20H20O4	[M-H]-	Isobavachalcone	Flavonoids	Chalcones	20784-50-3	3	303973	326759	312164	151537	165494	133560	182791	236200	255940	233628	232814	229089	C08648	-	-	-	-	-	-	-	-	-	-	-	1.45591	0.000244003	0.477879	-1.06528	down
pmc0960	544.34	184.07	543.332	C28H50NO7P	[M+H]+	LysoPC 20:4	Lipids	LPC	-	3	406775	415270	411510	227007	190425	252567	141713	175114	163674	259691	264837	264037	-	-	1.41607	0.000858874	0.389526	-1.36021	down	-	-	-	-	-	-	-	-	-	-
HX1256	327.16	151.08	326.152	C20H22O4	[M+H]+	Machilin A*	Lignans and Coumarins	Lignans	-	1	171415	128884	147015	49687.6	66185.8	49368.5	40817.8	49051.1	52894.3	77844.1	77958.5	76487.6	-	-	1.40231	0.00982053	0.319157	-1.64766	down	-	-	-	-	-	1.43289	0.00776445	0.36941	-1.43671	down
Zmpn000095	261.04	78.96	262.045	C6H15O9P	[M-H]-	Sorbitol-6-phosphate	Others	Saccharides	20479-58-7	3	155429	98921.7	150645	147409	58174.5	86438	27086.9	19730.7	22573.2	132348	133900	130718	C01096	ko00051,ko01100	1.40364	0.0238565	0.171337	-2.54509	down	1.38214	0.105251	0.237622	-2.07326	down	-	-	-	-	-
Lmqp002784	138.06	77.04	137.048	C7H7NO2	[M+H]+	Salicylamide	Alkaloids	Phenolamine	65-45-2	1	729640	749109	777826	1.34132e+06	1.34097e+06	1.36942e+06	591186	646918	552426	857705	880211	866627	-	-	-	-	-	-	-	1.48642	0.000452674	0.441919	-1.17815	down	-	-	-	-	-
pmp001251	520.34	184.07	519.332	C26H50NO7P	[M+H]+	LysoPC 18:2(2n isomer)	Lipids	LPC	-	1	4.62755e+06	4.6334e+06	4.4961e+06	3.20356e+06	2.9687e+06	3.0985e+06	1.60062e+06	2.0062e+06	2.029e+06	3.38768e+06	3.35732e+06	3.29808e+06	-	-	1.40783	0.00117228	0.409668	-1.28747	down	-	-	-	-	-	-	-	-	-	-
Wafn003633	391.2	161.05	392.205	C18H32O9	[M-H]-	1-O-Acetyl-Glucopyranose 6-Hydroxydecanoate	Others	Saccharides	-	2	1.23791e+06	1.21954e+06	1.17682e+06	437626	440651	525163	663116	641280	767782	726455	742350	722218	-	-	-	-	-	-	-	-	-	-	-	-	1.46621	9.30148e-05	0.386168	-1.3727	down
pmb2804	311.22	171.14	312.23	C18H32O4	[M-H]-	13S-Hydroperoxy-9Z,11E-octadecadienoic acid	Lipids	Free fatty acids	33964-75-9	3	162867	187491	178916	60548.1	49887.9	55110.2	51188.8	65680	62359.1	97555.1	94528.5	96093.1	C04717	ko00591,ko01100	1.41084	0.000493322	0.33863	-1.56222	down	-	-	-	-	-	1.46769	0.00102376	0.31278	-1.67678	down
Waln011009	578.34	279.23	579.354	C28H54NO9P	[M-H]-	2-(2,3-dihydroxypropoxy)-3-(((2-(dimethylamino)ethoxy)(hydroxy)phosphoryl)oxy)propyl (11Z,14Z)-octadeca-11,14-dienoate	Lipids	LPE	-	1	8.7627e+06	8.49315e+06	7.87394e+06	4.29446e+06	5.55535e+06	5.49711e+06	2.72297e+06	2.76101e+06	3.06941e+06	5.99809e+06	5.85433e+06	6.03576e+06	-	-	1.42383	0.000592907	0.340369	-1.55483	down	-	-	-	-	-	-	-	-	-	-
Wayn000504	457.12	341.11	458.127	C16H26O15	[M-H]-	Malic acid-1-O-diglucoside	Organic acids	Organic acids	-	2	120933	99825.1	111075	90217.1	67080.1	93803.2	63252.8	33005.8	52000.5	60785.8	62873.2	61462.7	-	-	1.29395	0.00662969	0.446788	-1.16234	down	-	-	-	-	-	-	-	-	-	-
WaYp007695	334.3	242.25	333.288	C18H39NO4	[M+H]+	2-Aminooctadecane-1,16,18,18-tetraol	Lipids	Sphingolipids	-	2	259158	284082	274815	613231	581778	438943	373566	232231	139002	308709	297605	303262	-	-	-	-	-	-	-	1.21795	0.0292362	0.455827	-1.13344	down	-	-	-	-	-
MWS201469	304.16	175.12	303.154	C11H21N5O5	[M+H]+	Glu-Arg	Amino acids and derivatives	Amino acids and derivatives	7219-59-2	2	2.50142e+06	2.79076e+06	2.53391e+06	1.30154e+06	1.36839e+06	1.1727e+06	2.53817e+06	2.36527e+06	2.6561e+06	2.28693e+06	2.23513e+06	2.20369e+06	-	-	-	-	-	-	-	-	-	-	-	-	1.45994	0.000652624	0.491003	-1.0262	down
Zmtn001464	204.03	160.04	205.037	C10H7NO4	[M-H]-	4,8-Dihydroxyquinoline-2-carboxylic acid	Organic acids	Organic acids	59-00-7	2	432297	516045	459720	229547	226094	245707	366384	401332	388288	312203	323931	315952	C02470	ko00380	-	-	-	-	-	-	-	-	-	-	1.4584	0.00785616	0.498095	-1.00551	down
pma6460	337.09	163.04	338.1	C16H18O8	[M-H]-	4-O-p-Coumaroylquinic acid	Phenolic acids	Phenolic acids	32451-86-8	3	142935	146917	170717	114971	112132	103957	78912.9	77283.4	58580.7	93304.8	94780.7	96982.1	C10441	-	1.37179	0.00220632	0.46633	-1.10058	down	-	-	-	-	-	-	-	-	-	-
pmf0297	297.32	183.21	298.324	C20H42O	[M-H]-	1-Eicosanol	Lipids	Free fatty acids	629-96-9	3	1.82933e+06	2.02345e+06	2.26179e+06	1.21357e+06	1.25151e+06	1.36007e+06	716867	772523	917486	1.30246e+06	1.28174e+06	1.25259e+06	-	-	1.40171	0.00353921	0.39363	-1.34509	down	-	-	-	-	-	-	-	-	-	-
Wbsp002656	276.2	276.2	275.188	C17H25NO2	[M+H]+	dihydrolycopoclavamine A	Alkaloids	Alkaloids	-	1	2.28892e+06	2.97976e+06	2.42312e+06	1.08208e+06	954957	1.16454e+06	1.20131e+06	1.7429e+06	1.71715e+06	1.54949e+06	1.52623e+06	1.49012e+06	-	-	-	-	-	-	-	-	-	-	-	-	1.44189	0.0138638	0.416233	-1.26454	down
Wcdp007560	522.35	184.07	521.348	C26H52NO7P	[M+H]+	1-Vaccenoyl-Glycero-3-Phosphocholine*	Others	Others	-	1	4.99651e+07	5.29927e+07	5.10518e+07	3.54096e+07	3.40455e+07	3.48497e+07	1.94807e+07	2.54635e+07	2.5207e+07	3.70646e+07	3.81985e+07	3.85248e+07	-	-	1.39365	0.00139399	0.455499	-1.13448	down	-	-	-	-	-	-	-	-	-	-
Zjyp110109	181.12	121.1	180.115	C11H16O2	[M+H]+	oxyphyllone F	Terpenoids	Sesquiterpenoids	-	3	85846	88813.9	81627.4	56574.9	57412.6	48697.7	46492.4	9884.91	34416.5	57458	57523.5	55360.5	-	-	1.13663	0.0321409	0.354266	-1.4971	down	-	-	-	-	-	-	-	-	-	-
Hmcp009386	271.1	147.05	270.089	C16H14O4	[M+H]+	Alloimperatorin*	Lignans and Coumarins	Coumarins	642-05-7	3	145686	168259	215469	199097	175993	201409	76960.1	87155.5	107318	166744	166048	160194	C09053	-	-	-	-	-	-	1.44206	0.00112565	0.470831	-1.08672	down	-	-	-	-	-
pmb0854	518.32	184.07	517.317	C26H48NO7P	[M+H]+	LysoPC 18:3	Lipids	LPC	-	2	2.01773e+07	1.94925e+07	2.05619e+07	1.29101e+07	1.18419e+07	1.25618e+07	5.00292e+06	5.969e+06	6.2825e+06	1.28699e+07	1.29279e+07	1.24136e+07	-	-	1.42037	1.23976e-05	0.286467	-1.80356	down	1.47094	0.000224166	0.462414	-1.11274	down	-	-	-	-	-
Lcrp000359	327.16	188.08	326.152	C20H22O4	[M+H]+	Otobaphenol*	Lignans and Coumarins	Lignans	10240-16-1	1	1.51685e+06	1.4335e+06	1.3705e+06	387235	457969	399958	315312	728920	748023	862049	896506	897685	-	-	1.22403	0.0198114	0.414793	-1.26954	down	-	-	-	-	-	1.47189	0.000226134	0.288176	-1.79498	down
Lmqp008175	163.08	103.05	162.068	C10H10O2	[M+H]+	Methyl Cinnamate	Phenolic acids	Phenolic acids	103-26-4	3	2.69024e+06	3.05177e+06	2.78978e+06	1.97946e+06	2.16033e+06	2.02582e+06	707083	920718	916253	1.57606e+06	1.50717e+06	1.52308e+06	C06358	-	1.41171	0.000262084	0.298185	-1.74572	down	1.46708	0.000250469	0.412621	-1.27711	down	-	-	-	-	-
Zjyp101810	491.37	135.12	490.366	C30H50O5	[M+H]+	22,23-Epoxy-21-hydroiridal	Terpenoids	Triterpene	-	3	25797.5	22572.1	32359.6	15224.2	14795.3	9615.9	10949.3	10955.3	8571.89	18328.4	18610.5	17690	-	-	1.37739	0.0219198	0.377516	-1.40539	down	-	-	-	-	-	1.31919	0.0221254	0.490967	-1.0263	down
Hmhp009670	294.24	95.08	293.236	C18H31NO2	[M+H]+	Dihydrobungeanool	Alkaloids	Alkaloids	-	2	143315	141218	143979	1.02233e+06	894702	1.1668e+06	1.19083e+06	774859	266429	219132	228982	230261	-	-	1.22771	0.153435	5.20899	2.381	up	-	-	-	-	-	1.47393	0.00778807	7.19661	2.84732	up
WaYn011395	580.36	281.25	581.369	C28H56NO9P	[M-H]-	2-(2,3-dihydroxypropoxy)-3-(((2-(dimethylamino)ethoxy)(hydroxy)phosphoryl)oxy)propan-2-yl (Z)-14-Octadecenoic Acid	Lipids	LPE	-	1	627444	603350	705113	434481	368970	416813	231489	377154	335609	451433	442358	466702	-	-	1.31622	0.00476008	0.487757	-1.03576	down	-	-	-	-	-	-	-	-	-	-
Wcdp006741	520.34	184.08	519.332	C26H50NO7P	[M+H]+	1-(9Z,12Z-Octadecadienoyl)-Sn-Glycero-3-Phosphocholine	Others	Others	22252-07-9	1	4.75679e+06	4.98962e+06	4.79829e+06	3.1682e+06	3.196e+06	3.38761e+06	1.82667e+06	2.13871e+06	2.10077e+06	3.44327e+06	3.54327e+06	3.63594e+06	-	-	1.41887	4.16232e-05	0.417069	-1.26164	down	-	-	-	-	-	-	-	-	-	-
Lcsp003090	332.22	173.13	331.211	C15H29N3O5	[M+H]+	Ser-Leu-Leu	Amino acids and derivatives	Amino acids and derivatives	10329-74-5	2	127469	145098	162121	144065	118924	147889	305655	266818	364236	193775	193647	203024	-	-	1.36681	0.0183495	2.1549	1.10762	up	1.44237	0.0175587	2.27978	1.18889	up	-	-	-	-	-
Lmhp007840	534.36	184.07	533.348	C27H52NO7P	[M+H]+	LysoPC 19:2	Lipids	LPC	-	3	100658	110605	116542	69919.4	68675.7	71125.6	52681.7	35796.8	35583.9	75305.5	74399	78536.4	-	-	1.3785	0.000898306	0.378465	-1.40177	down	-	-	-	-	-	-	-	-	-	-
Hmcp009963	180.14	123.07	180.138	C11H18NO+	[M]+	Candicine	Alkaloids	Phenolamine	6656-13-9	1	654806	686761	768257	546752	500526	495696	300712	399922	307677	499698	529308	514817	C10575	-	1.37506	0.00140966	0.477912	-1.06518	down	-	-	-	-	-	-	-	-	-	-
pmc0066	333.06	137.05	332.052	C10H13N4O7P	[M+H]+	2'-Deoxyinosine-5'-monophosphate	Nucleotides and derivatives	Nucleotides and derivatives	3393-18-8	3	3.84885e+07	3.5498e+07	3.53395e+07	3.44179e+07	3.28476e+07	3.33486e+07	1.79623e+07	1.92944e+07	1.65046e+07	2.96896e+07	3.05911e+07	28838187	C06196	ko00230,ko01232	1.41211	0.000199385	0.491752	-1.024	down	-	-	-	-	-	-	-	-	-	-
Zajp000573	144.1	84.08	143.095	C7H13NO2	[M+H]+	N-(4-oxopentyl)-acetamide*	Alkaloids	Alkaloids	-	2	2.95742e+06	3.0883e+06	3.24022e+06	1.93075e+06	1.70612e+06	1.88334e+06	4.5866e+06	5.65476e+06	5.28513e+06	3.66049e+06	3.45025e+06	3.55104e+06	-	-	-	-	-	-	-	1.4812	0.00662599	2.81266	1.49193	up	-	-	-	-	-
Lmcp000611	144.08	84.06	143.07	C5H9N3O2	[M+H]+	2-Amino-4,5-dihydro-1H-imidazole-4-acetic acid	Alkaloids	Alkaloids	69098-41-5	2	2.90934e+06	3.28529e+06	3.39968e+06	1.75091e+06	1.82514e+06	1.87383e+06	4.4359e+06	3.9364e+06	4.30618e+06	2.97997e+06	3.05972e+06	2.88143e+06	-	-	-	-	-	-	-	1.48971	0.00253103	2.32638	1.21808	up	-	-	-	-	-
pmp000966	144.1	84.08	143.095	C7H13NO2	[M+H]+	Stachydrine*	Alkaloids	Pyrrole alkaloids	471-87-4	2	2.78663e+06	3.07407e+06	2.64897e+06	1.47427e+06	1.41055e+06	1.52276e+06	5.15273e+06	5.84428e+06	5.01426e+06	2.97488e+06	3.12562e+06	2.95181e+06	C10172	-	-	-	-	-	-	1.49145	0.00389957	3.63266	1.86103	up	-	-	-	-	-
Lmhp008801	476.28	335.26	475.27	C23H42NO7P	[M+H]+	LysoPE 18:3	Lipids	LPE	-	1	2.31949e+06	2.65052e+06	3.18756e+06	1.91172e+06	1.8319e+06	1.89701e+06	868243	979217	1.03115e+06	1.87509e+06	1.84787e+06	1765190	-	-	1.40118	0.0172454	0.352877	-1.50276	down	-	-	-	-	-	-	-	-	-	-
Lmcp006840	221.19	135.12	220.183	C15H24O	[M+H]+	Spathulenol	Terpenoids	Sesquiterpenoids	6750-60-3	1	91065.2	93341.5	108699	96778.6	51870.8	114523	35542.9	39719.6	52592.9	107832	111766	104904	-	-	1.3684	0.00191802	0.43621	-1.19691	down	1.17598	0.128232	0.485823	-1.0415	down	-	-	-	-	-
Jmzp009202	359.19	151.07	358.178	C21H26O5	[M+H]+	Aristolignin*	Lignans and Coumarins	Lignans	110268-34-3	1	168747	189148	220491	81590	78402.6	90228.5	65646.2	72963.3	101485	110738	110623	116899	-	-	1.35474	0.0049949	0.41511	-1.26843	down	-	-	-	-	-	1.44619	0.0145607	0.432619	-1.20883	down
Lmxp000429	198.12	95.06	197.116	C9H15N3O2	[M+H]+	Hercynine	Alkaloids	Alkaloids	534-30-5	3	9.19794e+06	8.29073e+06	1.05506e+07	6.29687e+06	6.7388e+06	6.87308e+06	1.66665e+06	1.77958e+06	1.53556e+06	4.8281e+06	4.97377e+06	5.14907e+06	-	-	1.42259	0.0067179	0.177672	-2.49271	down	1.49188	0.00028152	0.250231	-1.99867	down	-	-	-	-	-
Lmbn009444	297.24	183.14	298.251	C18H34O3	[M-H]-	Ricinoleic acid	Lipids	Free fatty acids	141-22-0	1	2.07295e+06	1.98458e+06	2.24774e+06	1.38321e+06	1.40055e+06	1.4324e+06	733613	758220	933279	1.24754e+06	1.17582e+06	1.18475e+06	C08365	-	1.40955	0.000258974	0.384617	-1.37851	down	-	-	-	-	-	-	-	-	-	-
Lmhp008233	474.26	333.24	473.254	C23H40NO7P	[M+H]+	LysoPE 18:4	Lipids	LPE	-	1	367168	417792	459692	381541	373826	400273	138429	148255	164458	286402	296302	305881	-	-	1.41169	0.00657927	0.362464	-1.46409	down	1.4867	2.79116e-05	0.390382	-1.35704	down	-	-	-	-	-
pma0461	277.22	93.07	276.209	C18H28O2	[M+H]+	14,15-Dehydrocrepenynic acid	Lipids	Free fatty acids	4154-44-3	3	123083	103413	198700	281458	308874	330551	248754	158924	106395	134385	142705	134724	-	-	-	-	-	-	-	-	-	-	-	-	1.32514	0.0156745	2.16578	1.11489	up
Lmhp005550	441.2	177.05	440.195	C24H28N2O6	[M+H]+	N,N'-Diferuloylputrescine	Alkaloids	Phenolamine	42369-86-8	3	1.07016e+06	1.07771e+06	988282	838237	807807	871965	238647	305657	297267	693290	713619	665842	-	-	1.41754	5.31416e-05	0.268346	-1.89783	down	1.48062	4.25026e-05	0.334221	-1.58113	down	-	-	-	-	-
pmb0889	279.23	95.09	278.225	C18H30O2	[M+H]+	Punicic acid (9Z,11E,13Z-octadecatrienoic acid)	Lipids	Free fatty acids	544-72-9	3	341880	375002	368918	2.99055e+06	2.13276e+06	2.75353e+06	3.71667e+06	1.37202e+06	371500	433536	456472	426773	C08364	-	-	-	-	-	-	-	-	-	-	-	1.47012	0.0124223	7.25441	2.85886	up
Lmhp007598	534.36	184.07	533.348	C27H52NO7P	[M+H]+	LysoPC 19:2(2n isomer)	Lipids	LPC	-	3	123540	132960	127433	79860.8	76236.2	90292.2	34695.6	62218.5	62428.9	85143.7	88892.4	82611.5	-	-	1.312	0.00993599	0.415028	-1.26872	down	-	-	-	-	-	-	-	-	-	-
WaYp007721	290.27	242.25	289.262	C16H35NO3	[M+H]+	2-Aminohexadecane-1,16,16-triol	Lipids	Sphingolipids	-	2	631087	610148	706767	2.36065e+06	1.78218e+06	1.63196e+06	2.64128e+06	1.41685e+06	860123	762048	813877	815309	-	-	1.11993	0.200217	2.52477	1.33615	up	-	-	-	-	-	1.44339	0.0272713	2.96447	1.56777	up
Lmcp007199	143.09	128.06	142.078	C11H10	[M+H]+	2-Methylnaphthalene	Others	Others	91-57-6	2	764875	836905	728759	532170	560728	567870	456244	343370	355134	573660	538096	534983	C14098	-	1.37816	0.00128963	0.495485	-1.01309	down	-	-	-	-	-	-	-	-	-	-
Lhhp120807	329.16	167.1	328.152	C16H24O7	[M+H]+	Dehydroxyillicinolide A*	Terpenoids	Sesquiterpenoids	-	1	435977	361112	388134	125603	151874	184992	252252	380515	287636	256171	266735	277679	-	-	-	-	-	-	-	-	-	-	-	-	1.43016	0.0012479	0.390196	-1.35773	down
Zmyn004732	293.21	185.12	294.219	C18H30O3	[M-H]-	2R-hydroxy-9Z,12Z,15Z-octadecatrienoic acid	Lipids	Free fatty acids	-	1	115080	131400	132629	51710.6	53523.1	49422.1	36061.9	56440	47881.3	71044.6	76564.9	76066.1	C16342	ko00592	1.37641	0.000630676	0.370298	-1.43324	down	-	-	-	-	-	1.46877	0.00424222	0.407946	-1.29355	down
pmp001045	331.14	151.11	330.132	C15H22O8	[M+H]+	Bartsioside	Terpenoids	Monoterpenoids	62133-72-6	2	1.31015e+06	534340	759106	918232	362011	1.6307e+06	1.77379e+06	1.8505e+06	1.82186e+06	1.43391e+06	1.55946e+06	1.51889e+06	-	-	1.20009	0.0531396	2.09178	1.06473	up	-	-	-	-	-	-	-	-	-	-
Lmmn006022	461.11	315.05	462.116	C22H22O11	[M-H]-	Rhamnetin-3-O-rhamnoside	Flavonoids	Flavonols	20188-83-4	3	62253.5	29740.7	35737.2	7293.55	11145.6	7667.79	28124.6	12257.9	24746	31324.9	28752.8	30047.5	-	-	-	-	-	-	-	1.24533	0.10659	2.49467	1.31885	up	1.40255	0.0749333	0.20439	-2.2906	down
Lmhp008589	476.28	335.26	475.27	C23H42NO7P	[M+H]+	LysoPE 18:3(2n isomer)	Lipids	LPE	-	1	480209	1.90635e+06	528835	297953	1.24761e+06	292165	162066	283644	164752	257696	281248	269588	-	-	1.1708	0.241396	0.209393	-2.25571	down	-	-	-	-	-	-	-	-	-	-
MWSmce195	327.15	188.08	326.152	C20H22O4	[M+H]+	Dehydrodiisoeugenol*	Lignans and Coumarins	Lignans	2680-81-1	1	1.539e+06	1.51367e+06	1.45893e+06	388063	494273	408263	287562	740222	836328	862356	817904	894122	C10650	-	1.17689	0.0327386	0.413183	-1.27515	down	-	-	-	-	-	1.46809	2.56657e-05	0.286063	-1.8056	down
MWSmce388	203.03	147.05	202.027	C11H6O4	[M+H]+	Xanthotoxol; 8-Hydroxypsoralen	Lignans and Coumarins	Coumarins	2009-24-7	3	2.45231e+06	2.45759e+06	2.5743e+06	2.11914e+06	1.99422e+06	1.90269e+06	1.53619e+06	397619	481058	2.10179e+06	2.26159e+06	2.28353e+06	C00841	ko00999,ko01110	1.20699	0.042508	0.322661	-1.63191	down	1.18366	0.0779047	0.401403	-1.31688	down	-	-	-	-	-
Lmhp010908	536.37	184.07	535.364	C27H54NO7P	[M+H]+	LysoPC 19:1	Lipids	LPC	-	3	273098	272968	281915	208668	174135	238459	95531.4	139814	154041	185261	201143	186486	-	-	1.33703	0.0123919	0.470285	-1.08839	down	-	-	-	-	-	-	-	-	-	-
Lmhp010190	522.36	184.07	521.348	C26H52NO7P	[M+H]+	LysoPC 18:1(2n isomer)*	Lipids	LPC	-	1	5.40526e+07	5.30391e+07	5.50928e+07	3.94424e+07	3.69037e+07	3.50387e+07	2.16932e+07	2.65682e+07	2.66844e+07	3.85118e+07	4.23082e+07	4.03249e+07	-	-	1.40674	0.00123577	0.462102	-1.11372	down	-	-	-	-	-	-	-	-	-	-
MWSmce294	209.11	153.05	208.11	C12H16O3	[M+H]+	Elemicin	Phenolic acids	Phenolic acids	487-11-6	1	1.98686e+06	2.44879e+06	2.55501e+06	1.54033e+06	1.43668e+06	1.40606e+06	48977.7	31209.6	50800.9	1.19269e+06	1.22868e+06	1.30832e+06	C10451	-	1.42498	0.00571726	0.0187376	-5.73792	down	1.49013	0.00064008	0.029885	-5.06443	down	-	-	-	-	-
Wcdp009119	279.23	81.07	278.225	C18H30O2	[M+H]+	Elaidolinolenic acid	Phenolic acids	Phenolic acids	28290-79-1	2	70892.3	68392.3	90531.8	2.54031e+06	1.36619e+06	1.91607e+06	3.34657e+06	733422	146983	179015	162354	170058	-	-	1.11252	0.308227	18.3928	4.20107	up	-	-	-	-	-	1.46733	0.0314951	25.3357	4.6631	up
Zjrp080630	771.49	441.37	770.482	C41H70O13	[M+H]+	ginsenoside F5	Terpenoids	Triterpene Saponin	189513-26-6	3	10819.6	2316.6	9182.1	174511	155957	144667	571841	553441	544080	279340	269463	296836	-	-	1.39661	6.03904e-05	74.7979	6.22493	up	1.4897	4.99974e-06	3.51346	1.81289	up	1.41545	0.0017	21.289	4.41204	up
Lshp011101	470.13	308.08	469.122	C20H23NO12	[M+H]+	Narciclasine 4-Glucopyranoside	Alkaloids	Piperidine alkaloids	-	2	51680	39181.6	39696.9	52115.8	41547.8	35626.2	19944.1	24040.8	18638.6	34738.1	38210.8	37632.7	-	-	1.35762	0.0196241	0.479659	-1.05992	down	1.40368	0.033318	0.484366	-1.04583	down	-	-	-	-	-
mws0089	447.09	285.04	448.101	C21H20O11	[M-H]-	Kaempferol-7-O-glucoside*	Flavonoids	Flavonols	16290-07-6	3	15832.2	13497.5	16985.2	11078.4	16633.7	14499.3	4356.29	9785	2490.3	9236.29	8709.02	8315.4	-	-	1.17254	0.0292544	0.359098	-1.47755	down	1.18351	0.0392558	0.394007	-1.34371	down	-	-	-	-	-
mws0913	447.09	285.04	448.101	C21H20O11	[M-H]-	Kaempferol-3-O-galactoside (Trifolin)*	Flavonoids	Flavonols	23627-87-4	1	15832.2	13497.5	16985.2	11078.4	16633.7	14499.3	4356.29	9785	2490.3	9236.29	8709.02	8315.4	C12626	ko00944,ko01110	1.17254	0.0292544	0.359098	-1.47755	down	1.18351	0.0392558	0.394007	-1.34371	down	-	-	-	-	-
pmn001716	447.09	285.04	448.101	C21H20O11	[M-H]-	Carthamone*	Flavonoids	Chalcones	86579-00-2	1	15832.2	13497.5	16985.2	11078.4	16633.7	14499.3	4356.29	9785	2490.3	9236.29	8709.02	8315.4	C08598	-	1.17254	0.0292544	0.359098	-1.47755	down	1.18351	0.0392558	0.394007	-1.34371	down	-	-	-	-	-
Jmzp009229	341.18	151.07	340.168	C21H24O4	[M+H]+	Acuminatin	Lignans and Coumarins	Lignans	41744-39-2	1	102301	94264.4	79530.9	33891.3	45251.8	39720.5	36559.2	34804.4	38961.3	49261.5	51670.4	46248.1	-	-	1.40783	0.0121692	0.399589	-1.32341	down	-	-	-	-	-	1.4297	0.00643589	0.430515	-1.21586	down
Lmhp008718	506.32	184.07	505.317	C25H48NO7P	[M+H]+	LysoPC 17:2	Lipids	LPC	-	3	484439	448005	470454	318155	243407	261326	135328	123143	172626	270743	297988	300637	-	-	1.41026	0.000120463	0.307291	-1.70232	down	-	-	-	-	-	-	-	-	-	-
Yaap011356	207.17	135.12	206.167	C14H22O	[M+H]+	1,1-dimethyl-4-methylenedecahydro-1H-cyclopropa[e]azulen-7-ol	Terpenoids	Sesquiterpenoids	-	3	234130	283580	280716	303806	320025	320284	84103.8	112554	98527.2	228529	203593	215049	-	-	1.39761	0.00268199	0.369709	-1.43554	down	1.4807	7.49274e-05	0.312658	-1.67734	down	-	-	-	-	-
Wbsp000191	226.19	180.18	225.184	C12H23N3O	[M+H]+	3,7,11-trimethyl-2-oxa-6,10,13-triazatricyclo[7.3.1.05,13]tridecane	Alkaloids	Alkaloids	-	2	77394.9	61871.3	77909.1	174183	125138	147170	384680	100724	81500	71050.1	64636.4	72117.5	-	-	-	-	-	-	-	-	-	-	-	-	1.40065	0.0220676	2.0559	1.03977	up
MW0144096	299.25	185.14	300.26	C18H28D4O3	[M-H]-	9(10)-EpOME-d4	Others	Others	-	3	23110.4	25760.8	24359.6	16637.7	19009.5	17102.2	9788.62	11958.2	13387.9	17119.5	17999.4	19236.7	-	-	1.38336	0.000929154	0.479781	-1.05955	down	-	-	-	-	-	-	-	-	-	-
Walp007188	334.3	88.08	333.288	C18H39NO4	[M+H]+	2-Aminooctadecane-1,5,7,17-tetraol	Lipids	Sphingolipids	-	2	37242.9	31081.6	34151	61038.5	62575.9	46577.4	38047.3	23948.1	17159.2	31090.3	33564.7	29789	-	-	-	-	-	-	-	1.27283	0.0203521	0.465091	-1.10442	down	-	-	-	-	-
HJN034	829.5	769.48	830.503	C43H74O15	[M-H]-	Ginsenoside ST-3	Terpenoids	Triterpene Saponin	-	2	635043	531261	618628	408980	354347	414207	725226	927338	819911	607894	542499	555106	-	-	-	-	-	-	-	1.45621	0.0114701	2.09971	1.07019	up	-	-	-	-	-
Lhkp101517	389.16	245.08	388.152	C21H24O7	[M+H]+	Dihydrosamidin(Corymbocoumarin)(Suksdorfin)	Lignans and Coumarins	Coumarins	6005-18-1	3	19527	24591.1	27629.2	22871.1	27149.2	25454.8	12710.4	4209.43	14734	16049.5	17547.5	18076.3	C09260	-	1.0881	0.0327874	0.441185	-1.18054	down	1.16913	0.0324163	0.419395	-1.25362	down	-	-	-	-	-
pmb0874	478.29	337.27	477.286	C23H44NO7P	[M+H]+	LysoPE 18:2(2n isomer)	Lipids	LPE	-	1	1.68317e+06	1.7969e+06	1.59809e+06	970923	950279	961695	694328	738458	802231	1.06324e+06	1.12125e+06	991680	-	-	1.41748	0.000614401	0.440124	-1.18402	down	-	-	-	-	-	-	-	-	-	-
mws0567	146.09	87.04	145.085	C5H11N3O2	[M+H]+	4-Guanidinobutyric acid	Organic acids	Organic acids	463-00-3	3	4.12511e+06	4.56235e+06	4.48845e+06	6.15019e+06	6.60655e+06	6.43882e+06	9.90366e+06	1.06673e+07	1.09278e+07	5.98381e+06	6.75388e+06	6.54104e+06	C01035	ko00330,ko01100	1.42242	0.000606599	2.39063	1.25739	up	-	-	-	-	-	-	-	-	-	-
Lmxn000380	415.15	89.02	416.153	C15H28O13	[M-H]-	Digalactosylglycerol	Others	Saccharides	-	2	231231	265254	225220	60370.7	51284.2	64269.6	53953.9	62479.3	54329.7	117096	107758	103843	-	-	1.42178	0.00323332	0.23661	-2.07942	down	-	-	-	-	-	1.46787	0.00245789	0.243762	-2.03645	down
[truncated: 226 more rows]

## Sheet: Table S3
Table S3 DAMs of triterpene saponins
[truncated: 37 more rows]

## Sheet: Table S4
Table S4 Evaluation statistics of sequencing data
[truncated: 14 more rows]

## Sheet: Table S5
Table S5 Comparison efficiency between sample and reference genome
[truncated: 11 more rows]

[truncated: 5 more sheets: Table S6, Table S7 , Table S8, Table S9, Table S10]
